# Supplementary material for: Richer than Gold: the fungal biodiversity of Reserva Los Cedros, a threatened Andean cloud forest
Source: Bot Stud. 2023 Jul 6;64:17. doi: 10.1186/s40529-023-00390-z (PMC10326184; doi:10.1186/s40529-023-00390-z)
Supplement: Supplementary file 2 — Additional file 2: Collection data for all vouchered specimens across the entire study, structured by individual collection. [file 40529_2023_390_MOESM2_ESM.xlsx]

## Sheet: RLC Specimen Data
iNAt observation green=Roo agree, blue=Danny look	Catelogue Nr.	Date collected	Collectors	Substrate	Phylum	Class	Order	Family	Taxon name	Authority	GenBank Accessioin Nr.	Determiner(s)	Locality	Location notes	Habitat	Country	State or Province	County or Cantón	Continent	Latitude(Dd)	Longitude(Dd)	Max Elev (m)	Herbarium Origin	Accession QCNE	Herbarium Export (Duplicates)	Accession Export (Duplicates)	GenBank Acc. Nr. (ITS)	GenBank Acc. Nr. (LSU)
https://www.inaturalist.org/observations/7002883	RLC1497	2014-04-29	RV DSN	decorticated wood	Amoebozoa	Myxogastria	Liceales	Tubiferaceae	Tubifera microsperma	(Berk. & M.A. Curtis) G.W. Martin		RV DSN	Reserva Los Cedros		Cloud Forest	Ecuador	Imbabura	Cotacachi, García Moreno	South America	0.3137	-78.7778	1395	QCNE: Herbario Nacional del Ecuador, Quito	244672	OSC: Fungal Herbarium, Corvallis, Oregon, USA	161695
https://www.inaturalist.org/observations/122954932	RLC1121.1	2012-01-12	TP	orchid seed pod	Amoebozoa	Myxogastria	Physarales	Didymiaceae	cf. Didymium sp.		KP133190	RV	Reserva Los Cedros	com Gar 1.6	Cloud Forest	Ecuador	Imbabura	Cotacachi, García Moreno	South America	0.301422	-78.7833	1322	QCNE: Herbario Nacional del Ecuador, Quito		OSC: Fungal Herbarium, Corvallis, Oregon, USA	153454	KP133190
https://www.inaturalist.org/observations/101266436	RLC202	2010-01-19	MW JM BAR	leaf litter	Amoebozoa	Myxogastria	Physarales	Didymiaceae	Diachea cf. leucopodia	(Bull.) Rostaf.		DSN	Reserva Los Cedros		Cloud Forest	Ecuador	Imbabura	Cotacachi, García Moreno	South America	0.301422	-78.7833	1322	QCNE: Herbario Nacional del Ecuador, Quito	242503	K: Kew Fungarium,London, England
https://www.inaturalist.org/observations/103213730	RLC464	2010-01-25	MW JM BAR	leaf litter	Amoebozoa	Myxogastria	Physarales	Didymiaceae	Diachea cf. leucopodia	(Bull.) Rostaf.		DSN	Reserva Los Cedros		Cloud Forest	Ecuador	Imbabura	Cotacachi, García Moreno	South America	0.315897	-78.7796	1666	QCNE: Herbario Nacional del Ecuador, Quito	244218	K: Kew Fungarium,London, England
https://www.inaturalist.org/observations/103211876	RLC449	2010-01-25	MW JM BAR	leaf litter	Amoebozoa	Myxogastria	Physarales	Didymiaceae	Diachea sp.			BAR	Reserva Los Cedros		Cloud Forest	Ecuador	Imbabura	Cotacachi, García Moreno	South America	0.315897	-78.7796	1666	QCNE: Herbario Nacional del Ecuador, Quito	244213	K: Kew Fungarium,London, England
https://www.inaturalist.org/observations/103211882	RLC458	2010-01-25	MW JM BAR	leaf litter	Amoebozoa	Myxogastria	Physarales	Didymiaceae	Diachea sp.			BAR	Reserva Los Cedros		Cloud Forest	Ecuador	Imbabura	Cotacachi, García Moreno	South America	0.315897	-78.7796	1666	QCNE: Herbario Nacional del Ecuador, Quito	244215	K: Kew Fungarium,London, England
https://www.inaturalist.org/observations/102273181	RLC364	2010-01-22	MW JM BAR	leaf litter	Amoebozoa	Myxogastria	Physarales	Didymiaceae	Diderma cf. effusum	(Schwein.) Morgan		DSN	Reserva Los Cedros		Cloud Forest	Ecuador	Imbabura	Cotacachi, García Moreno	South America	0.301422	-78.7833	1322	QCNE: Herbario Nacional del Ecuador, Quito	244191	K: Kew Fungarium,London, England
https://www.inaturalist.org/observations/101672222	RLC281	2010-01-21	MW JM BAR	wood	Amoebozoa	Myxogastria	Physarales	Physaraceae	cf. Physarum sp.			DSN	Reserva Los Cedros		Cloud Forest	Ecuador	Imbabura	Cotacachi, García Moreno	South America	0.301422	-78.7833	1322	QCNE: Herbario Nacional del Ecuador, Quito	242532	K: Kew Fungarium,London, England
https://www.inaturalist.org/observations/101444576	RLC262	2010-01-20	MW JM BAR	wood	Amoebozoa	Myxogastria	Stemonitales	Stemonitidaceae	cf. Stemonitis sp.			DSN	Reserva Los Cedros		Cloud Forest	Ecuador	Imbabura	Cotacachi, García Moreno	South America	0.301422	-78.7833	1322	QCNE: Herbario Nacional del Ecuador, Quito		K: Kew Fungarium,London, England
https://www.inaturalist.org/observations/136480665	RLC1836	2018-12-29	MO FL	decorticate wood, <1 cm	Amoebozoa	Myxogastria	Trichiales	Arcyriaceae	Arcyria cf. cinerea	(Bull.) Pers.		DSN	Reserva Los Cedros	Field Lat/Long is BASE CAMP; collection location information should be in photo Exif data.	Cloud Forest	Ecuador	Imbabura	Cotacachi, García Moreno	South America	0.319561	-78.8075	~2000	QCNE: Herbario Nacional del Ecuador, Quito	246462	OSC: Fungal Herbarium, Corvallis, Oregon, USA	053252
https://www.inaturalist.org/observations/102362512	RLC388	2010-01-22	MW JM BAR	wood	Amoebozoa	Myxogastria	Trichiales	Arcyriaceae	Arcyria sp.			BAR	Reserva Los Cedros		Cloud Forest	Ecuador	Imbabura	Cotacachi, García Moreno	South America	0.301422	-78.7833	1322	QCNE: Herbario Nacional del Ecuador, Quito	244196	K: Kew Fungarium,London, England
https://www.inaturalist.org/observations/131681992	RLC1345.2	2014-04-26	DSN	wood	Amoebozoa	Myxogastria						DSN	Reserva Los Cedros		Cloud Forest	Ecuador	Imbabura	Cotacachi, García Moreno	South America	0.324758	-78.7812	1550	QCNE: Herbario Nacional del Ecuador, Quito		OSC: Fungal Herbarium, Corvallis, Oregon, USA	161689
https://www.inaturalist.org/observations/135213046	RLC1702	2018-12-24	PG JF	Dead fern frond	Amoebozoa	Myxogastria						DSN	Reserva Los Cedros	Field Lat/Long is BASE CAMP; collection location information should be in photo Exif data.	Cloud Forest	Ecuador	Imbabura	Cotacachi, García Moreno	South America	0.319561	-78.8075	~2000	QCNE: Herbario Nacional del Ecuador, Quito	247459	OSC: Fungal Herbarium, Corvallis, Oregon, USA	053125
https://www.inaturalist.org/observations/103654185	RLC499	2010-01-26	FB JM	wood	Amoebozoa	Myxogastria						DSN	Reserva Los Cedros		Cloud Forest	Ecuador	Imbabura	Cotacachi, García Moreno	South America	0.315897	-78.7796	1666	QCNE: Herbario Nacional del Ecuador, Quito		K: Kew Fungarium,London, England
https://www.inaturalist.org/observations/122414964	RLC543	2010-01-27	MW JM BAR	wood	Amoebozoa	Myxogastria						BAR	Reserva Los Cedros		Cloud Forest	Ecuador	Imbabura	Cotacachi, García Moreno	South America	0.315897	-78.7796	1666	QCNE: Herbario Nacional del Ecuador, Quito		K: Kew Fungarium,London, England
https://www.inaturalist.org/observations/122418125	RLC551	2010-01-27	MW JM BAR	leaf litter	Amoebozoa	Myxogastria						BAR	Reserva Los Cedros		Cloud Forest	Ecuador	Imbabura	Cotacachi, García Moreno	South America	0.315897	-78.7796	1666	QCNE: Herbario Nacional del Ecuador, Quito		K: Kew Fungarium,London, England
https://www.inaturalist.org/observations/122499084	RLC600	2010-01-28	MW JM BAR	leaf litter	Amoebozoa	Myxogastria						DSN	Reserva Los Cedros		Cloud Forest	Ecuador	Imbabura	Cotacachi, García Moreno	South America	0.315897	-78.7796	1666	QCNE: Herbario Nacional del Ecuador, Quito	244252	K: Kew Fungarium,London, England
https://www.inaturalist.org/observations/122572593	RLC680	2010-02-12	JM TP	wood	Amoebozoa	Myxogastria						DSN	Reserva Los Cedros		Cloud Forest	Ecuador	Imbabura	Cotacachi, García Moreno	South America	0.288853	-78.783	1554	QCNE: Herbario Nacional del Ecuador, Quito	244279	K: Kew Fungarium,London, England
https://www.inaturalist.org/observations/122806696	RLC906	2012-01-06	BAR DCT	wood	Amoebozoa	Myxogastria						BAR	Reserva Los Cedros	next to stream	Cloud Forest	Ecuador	Imbabura	Cotacachi, García Moreno	South America	0.301422	-78.7833	1322	QCNE: Herbario Nacional del Ecuador, Quito	244419	OSC: Fungal Herbarium, Corvallis, Oregon, USA	153241
https://www.inaturalist.org/observations/122503995	RLC609	2010-01-28	MW JM BAR	wood	Amoebozoa	Protosteliomycetes	Protosteliales	Ceratiomyxaceae	Ceratiomyxa fruticulosa	(O.F. Müll.) T. Macbr.		DSN	Reserva Los Cedros		Cloud Forest	Ecuador	Imbabura	Cotacachi, García Moreno	South America	0.315897	-78.7796	1666	QCNE: Herbario Nacional del Ecuador, Quito		K: Kew Fungarium,London, England
https://www.inaturalist.org/observations/131737547	RLC1682	2018-12-22	EL	wood; whole side of a stump	Amoebozoa	Protosteliomycetes	Protosteliales	Ceratiomyxaceae	Ceratiomyxa morchella	A.L. Welden		DSN	Reserva Los Cedros	Field Lat/Long is BASE CAMP; collection location information should be in photo Exif data.	Cloud Forest	Ecuador	Imbabura	Cotacachi, García Moreno	South America	0.319561	-78.8075	~2000	QCNE: Herbario Nacional del Ecuador, Quito	246463	OSC: Fungal Herbarium, Corvallis, Oregon, USA	053106
https://www.inaturalist.org/observations/103654167	RLC478	2010-01-26	FB JM	leaf/wood	Amoebozoa	Protosteliomycetes	Protosteliales	Ceratiomyxaceae	Ceratiomyxa sphaerosperma	Boedijn		DSN	Reserva Los Cedros		Cloud Forest	Ecuador	Imbabura	Cotacachi, García Moreno	South America	0.315897	-78.7796	1666	QCNE: Herbario Nacional del Ecuador, Quito	244222	K: Kew Fungarium,London, England
https://www.inaturalist.org/observations/7005135	RLC1535	2014-05-11	RV DSN	bamboo	Ascomycota	Dothidiomycetes	Pleosporales	Roussoellaceae				BAR DSN	Reserva Los Cedros	Bamboo grove	Cloud Forest	Ecuador	Imbabura	Cotacachi, García Moreno	South America	0.304386	-78.7796	1364	QCNE: Herbario Nacional del Ecuador, Quito	244695	OSC: Fungal Herbarium, Corvallis, Oregon, USA	161820	OQ872051
https://www.inaturalist.org/observations/101445444	RLC266	2010-01-20	MW JM BAR	seed	Ascomycota	Eurotiomycetes	Eurotiales	Trichocomaceae	cf. Talaromyces sp.			DSN	Reserva Los Cedros		Cloud Forest	Ecuador	Imbabura	Cotacachi, García Moreno	South America	0.301422	-78.7833	1322	QCNE: Herbario Nacional del Ecuador, Quito	242526	K: Kew Fungarium,London, England
https://www.inaturalist.org/observations/103334264	RLC1169	2013-12-07	BAR	palm seed	Ascomycota	Eurotiomycetes	Eurotiales	Trichocomaceae	Talaromyces palmae	(Samson, Stolk & Frisvad) Samson, Yilmaz, Frisvad & Seifert		BAR	Reserva Los Cedros	Oso trail near turn off for INca	Cloud Forest	Ecuador	Imbabura	Cotacachi, García Moreno	South America	0.308328	-78.7795	1636
https://www.inaturalist.org/observations/131681911	RLC1184	2014-04-12	DSN	wood	Ascomycota	Eurotiomycetes	Pyrenulales	Pyrenulaceae	Pyrenula sp.			RV DSN	Reserva Los Cedros	River, at base of Hydro trail	Cloud Forest	Ecuador	Imbabura	Cotacachi, García Moreno	South America	0.308986	-78.7793	1322	QCNE: Herbario Nacional del Ecuador, Quito	244489	OSC: Fungal Herbarium, Corvallis, Oregon, USA	161560	OQ871918
NA	RLC1860	2018-12-12	PK	insect	Ascomycota	Laboulbeniomycetes	Laboulbeniales	Laboulbeniaceae	Laboulbenia sp. 1			PK	Reserva Los Cedros	Field Lat/Long is BASE CAMP; collection location information should be in photo Exif data.	Cloud Forest	Ecuador	Imbabura	Cotacachi, García Moreno	South America	0.319561	-78.8075	~2000	QCNE: Herbario Nacional del Ecuador, Quito		OSC: Fungal Herbarium, Corvallis, Oregon, USA
https://www.inaturalist.org/observations/7002705	RLC1320	2014-04-26	DSN	soil	Ascomycota	Lecanoromycetes	Baeomycetales	Baeomycetaceae	Phyllobaeis sp.			RV DSN	Reserva Los Cedros		Cloud Forest	Ecuador	Imbabura	Cotacachi, García Moreno	South America	0.324758	-78.7812	1550	QCNE: Herbario Nacional del Ecuador, Quito	244562	OSC: Fungal Herbarium, Corvallis, Oregon, USA	161681	OQ871964	OQ913029
https://www.inaturalist.org/observations/7004951	RLC1471	2014-05-08	RV DSN	wood, live	Ascomycota	Lecanoromycetes	Peltigerales	Collemataceae	Leptogium sp. 01			RV DSN	Reserva Los Cedros		Cloud Forest	Ecuador	Imbabura	Cotacachi, García Moreno	South America	0.304386	-78.7796	1364	QCNE: Herbario Nacional del Ecuador, Quito	244653	OSC: Fungal Herbarium, Corvallis, Oregon, USA	161783	OQ872025	OQ913068
https://www.inaturalist.org/observations/103660385	RLC506	2010-01-26	FB JM	wood	Ascomycota	Lecanoromycetes	Peltigerales	Collemataceae	Leptogium sp. 01			DSN	Reserva Los Cedros		Cloud Forest	Ecuador	Imbabura	Cotacachi, García Moreno	South America	0.315897	-78.7796	1666	QCNE: Herbario Nacional del Ecuador, Quito		K: Kew Fungarium,London, England
https://www.inaturalist.org/observations/7004713	RLC1364	2014-04-30	RV DSN	corticate wood	Ascomycota	Lecanoromycetes	Peltigerales	Lobariaceae	Sticta weigelii	(Ach.) Vain.		RV DSN	Reserva Los Cedros	by the bodega	Cloud Forest	Ecuador	Imbabura	Cotacachi, García Moreno	South America	0.308986	-78.7793	1395	QCNE: Herbario Nacional del Ecuador, Quito	244597	OSC: Fungal Herbarium, Corvallis, Oregon, USA	161711	OQ871983
https://www.inaturalist.org/observations/7002007	RLC1211	2014-04-12	DSN	wood	Ascomycota	Lecanoromycetes	Teloschistales	Caliciaceae				RV DSN	Reserva Los Cedros	Wedding cabin	Cloud Forest	Ecuador	Imbabura	Cotacachi, García Moreno	South America	0.308986	-78.7793	1395	QCNE: Herbario Nacional del Ecuador, Quito	244506	OSC: Fungal Herbarium, Corvallis, Oregon, USA	161562
https://www.inaturalist.org/observations/7002236	RLC1298	2014-04-17	DSN	decorticated wood	Ascomycota	Leotiomycetes	Helotiales	Cordieritidaceae				RV DSN	Reserva Los Cedros		Cloud Forest	Ecuador	Imbabura	Cotacachi, García Moreno	South America	0.313889	-78.7881	1395	QCNE: Herbario Nacional del Ecuador, Quito	247900	OSC: Fungal Herbarium, Corvallis, Oregon, USA	161603
https://www.inaturalist.org/observations/7004782	RLC1466.1	2014-05-05	RV	corticate wood	Ascomycota	Leotiomycetes	Helotiales	Cordieritidaceae				RV DSN	Reserva Los Cedros	on island past the orchid	Cloud Forest	Ecuador	Imbabura	Cotacachi, García Moreno	South America	0.304386	-78.7796	1364	QCNE: Herbario Nacional del Ecuador, Quito	244649	OSC: Fungal Herbarium, Corvallis, Oregon, USA	161758
https://www.inaturalist.org/observations/7004283	RLC1485	2014-04-30	RV DSN	corticated wood	Ascomycota	Leotiomycetes	Helotiales	Cordieritidaceae				RV DSN	Reserva Los Cedros	by the first creek	Cloud Forest	Ecuador	Imbabura	Cotacachi, García Moreno	South America	0.313889	-78.7881	1395	QCNE: Herbario Nacional del Ecuador, Quito	247869	OSC: Fungal Herbarium, Corvallis, Oregon, USA	161731
NA	RLC1700	2018-12-24	JF	decorticate wood; large diameter	Ascomycota	Leotiomycetes	Helotiales	Cordieritidaceae				DSN	Reserva Los Cedros	Field Lat/Long is BASE CAMP; collection location information should be in photo Exif data.	Cloud Forest	Ecuador	Imbabura	Cotacachi, García Moreno	South America	0.319561	-78.8075	~2000	QCNE: Herbario Nacional del Ecuador, Quito	247458	OSC: Fungal Herbarium, Corvallis, Oregon, USA	053123
https://www.inaturalist.org/observations/7004989	RLC1435.2	2014-05-08	RV DSN	corticated wood	Ascomycota	Leotiomycetes	Helotiales	Cordieritidaceae	Cordierites coralloides	Berk. & M.A. Curtis		RV DSN	Reserva Los Cedros		Cloud Forest	Ecuador	Imbabura	Cotacachi, García Moreno	South America	0.301422	-78.7833	1322	QCNE: Herbario Nacional del Ecuador, Quito		OSC: Fungal Herbarium, Corvallis, Oregon, USA	161794
https://www.inaturalist.org/observations/122961016	RLC1141	2012-01-23	RV		Ascomycota	Leotiomycetes	Helotiales	Cordieritidaceae	Encoelia heteromera	(Mont.) Nannf.	KP133196	DSN	Reserva Los Cedros		Cloud Forest	Ecuador	Imbabura	Cotacachi, García Moreno	South America	0.301422	-78.7833	1322	QCNE: Herbario Nacional del Ecuador, Quito	244476	OSC: Fungal Herbarium, Corvallis, Oregon, USA	153470	KP133196
https://www.inaturalist.org/observations/7005579	RLC1380	2014-05-19	DSN SB	corticate wood	Ascomycota	Leotiomycetes	Helotiales	Cordieritidaceae	Encoelia heteromera	(Mont.) Nannf.		RV DSN	Reserva Los Cedros	at the waterfall, on small island in center of stream	Cloud Forest	Ecuador	Imbabura	Cotacachi, García Moreno	South America	0.324758	-78.7812	1550	QCNE: Herbario Nacional del Ecuador, Quito	244610	OSC: Fungal Herbarium, Corvallis, Oregon, USA	161856	OQ871989	OQ913052
https://www.inaturalist.org/observations/7005363	RLC1478	2014-05-15	RV DSN SB	decorticated wood	Ascomycota	Leotiomycetes	Helotiales	Cordieritidaceae	Ionomidotis fulvotingens group (sp. nov.)	(Berk. & M.A. Curtis) E.K. Cash		RV DSN	Reserva Los Cedros		Cloud Forest	Ecuador	Imbabura	Cotacachi, García Moreno	South America	0.3137	-78.7778	1395	QCNE: Herbario Nacional del Ecuador, Quito	244659	OSC: Fungal Herbarium, Corvallis, Oregon, USA	161837	OQ872028
https://www.inaturalist.org/observations/136011701	RLC1742	2018-12-27	DSN	Cyathaceae frond, suspended above the river	Ascomycota	Leotiomycetes	Helotiales	Dermateaceae	cf. Niptera sp.			DSN	Reserva Los Cedros	Field Lat/Long is BASE CAMP; collection location information should be in photo Exif data.	Cloud Forest	Ecuador	Imbabura	Cotacachi, García Moreno	South America	0.319561	-78.8075	~2000	QCNE: Herbario Nacional del Ecuador, Quito	246400	OSC: Fungal Herbarium, Corvallis, Oregon, USA	053162
https://www.inaturalist.org/observations/122884473	RLC1069	2012-01-10	BAR DCT DS	corticate wood	Ascomycota	Leotiomycetes	Helotiales	Gelatinodiscaceae	Ascocoryne cf. trichophora	(A.L. Sm.) Seifert	KP133170	DSN	Reserva Los Cedros		Cloud Forest	Ecuador	Imbabura	Cotacachi, García Moreno	South America	0.301422	-78.7833	1322	QCNE: Herbario Nacional del Ecuador, Quito	244458	OSC: Fungal Herbarium, Corvallis, Oregon, USA	153402	KP133170
https://www.inaturalist.org/observations/7002103	RLC1205	2014-04-13	DSN	wood	Ascomycota	Leotiomycetes	Helotiales	Gelatinodiscaceae	Ascocoryne cf. trichophora	(A.L. Sm.) Seifert		RV DSN	Reserva Los Cedros	River, at base of Hydro trail	Cloud Forest	Ecuador	Imbabura	Cotacachi, García Moreno	South America	0.308986	-78.7793	1322	QCNE: Herbario Nacional del Ecuador, Quito	244500	OSC: Fungal Herbarium, Corvallis, Oregon, USA	161569	OQ878441	OQ912995
https://www.inaturalist.org/observations/135213047	RLC1703	2018-12-22	JF	decorticate wood	Ascomycota	Leotiomycetes	Helotiales	Gelatinodiscaceae	Ascocoryne cf. trichophora	(A.L. Sm.) Seifert		DSN	Reserva Los Cedros	Field Lat/Long is BASE CAMP; collection location information should be in photo Exif data.	Cloud Forest	Ecuador	Imbabura	Cotacachi, García Moreno	South America	0.319561	-78.8075	~2000	QCNE: Herbario Nacional del Ecuador, Quito	247460	OSC: Fungal Herbarium, Corvallis, Oregon, USA	053126	OQ872072
https://www.inaturalist.org/observations/131740474	RLC1696	?	JF	wood (?)	Ascomycota	Leotiomycetes	Helotiales	Gelatinodiscaceae	Ascocoryne cylichnium	(Tul.) Korf		DSN	Reserva Los Cedros	Field Lat/Long is BASE CAMP; collection location information should be in photo Exif data.	Cloud Forest	Ecuador	Imbabura	Cotacachi, García Moreno	South America	0.319561	-78.8075	~2000	QCNE: Herbario Nacional del Ecuador, Quito	246393	OSC: Fungal Herbarium, Corvallis, Oregon, USA	053119
https://www.inaturalist.org/observations/144402422	RLC1692	2018-12-22	JF	? (wood)	Ascomycota	Leotiomycetes	Helotiales	Gelatinodiscaceae	Ascocoryne sarcoides complex	(Jacq.) J.W. Groves & D.E. Wilson		LQ	Reserva Los Cedros	Field Lat/Long is BASE CAMP; collection location information should be in photo Exif data.	Cloud Forest	Ecuador	Imbabura	Cotacachi, García Moreno	South America	0.319561	-78.8075	~2000	QCNE: Herbario Nacional del Ecuador, Quito	246391	OSC: Fungal Herbarium, Corvallis, Oregon, USA	053116
https://www.inaturalist.org/observations/7002270	RLC1311	2014-04-17	DSN	decorticated wood	Ascomycota	Leotiomycetes	Helotiales	Gelatinodiscaceae	Ascocoryne sp.			RV DSN	Reserva Los Cedros		Cloud Forest	Ecuador	Imbabura	Cotacachi, García Moreno	South America	0.313889	-78.7881	1395	QCNE: Herbario Nacional del Ecuador, Quito	244556	OSC: Fungal Herbarium, Corvallis, Oregon, USA	161605
https://www.inaturalist.org/observations/136480652	RLC1845	2019-01-01	DSN	on wood	Ascomycota	Leotiomycetes	Helotiales	Gelatinodiscaceae	cf. Neobulgaria sp.			DSN	Reserva Los Cedros	Field Lat/Long is BASE CAMP; collection location information should be in photo Exif data.	Cloud Forest	Ecuador	Imbabura	Cotacachi, García Moreno	South America	0.319561	-78.8075	~2000	QCNE: Herbario Nacional del Ecuador, Quito		OSC: Fungal Herbarium, Corvallis, Oregon, USA	053261
https://www.inaturalist.org/observations/7004755	RLC1393	2014-05-03	DN LK SB	corticate wood	Ascomycota	Leotiomycetes	Helotiales	Gelatinodiscaceae	Neobulgaria sp. 01			RV DSN	Reserva Los Cedros	down by the river	Cloud Forest	Ecuador	Imbabura	Cotacachi, García Moreno	South America	0.304386	-78.7796	1364	QCNE: Herbario Nacional del Ecuador, Quito	244538	OSC: Fungal Herbarium, Corvallis, Oregon, USA	161743	OQ871997
https://www.inaturalist.org/observations/122579732	RLC697	2010-02-12	RM	wood	Ascomycota	Leotiomycetes	Helotiales	Gelatinodiscaceae	Neobulgaria sp. 01			DSN	Reserva Los Cedros	near 1350 meter marker	Cloud Forest	Ecuador	Imbabura	Cotacachi, García Moreno	South America	0.3137	-78.7778	1395	QCNE: Herbario Nacional del Ecuador, Quito	244287	K: Kew Fungarium,London, England		OQ871839
https://www.inaturalist.org/observations/131740610	RLC1694	?	JF	wood (?)	Ascomycota	Leotiomycetes	Helotiales	Gelatinodiscaceae	Neobulgaria sp. 02			DSN	Reserva Los Cedros	Field Lat/Long is BASE CAMP; collection location information should be in photo Exif data.	Cloud Forest	Ecuador	Imbabura	Cotacachi, García Moreno	South America	0.319561	-78.8075	~2000	QCNE: Herbario Nacional del Ecuador, Quito	246399	OSC: Fungal Herbarium, Corvallis, Oregon, USA	053117	OQ872069
https://www.inaturalist.org/observations/7002219	RLC1312	2014-04-17	DSN	corticated wood	Ascomycota	Leotiomycetes	Helotiales	Gelatinodiscaceae	Neobulgaria sp. 03			RV DSN	Reserva Los Cedros		Cloud Forest	Ecuador	Imbabura	Cotacachi, García Moreno	South America	0.313889	-78.7881	1395	QCNE: Herbario Nacional del Ecuador, Quito	244557	OSC: Fungal Herbarium, Corvallis, Oregon, USA	161606	OQ871959
https://www.inaturalist.org/observations/83867075	RLC27	2008-01-13	BD TSJ		Ascomycota	Leotiomycetes	Helotiales	Helotiaceae	Dicephalospora cf. albolutea	H.D. Zheng & W.Y. Zhuang		DSN	Reserva Los Cedros	Collected in the general area of the field station, usually between the station and the Los Cedros River	Cloud Forest	Ecuador	Imbabura	Cotacachi, García Moreno	South America	0.308986	-78.7793	1395	QCNE: Herbario Nacional del Ecuador, Quito		K: Kew Fungarium,London, England		OQ211544
https://www.inaturalist.org/observations/136188067	RLC1752	2018-12-27	JF	corticate stick, <1 cm	Ascomycota	Leotiomycetes	Helotiales	Helotiaceae	Dicephalospora rufocornea	(Berk. & Broome) Spooner		DSN	Reserva Los Cedros	Field Lat/Long is BASE CAMP; collection location information should be in photo Exif data.	Cloud Forest	Ecuador	Imbabura	Cotacachi, García Moreno	South America	0.319561	-78.8075	~2000	QCNE: Herbario Nacional del Ecuador, Quito	246398	OSC: Fungal Herbarium, Corvallis, Oregon, USA	053172
https://www.inaturalist.org/observations/101207989	RLC163	2010-01-19	MW JM BAR	leaf midrib	Ascomycota	Leotiomycetes	Helotiales	Helotiaceae	Dicephalospora sp.			DSN	Reserva Los Cedros		Cloud Forest	Ecuador	Imbabura	Cotacachi, García Moreno	South America	0.301422	-78.7833	1322	QCNE: Herbario Nacional del Ecuador, Quito		K: Kew Fungarium,London, England
https://www.inaturalist.org/observations/131731841	RLC1650	2018-12-18	RV	base of the central part of a Cyathea frond	Ascomycota	Leotiomycetes	Helotiales	Lachnaceae				DSN	Reserva Los Cedros	Field Lat/Long is BASE CAMP; collection location information should be in photo Exif data.	Cloud Forest	Ecuador	Imbabura	Cotacachi, García Moreno	South America	0.319561	-78.8075	~2000	QCNE: Herbario Nacional del Ecuador, Quito	247427	OSC: Fungal Herbarium, Corvallis, Oregon, USA	053073
https://www.inaturalist.org/observations/103211870	RLC443	2010-01-25	MW JM BAR	wood	Ascomycota	Leotiomycetes	Helotiales	Lachnaceae				DSN	Reserva Los Cedros		Cloud Forest	Ecuador	Imbabura	Cotacachi, García Moreno	South America	0.315897	-78.7796	1666	QCNE: Herbario Nacional del Ecuador, Quito		K: Kew Fungarium,London, England
https://www.inaturalist.org/observations/131734687	RLC1672	2018-12-20	JF DSN RV	Cyclanthaceae leaf	Ascomycota	Leotiomycetes	Helotiales	Lachnaceae	cf. Trichopeziza sp.			DSN	Reserva Los Cedros	Field Lat/Long is BASE CAMP; collection location information should be in photo Exif data.	Cloud Forest	Ecuador	Imbabura	Cotacachi, García Moreno	South America	0.319561	-78.8075	~2000	QCNE: Herbario Nacional del Ecuador, Quito	247439	OSC: Fungal Herbarium, Corvallis, Oregon, USA	053096
https://www.inaturalist.org/observations/131740719	RLC1698	2018-12-22	SW	Cyclanthaceae leaf; same as 1695	Ascomycota	Leotiomycetes	Helotiales	Lachnaceae	cf. Trichopeziza sp. 01			DSN	Reserva Los Cedros	Field Lat/Long is BASE CAMP; collection location information should be in photo Exif data.	Cloud Forest	Ecuador	Imbabura	Cotacachi, García Moreno	South America	0.319561	-78.8075	~2000	QCNE: Herbario Nacional del Ecuador, Quito	247457	OSC: Fungal Herbarium, Corvallis, Oregon, USA	053121	OQ872070
https://www.inaturalist.org/observations/122493195	RLC580	2010-01-28	MW JM BAR	wood	Ascomycota	Leotiomycetes	Helotiales	Lachnaceae	Erioscyphella brasiliensis	(Mont.) Baral, Šandová & B. Perić		DSN	Reserva Los Cedros		Cloud Forest	Ecuador	Imbabura	Cotacachi, García Moreno	South America	0.315897	-78.7796	1666	QCNE: Herbario Nacional del Ecuador, Quito	244246	K: Kew Fungarium,London, England		OQ871785
https://www.inaturalist.org/observations/122499073	RLC593	2010-01-28	MW JM BAR	wood	Ascomycota	Leotiomycetes	Helotiales	Lachnaceae	Erioscyphella brasiliensis	(Mont.) Baral, Šandová & B. Perić		DSN	Reserva Los Cedros		Cloud Forest	Ecuador	Imbabura	Cotacachi, García Moreno	South America	0.315897	-78.7796	1666	QCNE: Herbario Nacional del Ecuador, Quito	244251	K: Kew Fungarium,London, England		OQ871789
https://www.inaturalist.org/observations/122503998	RLC611	2010-01-28	MW JM BAR	wood	Ascomycota	Leotiomycetes	Helotiales	Lachnaceae	Erioscyphella cf. brasiliensis	(Mont.) Baral, Šandová & B. Perić		DSN	Reserva Los Cedros		Cloud Forest	Ecuador	Imbabura	Cotacachi, García Moreno	South America	0.315897	-78.7796	1666	QCNE: Herbario Nacional del Ecuador, Quito		K: Kew Fungarium,London, England		OQ871802
https://www.inaturalist.org/observations/131737018	RLC1677	2018-12-21	JF RV	corticate stick, 1 cm	Ascomycota	Leotiomycetes	Helotiales	Lachnaceae				DSN	Reserva Los Cedros	Field Lat/Long is BASE CAMP; collection location information should be in photo Exif data.	Cloud Forest	Ecuador	Imbabura	Cotacachi, García Moreno	South America	0.319561	-78.8075	~2000	QCNE: Herbario Nacional del Ecuador, Quito	246392	OSC: Fungal Herbarium, Corvallis, Oregon, USA	053101	OQ872063
https://www.inaturalist.org/observations/135342853	RLC1723	2018-12-24	PG RV	Cyclanthaceae leaf	Ascomycota	Leotiomycetes	Helotiales	Lachnaceae				DSN	Reserva Los Cedros	Field Lat/Long is BASE CAMP; collection location information should be in photo Exif data.	Cloud Forest	Ecuador	Imbabura	Cotacachi, García Moreno	South America	0.319561	-78.8075	~2000	QCNE: Herbario Nacional del Ecuador, Quito	247475	OSC: Fungal Herbarium, Corvallis, Oregon, USA	053145	OQ872080
https://www.inaturalist.org/observations/135616617	RLC1734	2018-12-24	JF	decorticate wood, large diameter	Ascomycota	Leotiomycetes	Helotiales	Lachnaceae				DSN	Reserva Los Cedros	Field Lat/Long is BASE CAMP; collection location information should be in photo Exif data.	Cloud Forest	Ecuador	Imbabura	Cotacachi, García Moreno	South America	0.319561	-78.8075	~2000	QCNE: Herbario Nacional del Ecuador, Quito	247483	OSC: Fungal Herbarium, Corvallis, Oregon, USA	053156	OQ872087
https://www.inaturalist.org/observations/136337042	RLC1764	2018-12-27	PG RV	"bark" and thorns of standing tree fern	Ascomycota	Leotiomycetes	Helotiales	Lachnaceae				DSN	Reserva Los Cedros	Field Lat/Long is BASE CAMP; collection location information should be in photo Exif data.	Cloud Forest	Ecuador	Imbabura	Cotacachi, García Moreno	South America	0.319561	-78.8075	~2000	QCNE: Herbario Nacional del Ecuador, Quito	247498	OSC: Fungal Herbarium, Corvallis, Oregon, USA	053184	OQ872097
https://www.inaturalist.org/observations/122499081	RLC599	2010-01-28	MW JM BAR	wood	Ascomycota	Leotiomycetes	Helotiales	Lachnaceae				BAR	Reserva Los Cedros		Cloud Forest	Ecuador	Imbabura	Cotacachi, García Moreno	South America	0.315897	-78.7796	1666	QCNE: Herbario Nacional del Ecuador, Quito		K: Kew Fungarium,London, England		OQ871793
https://www.inaturalist.org/observations/136011706	RLC1744	2018-12-27	PG DSN RV	bamboo, small	Ascomycota	Leotiomycetes	Helotiales	Mollisiaceae				DSN	Reserva Los Cedros	Field Lat/Long is BASE CAMP; collection location information should be in photo Exif data.	Cloud Forest	Ecuador	Imbabura	Cotacachi, García Moreno	South America	0.319561	-78.8075	~2000	QCNE: Herbario Nacional del Ecuador, Quito	247487	OSC: Fungal Herbarium, Corvallis, Oregon, USA	053164	OQ872090
https://www.inaturalist.org/observations/135342852	RLC1724	2018-12-25	PG RV	corticate stick, 1 cm	Ascomycota	Leotiomycetes	Helotiales	Pezizellaceae	Calycina sp.			DSN	Reserva Los Cedros	Field Lat/Long is BASE CAMP; collection location information should be in photo Exif data.	Cloud Forest	Ecuador	Imbabura	Cotacachi, García Moreno	South America	0.319561	-78.8075	~2000	QCNE: Herbario Nacional del Ecuador, Quito	247476	OSC: Fungal Herbarium, Corvallis, Oregon, USA	053146	OQ872081
https://www.inaturalist.org/observations/86214054	RLC125	2008-01-22	BD TSJ		Ascomycota	Leotiomycetes	Helotiales	Rutstroemiaceae	Lanzia sp.			BD	Reserva Los Cedros		Cloud Forest	Ecuador	Imbabura	Cotacachi, García Moreno	South America	0.313889	-78.7881	1395	QCNE: Herbario Nacional del Ecuador, Quito	242483	K: Kew Fungarium,London, England
https://www.inaturalist.org/observations/101672230	RLC288	2010-01-21	MW JM BAR	wood	Ascomycota	Leotiomycetes	Helotiales	Sclerotiniaceae				DSN	Reserva Los Cedros		Cloud Forest	Ecuador	Imbabura	Cotacachi, García Moreno	South America	0.301422	-78.7833	1322	QCNE: Herbario Nacional del Ecuador, Quito	242533	K: Kew Fungarium,London, England
https://www.inaturalist.org/observations/122493193	RLC578	2010-01-28	MW JM BAR	wood	Ascomycota	Leotiomycetes	Helotiales	Sclerotiniaceae				DSN	Reserva Los Cedros		Cloud Forest	Ecuador	Imbabura	Cotacachi, García Moreno	South America	0.315897	-78.7796	1666	QCNE: Herbario Nacional del Ecuador, Quito	244244	K: Kew Fungarium,London, England		OQ871783
https://www.inaturalist.org/observations/122572578	RLC676	2010-02-11	JM	leaf & midrib	Ascomycota	Leotiomycetes	Helotiales	Sclerotiniaceae				DSN	Reserva Los Cedros		Cloud Forest	Ecuador	Imbabura	Cotacachi, García Moreno	South America	0.288853	-78.783	1554	QCNE: Herbario Nacional del Ecuador, Quito	244292	K: Kew Fungarium,London, England
https://www.inaturalist.org/observations/131686698	RLC1282	2014-04-30	DSN SB	corticate wood	Ascomycota	Leotiomycetes	Helotiales					RV DSN	Reserva Los Cedros	tail off Brazilargo	Cloud Forest	Ecuador	Imbabura	Cotacachi, García Moreno	South America	0.301422	-78.7833	1322	QCNE: Herbario Nacional del Ecuador, Quito	247879	OSC: Fungal Herbarium, Corvallis, Oregon, USA	161702
https://www.inaturalist.org/observations/136480748	RLC1748	2018-12-27	JF	decorticate wood, 3 cm diameter	Ascomycota	Leotiomycetes	Helotiales					DSN	Reserva Los Cedros	Field Lat/Long is BASE CAMP; collection location information should be in photo Exif data.	Cloud Forest	Ecuador	Imbabura	Cotacachi, García Moreno	South America	0.319561	-78.8075	~2000	QCNE: Herbario Nacional del Ecuador, Quito	247491	OSC: Fungal Herbarium, Corvallis, Oregon, USA	053168	OQ872092
https://www.inaturalist.org/observations/101728224	RLC308	2010-01-21	MW JM BAR	leaf litter	Ascomycota	Leotiomycetes	Helotiales					DSN	Reserva Los Cedros		Cloud Forest	Ecuador	Imbabura	Cotacachi, García Moreno	South America	0.301422	-78.7833	1322	QCNE: Herbario Nacional del Ecuador, Quito	244171	K: Kew Fungarium,London, England
https://www.inaturalist.org/observations/131738163	RLC1676	2018-12-22	DSN RV	Clusiaceae leaf	Ascomycota	Leotiomycetes	Rhytismatales					DSN	Reserva Los Cedros	Field Lat/Long is BASE CAMP; collection location information should be in photo Exif data.	Cloud Forest	Ecuador	Imbabura	Cotacachi, García Moreno	South America	0.319561	-78.8075	~2000	QCNE: Herbario Nacional del Ecuador, Quito	247444	OSC: Fungal Herbarium, Corvallis, Oregon, USA	053100
https://www.inaturalist.org/observations/101214020	RLC198	2010-01-19	MW JM BAR	wood	Ascomycota	Leotiomycetes						DSN	Reserva Los Cedros		Cloud Forest	Ecuador	Imbabura	Cotacachi, García Moreno	South America	0.301422	-78.7833	1322	QCNE: Herbario Nacional del Ecuador, Quito		K: Kew Fungarium,London, England
https://www.inaturalist.org/observations/7002029	RLC1209	2014-04-13	DSN	decorticated wood	Ascomycota	Pezizomycetes	Pezizales	Pyronemataceae	Scutellinia sp.			RV DSN	Reserva Los Cedros	River, at base of Hydro trail	Cloud Forest	Ecuador	Imbabura	Cotacachi, García Moreno	South America	0.308986	-78.7793	1322	QCNE: Herbario Nacional del Ecuador, Quito	244504	OSC: Fungal Herbarium, Corvallis, Oregon, USA	161572
https://www.inaturalist.org/observations/122583630	RLC706	2010-02-14	JM	wood	Ascomycota	Pezizomycetes	Pezizales	Pyronemataceae	Scutellinia sp.			DSN	Reserva Los Cedros		Cloud Forest	Ecuador	Imbabura	Cotacachi, García Moreno	South America	0.301422	-78.7833	1322	QCNE: Herbario Nacional del Ecuador, Quito		K: Kew Fungarium,London, England		OQ878429
https://www.inaturalist.org/observations/101442641	RLC248	2010-01-20	MW JM BAR	wood	Ascomycota	Pezizomycetes	Pezizales	Pyronemataceae	Sphaerosporium cf. lignatile	Schwein.		DSN	Reserva Los Cedros		Cloud Forest	Ecuador	Imbabura	Cotacachi, García Moreno	South America	0.301422	-78.7833	1322	QCNE: Herbario Nacional del Ecuador, Quito	242520	K: Kew Fungarium,London, England
https://www.inaturalist.org/observations/7002358	RLC1269	2014-04-18	RV	corticate wood	Ascomycota	Pezizomycetes	Pezizales	Sarcoscyphaceae	Cookeina tricholoma	(Mont.) Kuntze		RV DSN	Reserva Los Cedros	in permanent plots	Cloud Forest	Ecuador	Imbabura	Cotacachi, García Moreno	South America	0.301422	-78.7833	1322	QCNE: Herbario Nacional del Ecuador, Quito	244868	OSC: Fungal Herbarium, Corvallis, Oregon, USA	161620	OQ871946	OQ913014
https://www.inaturalist.org/observations/83848791	RLC4	2008-01-12	BD TSJ		Ascomycota	Pezizomycetes	Pezizales	Sarcoscyphaceae	Cookeina tricholoma	(Mont.) Kuntze		BD	Reserva Los Cedros	Collected in the general area of the field station, usually between the station and the Los Cedros River	Cloud Forest	Ecuador	Imbabura	Cotacachi, García Moreno	South America	0.308986	-78.7793	1395	QCNE: Herbario Nacional del Ecuador, Quito	201900	K: Kew Fungarium,London, England		OQ211604
https://www.inaturalist.org/observations/102362525	RLC403	2010-01-22	RM	wood	Ascomycota	Pezizomycetes	Pezizales	Sarcoscyphaceae	Cookeina tricholoma	(Mont.) Kuntze		DSN	Reserva Los Cedros	near River	Cloud Forest	Ecuador	Imbabura	Cotacachi, García Moreno	South America	0.301422	-78.7833	1322	QCNE: Herbario Nacional del Ecuador, Quito		K: Kew Fungarium,London, England
https://www.inaturalist.org/observations/103660400	RLC526	2010-01-26	MW JM BAR	wood	Ascomycota	Pezizomycetes	Pezizales	Sarcoscyphaceae	Cookeina tricholoma	(Mont.) Kuntze		DSN	Reserva Los Cedros		Cloud Forest	Ecuador	Imbabura	Cotacachi, García Moreno	South America	0.315897	-78.7796	1666	QCNE: Herbario Nacional del Ecuador, Quito		K: Kew Fungarium,London, England
https://www.inaturalist.org/observations/85813781	RLC82	2008-01-16	BD TSJ		Ascomycota	Pezizomycetes	Pezizales	Sarcoscyphaceae	Phillipsia domingensis	(Berk.) Berk. ex Denison		BD	Reserva Los Cedros	Collected in the general area of the field station, usually between the station and the Los Cedros River	Cloud Forest	Ecuador	Imbabura	Cotacachi, García Moreno	South America	0.308986	-78.7793	1395	QCNE: Herbario Nacional del Ecuador, Quito	201902	K: Kew Fungarium,London, England		OQ211569
https://www.inaturalist.org/observations/126220108	RLC831	2011-01-18	BD TSJ JM		Ascomycota	Pezizomycetes	Pezizales	Wynneaceae	Wynnea americana	Thaxt.		BD	Reserva Los Cedros		Cloud Forest	Ecuador	Imbabura	Cotacachi, García Moreno	South America	0.301422	-78.7833	1322	QCNE: Herbario Nacional del Ecuador, Quito	201995	K: Kew Fungarium,London, England
https://www.inaturalist.org/observations/7004717	RLC1384	2014-04-30	DSN SB	soil/wood?	Ascomycota	Pezizomycetes	Pezizales	Wynneaceae	Wynnea cf. gigantea	Berk. & M.A. Curtis		RV DSN	Reserva Los Cedros	tail off Brazilargo	Cloud Forest	Ecuador	Imbabura	Cotacachi, García Moreno	South America	0.301422	-78.7833	1322	QCNE: Herbario Nacional del Ecuador, Quito	244529	OSC: Fungal Herbarium, Corvallis, Oregon, USA	161713
https://www.inaturalist.org/observations/136480658	RLC1843	2019-01-01	DSN	in soil	Ascomycota	Pezizomycetes	Pezizales	Wynneaceae	Wynnea cf. gigantea	Berk. & M.A. Curtis		DSN	Reserva Los Cedros	Field Lat/Long is BASE CAMP; collection location information should be in photo Exif data.	Cloud Forest	Ecuador	Imbabura	Cotacachi, García Moreno	South America	0.319561	-78.8075	~2000	QCNE: Herbario Nacional del Ecuador, Quito		OSC: Fungal Herbarium, Corvallis, Oregon, USA	053259
https://www.inaturalist.org/observations/7001375	RLC1499	2014-05-13	DSN SB	decorticated wood	Ascomycota	Sordariomycetes	Boliniales	Boliniaceae	Camarops ustulinoides	(Henn.) Nannf.	will be uploaded to GB by FunDiS	JDR	Reserva Los Cedros	near intersection with access trail	Cloud Forest	Ecuador	Imbabura	Cotacachi, García Moreno	South America	0.3137	-78.7778	1395	QCNE: Herbario Nacional del Ecuador, Quito	244672	OSC: Fungal Herbarium, Corvallis, Oregon, USA	161828	OP651157
https://www.inaturalist.org/observations/131738768	RLC1674	2018-12-22	EL	wod; firm bark	Ascomycota	Sordariomycetes	Diaporthales	Cryphonectriaceae	Aurapex penicilliata	Gryzenhout & M.J. Wingf.		DSN BAR	Reserva Los Cedros	Field Lat/Long is BASE CAMP; collection location information should be in photo Exif data.	Cloud Forest	Ecuador	Imbabura	Cotacachi, García Moreno	South America	0.319561	-78.8075	~2000	QCNE: Herbario Nacional del Ecuador, Quito	247442	OSC: Fungal Herbarium, Corvallis, Oregon, USA	053098	OQ872061
https://www.inaturalist.org/observations/136188073	RLC1750	2018-12-27	JF	bark of well decayed wood (5 cm)	Ascomycota	Sordariomycetes	Diaporthales	Cryphonectriaceae	Aurapex penicilliata	Gryzenhout & M.J. Wingf.		DSN	Reserva Los Cedros	Field Lat/Long is BASE CAMP; collection location information should be in photo Exif data.	Cloud Forest	Ecuador	Imbabura	Cotacachi, García Moreno	South America	0.319561	-78.8075	~2000	QCNE: Herbario Nacional del Ecuador, Quito	247492	OSC: Fungal Herbarium, Corvallis, Oregon, USA	053170
https://www.inaturalist.org/observations/131689817	RLC1669.1	2018-12-16	RB RV		Ascomycota	Sordariomycetes	Hypocreales	Bionectriaceae				RV	Reserva Los Cedros	Field Lat/Long is BASE CAMP; collection location information should be in photo Exif data.	Cloud Forest	Ecuador	Imbabura	Cotacachi, García Moreno	South America	0.319561	-78.8075	~2000	QCNE: Herbario Nacional del Ecuador, Quito		OSC: Fungal Herbarium, Corvallis, Oregon, USA	053093
https://www.inaturalist.org/observations/131738446	RLC1685	2018-12-22	DSN RV	corticate dead hardwood; 3 cm diameter	Ascomycota	Sordariomycetes	Hypocreales	Bionectriaceae				DSN	Reserva Los Cedros	Field Lat/Long is BASE CAMP; collection location information should be in photo Exif data.	Cloud Forest	Ecuador	Imbabura	Cotacachi, García Moreno	South America	0.319561	-78.8075	~2000	QCNE: Herbario Nacional del Ecuador, Quito	247451	OSC: Fungal Herbarium, Corvallis, Oregon, USA	053109
https://www.inaturalist.org/observations/7001910	RLC1180	2014-04-09	RV DSN	leaf litter	Ascomycota	Sordariomycetes	Hypocreales	Clavicipitaceae				RV DSN	Reserva Los Cedros		Cloud Forest	Ecuador	Imbabura	Cotacachi, García Moreno	South America	0.304386	-78.7796	1364	QCNE: Herbario Nacional del Ecuador, Quito	244485	OSC: Fungal Herbarium, Corvallis, Oregon, USA	161539
https://www.inaturalist.org/observations/136406961	RLC1773	2018-12-28	PG DSN RV	living leaves of bamboo (Chusquea); possibly scale insect	Ascomycota	Sordariomycetes	Hypocreales	Clavicipitaceae				DSN	Reserva Los Cedros	Field Lat/Long is BASE CAMP; collection location information should be in photo Exif data.	Cloud Forest	Ecuador	Imbabura	Cotacachi, García Moreno	South America	0.319561	-78.8075	~2000	QCNE: Herbario Nacional del Ecuador, Quito	247507	OSC: Fungal Herbarium, Corvallis, Oregon, USA	053192
https://www.inaturalist.org/observations/84461416	RLC241	2010-01-20	MW JM BAR	insect-scale (hemiptera)	Ascomycota	Sordariomycetes	Hypocreales	Clavicipitaceae				BAR	Reserva Los Cedros		Cloud Forest	Ecuador	Imbabura	Cotacachi, García Moreno	South America	0.301422	-78.7833	1322	QCNE: Herbario Nacional del Ecuador, Quito	242513	K: Kew Fungarium,London, England
https://www.inaturalist.org/observations/84466618	RLC431	2010-01-25	MW JM BAR	insect-scale (hemiptera)	Ascomycota	Sordariomycetes	Hypocreales	Clavicipitaceae				BAR	Reserva Los Cedros		Cloud Forest	Ecuador	Imbabura	Cotacachi, García Moreno	South America	0.315897	-78.7796	1666	QCNE: Herbario Nacional del Ecuador, Quito		K: Kew Fungarium,London, England
https://www.inaturalist.org/observations/84468309	RLC486	2010-01-26	FB JM	insect-scale (hemiptera)	Ascomycota	Sordariomycetes	Hypocreales	Clavicipitaceae				BAR	Reserva Los Cedros		Cloud Forest	Ecuador	Imbabura	Cotacachi, García Moreno	South America	0.315897	-78.7796	1666	QCNE: Herbario Nacional del Ecuador, Quito		K: Kew Fungarium,London, England
https://www.inaturalist.org/observations/84469555	RLC571	2010-01-28	MW JM BAR	insect-scale (hemiptera)	Ascomycota	Sordariomycetes	Hypocreales	Clavicipitaceae				BAR	Reserva Los Cedros		Cloud Forest	Ecuador	Imbabura	Cotacachi, García Moreno	South America	0.315897	-78.7796	1666	QCNE: Herbario Nacional del Ecuador, Quito		K: Kew Fungarium,London, England
https://www.inaturalist.org/observations/84472726	RLC685	2010-02-12	JM TP	insect-scale (hemiptera)	Ascomycota	Sordariomycetes	Hypocreales	Clavicipitaceae				BAR	Reserva Los Cedros		Cloud Forest	Ecuador	Imbabura	Cotacachi, García Moreno	South America	0.301422	-78.7833	1322	QCNE: Herbario Nacional del Ecuador, Quito		K: Kew Fungarium,London, England
https://www.inaturalist.org/observations/84471463	RLC711	2010-02-14	JM	insect-scale (hemiptera)	Ascomycota	Sordariomycetes	Hypocreales	Clavicipitaceae				BAR	Reserva Los Cedros		Cloud Forest	Ecuador	Imbabura	Cotacachi, García Moreno	South America	0.301422	-78.7833	1322	QCNE: Herbario Nacional del Ecuador, Quito		K: Kew Fungarium,London, England
https://www.inaturalist.org/observations/7002118	RLC1210	2014-04-13	DSN	living liverwort	Ascomycota	Sordariomycetes	Hypocreales	Clavicipitaceae	aff. Polyocephalomyces sp.			RV DSN	Reserva Los Cedros	River, at base of Hydro trail	Cloud Forest	Ecuador	Imbabura	Cotacachi, García Moreno	South America	0.308986	-78.7793	1322	QCNE: Herbario Nacional del Ecuador, Quito	244505	OSC: Fungal Herbarium, Corvallis, Oregon, USA	161573	OQ871922	OQ912998
https://www.inaturalist.org/observations/136480705	RLC1816	2018-12-29	MO FL	insect on dead leaf	Ascomycota	Sordariomycetes	Hypocreales	Clavicipitaceae	cf. Moelleriella sp. 01			DSN	Reserva Los Cedros	Field Lat/Long is BASE CAMP; collection location information should be in photo Exif data.	Cloud Forest	Ecuador	Imbabura	Cotacachi, García Moreno	South America	0.319561	-78.8075	~2000	QCNE: Herbario Nacional del Ecuador, Quito	246417	OSC: Fungal Herbarium, Corvallis, Oregon, USA	053232
https://www.inaturalist.org/observations/131690197	RLC1631	2018-12-16	RB RV	Living bamboo; Arthrostylidium(?)	Ascomycota	Sordariomycetes	Hypocreales	Clavicipitaceae	cf. Mycomalus sp. 01			DSN	Reserva Los Cedros	Field Lat/Long is BASE CAMP; collection location information should be in photo Exif data.	Cloud Forest	Ecuador	Imbabura	Cotacachi, García Moreno	South America	0.319561	-78.8075	~2000	QCNE: Herbario Nacional del Ecuador, Quito	247414	OSC: Fungal Herbarium, Corvallis, Oregon, USA	053057	OQ878462
https://www.inaturalist.org/observations/131691426	RLC1648	2018-12-19	DSN RV	Living bamboo; Arthrostylidium (?)	Ascomycota	Sordariomycetes	Hypocreales	Clavicipitaceae	cf. Mycomalus sp. 01			DSN	Reserva Los Cedros	Field Lat/Long is BASE CAMP; collection location information should be in photo Exif data.	Cloud Forest	Ecuador	Imbabura	Cotacachi, García Moreno	South America	0.319561	-78.8075	~2000	QCNE: Herbario Nacional del Ecuador, Quito	247426	OSC: Fungal Herbarium, Corvallis, Oregon, USA	053071	OQ878463
https://www.inaturalist.org/observations/131737681	RLC1681	2018-12-22	RV	insect on bamboo leaf	Ascomycota	Sordariomycetes	Hypocreales	Clavicipitaceae	cf. Torrubiella sp.			DSN	Reserva Los Cedros	Field Lat/Long is BASE CAMP; collection location information should be in photo Exif data.	Cloud Forest	Ecuador	Imbabura	Cotacachi, García Moreno	South America	0.319561	-78.8075	~2000	QCNE: Herbario Nacional del Ecuador, Quito	247447	OSC: Fungal Herbarium, Corvallis, Oregon, USA	053105	OQ872064
https://www.inaturalist.org/observations/84628959	RLC953	2012-01-07	BAR DCT DS	insect-larva	Ascomycota	Sordariomycetes	Hypocreales	Clavicipitaceae	Keithomyces sp.			DSN	Reserva Los Cedros		Cloud Forest	Ecuador	Imbabura	Cotacachi, García Moreno	South America	0.301422	-78.7833	1322	QCNE: Herbario Nacional del Ecuador, Quito		OSC: Fungal Herbarium, Corvallis, Oregon, USA	153287
https://www.inaturalist.org/observations/7002228	RLC1323	2014-04-17	DSN	living wood	Ascomycota	Sordariomycetes	Hypocreales	Clavicipitaceae	Moelleriella turbinata	(Petch) P. Chaverri & K.T. Hodge		RV DSN	Reserva Los Cedros		Cloud Forest	Ecuador	Imbabura	Cotacachi, García Moreno	South America	0.313889	-78.7881	1395	QCNE: Herbario Nacional del Ecuador, Quito	247886	OSC: Fungal Herbarium, Corvallis, Oregon, USA	161610
https://www.inaturalist.org/observations/84472226	RLC1132	2012-01-21	RV	insect-beetle larva	Ascomycota	Sordariomycetes	Hypocreales	Clavicipitaceae	Nigelia martialis	(Speg.) Luangsa-ard & Thanakitp.		RT	Reserva Los Cedros	near stream	Cloud Forest	Ecuador	Imbabura	Cotacachi, García Moreno	South America	0.313889	-78.7881	1395	QCNE: Herbario Nacional del Ecuador, Quito		OSC: Fungal Herbarium, Corvallis, Oregon, USA	161529
https://www.inaturalist.org/observations/84622905	RLC1155	2013-12-06	BAR	insect	Ascomycota	Sordariomycetes	Hypocreales	Clavicipitaceae	Nigelia martialis	(Speg.) Luangsa-ard & Thanakitp.		BAR	Reserva Los Cedros	Rio trail	Cloud Forest	Ecuador	Imbabura	Cotacachi, García Moreno	South America	0.313889	-78.7881	1365
https://www.inaturalist.org/observations/84182994	RLC707	2010-02-14	JM	insect-larva	Ascomycota	Sordariomycetes	Hypocreales	Clavicipitaceae	Nigelia martialis	(Speg.) Luangsa-ard & Thanakitp.		BAR	Reserva Los Cedros		Cloud Forest	Ecuador	Imbabura	Cotacachi, García Moreno	South America	0.301422	-78.7833	1322	QCNE: Herbario Nacional del Ecuador, Quito		K: Kew Fungarium,London, England		OQ871845
https://www.inaturalist.org/observations/7001954	RLC1223	2014-04-12	DSN	spider	Ascomycota	Sordariomycetes	Hypocreales	Clavicipitaceae	Torrubiella sp.			RV DSN	Reserva Los Cedros		Cloud Forest	Ecuador	Imbabura	Cotacachi, García Moreno	South America	0.315897	-78.7796	1666	QCNE: Herbario Nacional del Ecuador, Quito	247881	OSC: Fungal Herbarium, Corvallis, Oregon, USA	161563
https://www.inaturalist.org/observations/136480689	RLC1826	2018-12-25	ND DNM	spider	Ascomycota	Sordariomycetes	Hypocreales	Clavicipitaceae	Torrubiella sp.			DSN	Reserva Los Cedros	Field Lat/Long is BASE CAMP; collection location information should be in photo Exif data.	Cloud Forest	Ecuador	Imbabura	Cotacachi, García Moreno	South America	0.319561	-78.8075	~2000	QCNE: Herbario Nacional del Ecuador, Quito	246412	OSC: Fungal Herbarium, Corvallis, Oregon, USA	053242
https://www.inaturalist.org/observations/12013139	RLC1235	2014-04-14	RV DSN	leaf litter	Ascomycota	Sordariomycetes	Hypocreales	Clavicipitaceae				RV DSN	Reserva Los Cedros	on the hill	Cloud Forest	Ecuador	Imbabura	Cotacachi, García Moreno	South America	0.304386	-78.7796	1364	QCNE: Herbario Nacional del Ecuador, Quito	245510	OSC: Fungal Herbarium, Corvallis, Oregon, USA	161578
https://www.inaturalist.org/observations/84463767	RLC243	2010-01-20	MW JM BAR	insect-scale (hemiptera)	Ascomycota	Sordariomycetes	Hypocreales	Clavicipitaceae				BAR	Reserva Los Cedros		Cloud Forest	Ecuador	Imbabura	Cotacachi, García Moreno	South America	0.301422	-78.7833	1322	QCNE: Herbario Nacional del Ecuador, Quito		K: Kew Fungarium,London, England
https://www.inaturalist.org/observations/84464881	RLC260	2010-01-20	MW JM BAR	insect-scale (hemiptera)	Ascomycota	Sordariomycetes	Hypocreales	Clavicipitaceae				BAR	Reserva Los Cedros		Cloud Forest	Ecuador	Imbabura	Cotacachi, García Moreno	South America	0.301422	-78.7833	1322	QCNE: Herbario Nacional del Ecuador, Quito		K: Kew Fungarium,London, England
https://www.inaturalist.org/observations/84468818	RLC500	2010-01-26	MW JM BAR	insect-scale (hemiptera)	Ascomycota	Sordariomycetes	Hypocreales	Clavicipitaceae				BAR	Reserva Los Cedros		Cloud Forest	Ecuador	Imbabura	Cotacachi, García Moreno	South America	0.315897	-78.7796	1666	QCNE: Herbario Nacional del Ecuador, Quito		K: Kew Fungarium,London, England
https://www.inaturalist.org/observations/84469161	RLC552	2010-01-27	MW JM BAR	insect-scale (hemiptera)	Ascomycota	Sordariomycetes	Hypocreales	Clavicipitaceae				BAR	Reserva Los Cedros		Cloud Forest	Ecuador	Imbabura	Cotacachi, García Moreno	South America	0.315897	-78.7796	1666	QCNE: Herbario Nacional del Ecuador, Quito		K: Kew Fungarium,London, England
https://www.inaturalist.org/observations/84469990	RLC595	2010-01-28	MW JM BAR	insect-scale (hemiptera), plant is monocot	Ascomycota	Sordariomycetes	Hypocreales	Clavicipitaceae				BAR	Reserva Los Cedros		Cloud Forest	Ecuador	Imbabura	Cotacachi, García Moreno	South America	0.315897	-78.7796	1666	QCNE: Herbario Nacional del Ecuador, Quito		K: Kew Fungarium,London, England
https://www.inaturalist.org/observations/7004288	RLC1285	2014-04-30	RV DSN	insect	Ascomycota	Sordariomycetes	Hypocreales	Cordycipitaceae				RV DSN	Reserva Los Cedros		Cloud Forest	Ecuador	Imbabura	Cotacachi, García Moreno	South America	0.313889	-78.7881	1395	QCNE: Herbario Nacional del Ecuador, Quito	245522	OSC: Fungal Herbarium, Corvallis, Oregon, USA	161705
https://www.inaturalist.org/observations/7002521	RLC1317	2014-04-23	RV DSN	decorticated wood	Ascomycota	Sordariomycetes	Hypocreales	Cordycipitaceae				RV DSN	Reserva Los Cedros	greenhouse, in front	Cloud Forest	Ecuador	Imbabura	Cotacachi, García Moreno	South America	0.308986	-78.7793	1395	QCNE: Herbario Nacional del Ecuador, Quito		OSC: Fungal Herbarium, Corvallis, Oregon, USA	161641
https://www.inaturalist.org/observations/135616598	RLC1729	2018-12-24	SW	insects on dead leaf	Ascomycota	Sordariomycetes	Hypocreales	Cordycipitaceae				DSN	Reserva Los Cedros	Field Lat/Long is BASE CAMP; collection location information should be in photo Exif data.	Cloud Forest	Ecuador	Imbabura	Cotacachi, García Moreno	South America	0.319561	-78.8075	~2000	QCNE: Herbario Nacional del Ecuador, Quito	247480	OSC: Fungal Herbarium, Corvallis, Oregon, USA	053151	OQ872083
https://www.inaturalist.org/observations/136480694	RLC1823	2018-12-29	DNM	spider	Ascomycota	Sordariomycetes	Hypocreales	Cordycipitaceae				DSN	Reserva Los Cedros	Field Lat/Long is BASE CAMP; collection location information should be in photo Exif data.	Cloud Forest	Ecuador	Imbabura	Cotacachi, García Moreno	South America	0.319561	-78.8075	~2000	QCNE: Herbario Nacional del Ecuador, Quito	246411	OSC: Fungal Herbarium, Corvallis, Oregon, USA	053239
https://www.inaturalist.org/observations/136480671	RLC1833	2018-12-31	ND PG DNM DSN RV	insect	Ascomycota	Sordariomycetes	Hypocreales	Cordycipitaceae				DSN	Reserva Los Cedros	Field Lat/Long is BASE CAMP; collection location information should be in photo Exif data.	Cloud Forest	Ecuador	Imbabura	Cotacachi, García Moreno	South America	0.319561	-78.8075	~2000	QCNE: Herbario Nacional del Ecuador, Quito	246413	OSC: Fungal Herbarium, Corvallis, Oregon, USA	053249
NA	RLC20	2008-01-12	BD TSJ	insect-larva	Ascomycota	Sordariomycetes	Hypocreales	Cordycipitaceae				BD	Reserva Los Cedros	Collected in the general area of the field station, usually between the station and the Los Cedros River	Cloud Forest	Ecuador	Imbabura	Cotacachi, García Moreno	South America	0.308986	-78.7793	1395	QCNE: Herbario Nacional del Ecuador, Quito		OSC: loaned to Joey Spatifora by Bryn
NA	RLC216	2010-01-20	MW JM BAR	terrestrial	Ascomycota	Sordariomycetes	Hypocreales	Cordycipitaceae				BD	Reserva Los Cedros	Covered Bridge	Cloud Forest	Ecuador	Imbabura	Cotacachi, García Moreno	South America	0.301422	-78.7833	1322	QCNE: Herbario Nacional del Ecuador, Quito		OSC: loaned to Joey Spatifora by Bryn		OQ871691
https://www.inaturalist.org/observations/84627495	RLC290	2010-01-21	MW JM BAR	insect	Ascomycota	Sordariomycetes	Hypocreales	Cordycipitaceae				DSN	Reserva Los Cedros		Cloud Forest	Ecuador	Imbabura	Cotacachi, García Moreno	South America	0.301422	-78.7833	1322	QCNE: Herbario Nacional del Ecuador, Quito		K: Kew Fungarium,London, England
https://www.inaturalist.org/observations/83941078	RLC31	2008-01-13	BD TSJ	insect-larva	Ascomycota	Sordariomycetes	Hypocreales	Cordycipitaceae				DSN	Reserva Los Cedros	Collected in the general area of the field station, usually between the station and the Los Cedros River	Cloud Forest	Ecuador	Imbabura	Cotacachi, García Moreno	South America	0.308986	-78.7793	1395	QCNE: Herbario Nacional del Ecuador, Quito		OSC: loaned to Joey Spatifora by Bryn
https://www.inaturalist.org/observations/84627944	RLC385	2010-01-22	MW JM BAR	insect-larva	Ascomycota	Sordariomycetes	Hypocreales	Cordycipitaceae				BAR	Reserva Los Cedros		Cloud Forest	Ecuador	Imbabura	Cotacachi, García Moreno	South America	0.301422	-78.7833	1322	QCNE: Herbario Nacional del Ecuador, Quito	201952	K: Kew Fungarium,London, England
https://www.inaturalist.org/observations/122421333	RLC565	2010-01-28	MW JM BAR	insect-scale (hemiptera)	Ascomycota	Sordariomycetes	Hypocreales	Cordycipitaceae				BAR	Reserva Los Cedros		Cloud Forest	Ecuador	Imbabura	Cotacachi, García Moreno	South America	0.315897	-78.7796	1666	QCNE: Herbario Nacional del Ecuador, Quito		K: Kew Fungarium,London, England
https://www.inaturalist.org/observations/122421334	RLC566	2010-01-28	MW JM BAR	wood	Ascomycota	Sordariomycetes	Hypocreales	Cordycipitaceae				BAR	Reserva Los Cedros		Cloud Forest	Ecuador	Imbabura	Cotacachi, García Moreno	South America	0.315897	-78.7796	1666	QCNE: Herbario Nacional del Ecuador, Quito		OSC: loaned to Joey Spatifora by Bryn		OQ871775
https://www.inaturalist.org/observations/84123159	RLC63	2008-01-15	BD TSJ	insect-larva	Ascomycota	Sordariomycetes	Hypocreales	Cordycipitaceae				DSN	Reserva Los Cedros	Collected in the general area of the field station, usually between the station and the Los Cedros River	Cloud Forest	Ecuador	Imbabura	Cotacachi, García Moreno	South America	0.308986	-78.7793	1395	QCNE: Herbario Nacional del Ecuador, Quito		K: Kew Fungarium,London, England
NA	RLC716	2010-02-16	GB	insect-beetle	Ascomycota	Sordariomycetes	Hypocreales	Cordycipitaceae				JM	Reserva Los Cedros	behind Jose's old house	Cloud Forest	Ecuador	Imbabura	Cotacachi, García Moreno	South America	0.301422	-78.7833	1322	QCNE: Herbario Nacional del Ecuador, Quito		OSC: loaned to Joey Spatifora by Bryn
https://www.inaturalist.org/observations/84614926	RLC104	2008-01-20	BD TSJ	insect-moth	Ascomycota	Sordariomycetes	Hypocreales	Cordycipitaceae	Akanthomyces tuberculatus complex	(Lebert) Spatafora, Kepler & B. Shrestha		BAR	Reserva Los Cedros		Cloud Forest	Ecuador	Imbabura	Cotacachi, García Moreno	South America	0.313889	-78.7881	1395	QCNE: Herbario Nacional del Ecuador, Quito		OSC: loaned to Joey Spatifora by Bryn
https://www.inaturalist.org/observations/84610986	RLC390	2010-01-22	MW JM BAR	insect-moth	Ascomycota	Sordariomycetes	Hypocreales	Cordycipitaceae	Akanthomyces tuberculatus complex	(Lebert) Spatafora, Kepler & B. Shrestha		BAR	Reserva Los Cedros		Cloud Forest	Ecuador	Imbabura	Cotacachi, García Moreno	South America	0.301422	-78.7833	1322	QCNE: Herbario Nacional del Ecuador, Quito		OSC: loaned to Joey Spatifora by Bryn
https://www.inaturalist.org/observations/84011111	RLC45	2008-01-14	BD TSJ	insect-moth	Ascomycota	Sordariomycetes	Hypocreales	Cordycipitaceae	Akanthomyces tuberculatus complex	(Lebert) Spatafora, Kepler & B. Shrestha		RT	Reserva Los Cedros	Collected in the general area of the field station, usually between the station and the Los Cedros River	Cloud Forest	Ecuador	Imbabura	Cotacachi, García Moreno	South America	0.308986	-78.7793	1395	QCNE: Herbario Nacional del Ecuador, Quito		OSC: loaned to Joey Spatifora by Bryn
https://www.inaturalist.org/observations/84611690	RLC110	2008-01-21	BD TSJ	insect-scale (hemiptera)	Ascomycota	Sordariomycetes	Hypocreales	Cordycipitaceae	Ascopolyporus polychrous	Möller		DSN	Reserva Los Cedros		Cloud Forest	Ecuador	Imbabura	Cotacachi, García Moreno	South America	0.308986	-78.7793	1322	QCNE: Herbario Nacional del Ecuador, Quito	201901	OSC: loaned to Joey Spatifora by Bryn
https://www.inaturalist.org/observations/7002736	RLC1248	2014-04-26	RV DSN	bamboo, live	Ascomycota	Sordariomycetes	Hypocreales	Cordycipitaceae	Ascopolyporus polychrous	Möller		RV DSN	Reserva Los Cedros		Cloud Forest	Ecuador	Imbabura	Cotacachi, García Moreno	South America	0.324758	-78.7812	1550	QCNE: Herbario Nacional del Ecuador, Quito	245530	OSC: Fungal Herbarium, Corvallis, Oregon, USA	161664
https://www.inaturalist.org/observations/7002415	RLC1306	2014-04-21	DSN	bamboo, live	Ascomycota	Sordariomycetes	Hypocreales	Cordycipitaceae	Ascopolyporus polychrous	Möller		RV DSN	Reserva Los Cedros		Cloud Forest	Ecuador	Imbabura	Cotacachi, García Moreno	South America	0.315897	-78.7796	1666	QCNE: Herbario Nacional del Ecuador, Quito	244551	OSC: Fungal Herbarium, Corvallis, Oregon, USA	161626
https://www.inaturalist.org/observations/7002744	RLC1319	2014-04-26	RV DSN	bamboo, live	Ascomycota	Sordariomycetes	Hypocreales	Cordycipitaceae	Ascopolyporus polychrous	Möller		RV DSN	Reserva Los Cedros		Cloud Forest	Ecuador	Imbabura	Cotacachi, García Moreno	South America	0.324758	-78.7812	1550	QCNE: Herbario Nacional del Ecuador, Quito	247875	OSC: Fungal Herbarium, Corvallis, Oregon, USA	161680
https://www.inaturalist.org/observations/6999051	RLC1398	2014-05-19	DSN SB	bamboo, live	Ascomycota	Sordariomycetes	Hypocreales	Cordycipitaceae	Ascopolyporus polychrous	Möller		RV DSN	Reserva Los Cedros		Cloud Forest	Ecuador	Imbabura	Cotacachi, García Moreno	South America	0.324758	-78.7812	1550	QCNE: Herbario Nacional del Ecuador, Quito	244540	OSC: Fungal Herbarium, Corvallis, Oregon, USA	161857
https://www.inaturalist.org/observations/136406911	RLC1770	2018-12-28	ND PG JF FL DNM DSN MO DCT RV SW	Living bamboo; Chusquea	Ascomycota	Sordariomycetes	Hypocreales	Cordycipitaceae	Ascopolyporus polychrous	Möller		DSN	Reserva Los Cedros	Field Lat/Long is BASE CAMP; collection location information should be in photo Exif data.	Cloud Forest	Ecuador	Imbabura	Cotacachi, García Moreno	South America	0.319561	-78.8075	~2000	QCNE: Herbario Nacional del Ecuador, Quito	247504	OSC: Fungal Herbarium, Corvallis, Oregon, USA	053189
https://www.inaturalist.org/observations/7005487	RLC1454	2014-05-17	RV SB	bamboo	Ascomycota	Sordariomycetes	Hypocreales	Cordycipitaceae	Ascopolyporus villosus	Möller		RV DSN	Reserva Los Cedros	Bamboo grove	Cloud Forest	Ecuador	Imbabura	Cotacachi, García Moreno	South America	0.304386	-78.7796	1364	QCNE: Herbario Nacional del Ecuador, Quito	247876	OSC: Fungal Herbarium, Corvallis, Oregon, USA	161852
https://www.inaturalist.org/observations/7005205	RLC1457	2014-05-11	RV DSN	insect	Ascomycota	Sordariomycetes	Hypocreales	Cordycipitaceae	Beauveria cf. loeiensis	Luangsa-ard, Ridkaew & Tasanathai		RV DSN	Reserva Los Cedros	on the hill	Cloud Forest	Ecuador	Imbabura	Cotacachi, García Moreno	South America	0.304386	-78.7796	1364	QCNE: Herbario Nacional del Ecuador, Quito	247873	OSC: Fungal Herbarium, Corvallis, Oregon, USA	161804
https://www.inaturalist.org/observations/7004723	RLC1418	2014-04-30	DSN SB	insect	Ascomycota	Sordariomycetes	Hypocreales	Cordycipitaceae	Beauveria sp.			RV DSN	Reserva Los Cedros	tail off Brazilargo	Cloud Forest	Ecuador	Imbabura	Cotacachi, García Moreno	South America	0.301422	-78.7833	1322	QCNE: Herbario Nacional del Ecuador, Quito	247877	OSC: Fungal Herbarium, Corvallis, Oregon, USA	161723
https://www.inaturalist.org/observations/7004968	RLC1463	2014-05-08	RV DSN	insect	Ascomycota	Sordariomycetes	Hypocreales	Cordycipitaceae	Beauveria sp.			RV DSN	Reserva Los Cedros	after perm plot	Cloud Forest	Ecuador	Imbabura	Cotacachi, García Moreno	South America	0.304386	-78.7796	1364	QCNE: Herbario Nacional del Ecuador, Quito	247870	OSC: Fungal Herbarium, Corvallis, Oregon, USA	161781
https://www.inaturalist.org/observations/84612703	RLC219	2010-01-20	MW JM BAR	insect-scale (hemiptera)	Ascomycota	Sordariomycetes	Hypocreales	Cordycipitaceae	cf. Conoideocrella sp.			DSN	Reserva Los Cedros		Cloud Forest	Ecuador	Imbabura	Cotacachi, García Moreno	South America	0.301422	-78.7833	1322	QCNE: Herbario Nacional del Ecuador, Quito	201903	OSC: loaned to Joey Spatifora by Bryn
https://www.inaturalist.org/observations/131729844	RLC1639	2018-12-16	RB RV	Living fern; viney	Ascomycota	Sordariomycetes	Hypocreales	Cordycipitaceae	cf. Hyperdermium sp.			DSN	Reserva Los Cedros	Field Lat/Long is BASE CAMP; collection location information should be in photo Exif data.	Cloud Forest	Ecuador	Imbabura	Cotacachi, García Moreno	South America	0.319561	-78.8075	~2000	QCNE: Herbario Nacional del Ecuador, Quito	247420	OSC: Fungal Herbarium, Corvallis, Oregon, USA	053063
https://www.inaturalist.org/observations/84460477	RLC99	2008-01-20	BD TSJ	insect-beetle larva	Ascomycota	Sordariomycetes	Hypocreales	Cordycipitaceae	cf. Metacordyceps sp.			DSN	Reserva Los Cedros		Cloud Forest	Ecuador	Imbabura	Cotacachi, García Moreno	South America	0.304386	-78.7796	1364	QCNE: Herbario Nacional del Ecuador, Quito		K: Kew Fungarium,London, England
https://www.inaturalist.org/observations/84248635	RLC131	2008-01-31	BD TSJ	spider	Ascomycota	Sordariomycetes	Hypocreales	Cordycipitaceae	Cordyceps cf. caloceroides	Berk. & M.A. Curtis		BAR	Reserva Los Cedros		Cloud Forest	Ecuador	Imbabura	Cotacachi, García Moreno	South America	0.313889	-78.7881	1395	QCNE: Herbario Nacional del Ecuador, Quito		OSC: loaned to Joey Spatifora by Bryn
https://www.inaturalist.org/observations/84614018	RLC100	2008-01-20	BD TSJ	insect-larva	Ascomycota	Sordariomycetes	Hypocreales	Cordycipitaceae	Cordyceps cf. spegazzinii	M.S. Torres, J.F. White & J.F. Bisch.		DSN	Reserva Los Cedros		Cloud Forest	Ecuador	Imbabura	Cotacachi, García Moreno	South America	0.313889	-78.7881	1395	QCNE: Herbario Nacional del Ecuador, Quito		OSC: loaned to Joey Spatifora by Bryn
https://www.inaturalist.org/observations/7004806	RLC1392	2014-05-05	LK DN		Ascomycota	Sordariomycetes	Hypocreales	Cordycipitaceae	Cordyceps nidus complex	T. Sanjuan, Chir.-Salom. & S. Restrepo		RV DSN	Reserva Los Cedros		Cloud Forest	Ecuador	Imbabura	Cotacachi, García Moreno	South America	0.288853	-78.783	1554	QCNE: Herbario Nacional del Ecuador, Quito	244537	OSC: Fungal Herbarium, Corvallis, Oregon, USA	161752
https://www.inaturalist.org/observations/131688251	RLC1613	2018-12-14	RB JF DSN RV	trapdoor spider	Ascomycota	Sordariomycetes	Hypocreales	Cordycipitaceae	Cordyceps nidus complex	T. Sanjuan, Chir.-Salom. & S. Restrepo		DSN	Reserva Los Cedros	Field Lat/Long is BASE CAMP; collection location information should be in photo Exif data.	Cloud Forest	Ecuador	Imbabura	Cotacachi, García Moreno	South America	0.319561	-78.8075	~2000	QCNE: Herbario Nacional del Ecuador, Quito	246402	OSC: Fungal Herbarium, Corvallis, Oregon, USA	053039
https://www.inaturalist.org/observations/136480661	RLC1840	2019-01-01	ND	trapdoor spider (but host is missing)	Ascomycota	Sordariomycetes	Hypocreales	Cordycipitaceae	Cordyceps nidus complex	T. Sanjuan, Chir.-Salom. & S. Restrepo		DSN	Reserva Los Cedros	Field Lat/Long is BASE CAMP; collection location information should be in photo Exif data.	Cloud Forest	Ecuador	Imbabura	Cotacachi, García Moreno	South America	0.319561	-78.8075	~2000	QCNE: Herbario Nacional del Ecuador, Quito	246414	OSC: Fungal Herbarium, Corvallis, Oregon, USA	053256
https://www.inaturalist.org/observations/136480649	RLC1854	2018-12-31	ND	spider	Ascomycota	Sordariomycetes	Hypocreales	Cordycipitaceae	Cordyceps nidus complex	T. Sanjuan, Chir.-Salom. & S. Restrepo		DSN	Reserva Los Cedros	Field Lat/Long is BASE CAMP; collection location information should be in photo Exif data.	Cloud Forest	Ecuador	Imbabura	Cotacachi, García Moreno	South America	0.319561	-78.8075	~2000	QCNE: Herbario Nacional del Ecuador, Quito	247545	OSC: Fungal Herbarium, Corvallis, Oregon, USA	053263	OQ872117
https://www.inaturalist.org/observations/84617355	RLC305	2010-01-21	MW JM BAR	insect-larva	Ascomycota	Sordariomycetes	Hypocreales	Cordycipitaceae	Cordyceps nidus complex	T. Sanjuan, Chir.-Salom. & S. Restrepo		DSN	Reserva Los Cedros		Cloud Forest	Ecuador	Imbabura	Cotacachi, García Moreno	South America	0.301422	-78.7833	1322	QCNE: Herbario Nacional del Ecuador, Quito		OSC: loaned to Joey Spatifora by Bryn
https://www.inaturalist.org/observations/84618201	RLC628	2010-01-30	JM TP	insect-larva	Ascomycota	Sordariomycetes	Hypocreales	Cordycipitaceae	Cordyceps nidus complex	T. Sanjuan, Chir.-Salom. & S. Restrepo		DSN	Reserva Los Cedros		Cloud Forest	Ecuador	Imbabura	Cotacachi, García Moreno	South America	0.304386	-78.7796	1364	QCNE: Herbario Nacional del Ecuador, Quito		OSC: loaned to Joey Spatifora by Bryn
https://www.inaturalist.org/observations/84619580	RLC651	2010-02-02	JM	insect-larva	Ascomycota	Sordariomycetes	Hypocreales	Cordycipitaceae	Cordyceps nidus complex	T. Sanjuan, Chir.-Salom. & S. Restrepo		DSN	Reserva Los Cedros		Cloud Forest	Ecuador	Imbabura	Cotacachi, García Moreno	South America	0.301422	-78.7833	1322	QCNE: Herbario Nacional del Ecuador, Quito		OSC: loaned to Joey Spatifora by Bryn
https://www.inaturalist.org/observations/84620654	RLC801	2011-01-13	BD TSJ JM	insect	Ascomycota	Sordariomycetes	Hypocreales	Cordycipitaceae	Cordyceps nidus complex	T. Sanjuan, Chir.-Salom. & S. Restrepo		BD	Reserva Los Cedros	half way up trail to river	Cloud Forest	Ecuador	Imbabura	Cotacachi, García Moreno	South America	0.304386	-78.7796	1364	QCNE: Herbario Nacional del Ecuador, Quito		OSC: loaned to Joey Spatifora by Bryn
https://www.inaturalist.org/observations/131741341	RLC1718	2018-12-24	PG JF RV	spider	Ascomycota	Sordariomycetes	Hypocreales	Cordycipitaceae	Cordyceps pruinosa group	Petch		DSN	Reserva Los Cedros	Field Lat/Long is BASE CAMP; collection location information should be in photo Exif data.	Cloud Forest	Ecuador	Imbabura	Cotacachi, García Moreno	South America	0.319561	-78.8075	~2000	QCNE: Herbario Nacional del Ecuador, Quito	246403	OSC: Fungal Herbarium, Corvallis, Oregon, USA	053140
https://www.inaturalist.org/observations/101443704	RLC256	2010-01-20	MW JM BAR	insect-larva	Ascomycota	Sordariomycetes	Hypocreales	Cordycipitaceae	Cordyceps s.l.			BAR	Reserva Los Cedros	next to stream	Cloud Forest	Ecuador	Imbabura	Cotacachi, García Moreno	South America	0.301422	-78.7833	1322	QCNE: Herbario Nacional del Ecuador, Quito		K: Kew Fungarium,London, England
https://www.inaturalist.org/observations/84621332	RLC564	2010-01-28	MW JM BAR	insect	Ascomycota	Sordariomycetes	Hypocreales	Cordycipitaceae	Cordyceps s.l.			BAR	Reserva Los Cedros		Cloud Forest	Ecuador	Imbabura	Cotacachi, García Moreno	South America	0.315897	-78.7796	1666	QCNE: Herbario Nacional del Ecuador, Quito		OSC: loaned to Joey Spatifora by Bryn
https://www.inaturalist.org/observations/84621990	RLC663	2010-02-07	JM	insect-larva	Ascomycota	Sordariomycetes	Hypocreales	Cordycipitaceae	Cordyceps s.l.			BAR	Reserva Los Cedros		Cloud Forest	Ecuador	Imbabura	Cotacachi, García Moreno	South America	0.301422	-78.7833	1322	QCNE: Herbario Nacional del Ecuador, Quito		OSC: loaned to Joey Spatifora by Bryn
https://www.inaturalist.org/observations/83852296	RLC8	2008-01-12	BD TSJ	insect-larva	Ascomycota	Sordariomycetes	Hypocreales	Cordycipitaceae	Cordyceps s.l.			BAR	Reserva Los Cedros	Collected in the general area of the field station, usually between the station and the Los Cedros River	Cloud Forest	Ecuador	Imbabura	Cotacachi, García Moreno	South America	0.308986	-78.7793	1395	QCNE: Herbario Nacional del Ecuador, Quito		OSC: loaned to Joey Spatifora by Bryn
https://www.inaturalist.org/observations/134911433	RLC1559	2012-02-02	RV FL		Ascomycota	Sordariomycetes	Hypocreales	Cordycipitaceae	Cordyceps sp.			RV	Reserva Los Cedros	Collected in the general area of the field station, usually between the station and the Los Cedros River	Primary wet tropical cloud forest, ~300 tree spp. per hectar;	Ecuador	Imbabura	Cotacachi, García Moreno	South America	0.308611	-78.7791	1322	QCNE: Herbario Nacional del Ecuador, Quito	246712	OSC: Fungal Herbarium, Corvallis, Oregon, USA	153182
https://www.inaturalist.org/observations/136406931	RLC1785	2018-12-29	PG DSN RV	caterpiller, not in coccoon	Ascomycota	Sordariomycetes	Hypocreales	Cordycipitaceae	Cordyceps sp.			DSN	Reserva Los Cedros	Field Lat/Long is BASE CAMP; collection location information should be in photo Exif data.	Cloud Forest	Ecuador	Imbabura	Cotacachi, García Moreno	South America	0.319561	-78.8075	~2000	QCNE: Herbario Nacional del Ecuador, Quito	246407	OSC: Fungal Herbarium, Corvallis, Oregon, USA	053204
https://www.inaturalist.org/observations/136480727	RLC1803	2018-12-29	ND DNM	pupa	Ascomycota	Sordariomycetes	Hypocreales	Cordycipitaceae	Cordyceps sp.			DSN	Reserva Los Cedros	Field Lat/Long is BASE CAMP; collection location information should be in photo Exif data.	Cloud Forest	Ecuador	Imbabura	Cotacachi, García Moreno	South America	0.319561	-78.8075	~2000	QCNE: Herbario Nacional del Ecuador, Quito	246409	OSC: Fungal Herbarium, Corvallis, Oregon, USA	053221	OQ872105
https://www.inaturalist.org/observations/84615474	RLC250	2010-01-20	MW JM BAR	insect-larva	Ascomycota	Sordariomycetes	Hypocreales	Cordycipitaceae	Cordyceps sp.			BAR	Reserva Los Cedros		Cloud Forest	Ecuador	Imbabura	Cotacachi, García Moreno	South America	0.301422	-78.7833	1322	QCNE: Herbario Nacional del Ecuador, Quito		OSC: loaned to Joey Spatifora by Bryn
https://www.inaturalist.org/observations/84123845	RLC76	2008-01-16	BD TSJ	insect-beetle larva	Ascomycota	Sordariomycetes	Hypocreales	Cordycipitaceae	Cordyceps sp.			DSN	Reserva Los Cedros	Collected in the general area of the field station, usually between the station and the Los Cedros River	Cloud Forest	Ecuador	Imbabura	Cotacachi, García Moreno	South America	0.308986	-78.7793	1395	QCNE: Herbario Nacional del Ecuador, Quito		OSC: loaned to Joey Spatifora by Bryn
https://www.inaturalist.org/observations/84124307	RLC77	2008-01-16	BD TSJ	insect-larva	Ascomycota	Sordariomycetes	Hypocreales	Cordycipitaceae	Cordyceps sp.			DSN	Reserva Los Cedros	Collected in the general area of the field station, usually between the station and the Los Cedros River	Cloud Forest	Ecuador	Imbabura	Cotacachi, García Moreno	South America	0.308986	-78.7793	1395	QCNE: Herbario Nacional del Ecuador, Quito	242463	OSC: loaned to Joey Spatifora by Bryn
https://www.inaturalist.org/observations/126148799	RLC781	2011-01-10	BD TSJ JM	insect	Ascomycota	Sordariomycetes	Hypocreales	Cordycipitaceae	Cordyceps sp.			BD	Reserva Los Cedros		Cloud Forest	Ecuador	Imbabura	Cotacachi, García Moreno	South America	0.315897	-78.7796	1666	QCNE: Herbario Nacional del Ecuador, Quito	244353	OSC: loaned to Joey Spatifora by Bryn
https://www.inaturalist.org/observations/84600450	RLC1576	2012-01-05	BAR DCT		Ascomycota	Sordariomycetes	Hypocreales	Cordycipitaceae	Cordyceps spegazzinii	M.S. Torres, J.F. White & J.F. Bisch.	KP133191	BAR	Reserva Los Cedros	Rio	Primary wet tropical cloud forest, ~300 tree spp. per hectar;	Ecuador	Imbabura	Cotacachi, García Moreno	South America				QCNE: Herbario Nacional del Ecuador, Quito	246734	OSC: Fungal Herbarium, Corvallis, Oregon, USA	161869	KP133191
https://www.inaturalist.org/observations/131739346	RLC1687	2018-12-22	JF	caterpiller, in coccoon	Ascomycota	Sordariomycetes	Hypocreales	Cordycipitaceae	Cordyceps tenuipes	(Peck) Kepler, B. Shrestha & Spatafora		DSN	Reserva Los Cedros	Field Lat/Long is BASE CAMP; collection location information should be in photo Exif data.	Cloud Forest	Ecuador	Imbabura	Cotacachi, García Moreno	South America	0.319561	-78.8075	~2000	QCNE: Herbario Nacional del Ecuador, Quito	247453	OSC: Fungal Herbarium, Corvallis, Oregon, USA	053111	OQ872065
https://www.inaturalist.org/observations/135616611	RLC1733	2018-12-25	SW	Lepidopteran	Ascomycota	Sordariomycetes	Hypocreales	Cordycipitaceae	Cordyceps tenuipes	(Peck) Kepler, B. Shrestha & Spatafora		DSN	Reserva Los Cedros	Field Lat/Long is BASE CAMP; collection location information should be in photo Exif data.	Cloud Forest	Ecuador	Imbabura	Cotacachi, García Moreno	South America	0.319561	-78.8075	~2000	QCNE: Herbario Nacional del Ecuador, Quito	247482	OSC: Fungal Herbarium, Corvallis, Oregon, USA	053155	OQ872086
https://www.inaturalist.org/observations/136337047	RLC1760	2018-12-24	ND PG JF DNM DSN RV	Lepidopteran	Ascomycota	Sordariomycetes	Hypocreales	Cordycipitaceae	Cordyceps tenuipes	(Peck) Kepler, B. Shrestha & Spatafora		DSN	Reserva Los Cedros	Field Lat/Long is BASE CAMP; collection location information should be in photo Exif data.	Cloud Forest	Ecuador	Imbabura	Cotacachi, García Moreno	South America	0.319561	-78.8075	~2000	QCNE: Herbario Nacional del Ecuador, Quito	246406	OSC: Fungal Herbarium, Corvallis, Oregon, USA	053180
https://www.inaturalist.org/observations/136480713	RLC1810	2018-12-29	JF	insect larvae	Ascomycota	Sordariomycetes	Hypocreales	Cordycipitaceae	Cordyceps tenuipes	(Peck) Kepler, B. Shrestha & Spatafora		DSN	Reserva Los Cedros	Field Lat/Long is BASE CAMP; collection location information should be in photo Exif data.	Cloud Forest	Ecuador	Imbabura	Cotacachi, García Moreno	South America	0.319561	-78.8075	~2000	QCNE: Herbario Nacional del Ecuador, Quito	246410	OSC: Fungal Herbarium, Corvallis, Oregon, USA	053227	OQ872107
https://www.inaturalist.org/observations/136480656	RLC1842	2018-12-31	ND PG DNM DSN RV	insect larvae	Ascomycota	Sordariomycetes	Hypocreales	Cordycipitaceae	Cordyceps tenuipes	(Peck) Kepler, B. Shrestha & Spatafora		DSN	Reserva Los Cedros	Field Lat/Long is BASE CAMP; collection location information should be in photo Exif data.	Cloud Forest	Ecuador	Imbabura	Cotacachi, García Moreno	South America	0.319561	-78.8075	~2000	QCNE: Herbario Nacional del Ecuador, Quito	246416	OSC: Fungal Herbarium, Corvallis, Oregon, USA	053258	OQ872116
https://www.inaturalist.org/observations/136480734	RLC1799	2018-12-28	AN	spider	Ascomycota	Sordariomycetes	Hypocreales	Cordycipitaceae	Gibellula sp.			DSN	Reserva Los Cedros	Field Lat/Long is BASE CAMP; collection location information should be in photo Exif data.	Cloud Forest	Ecuador	Imbabura	Cotacachi, García Moreno	South America	0.319561	-78.8075	~2000	QCNE: Herbario Nacional del Ecuador, Quito	246408	OSC: Fungal Herbarium, Corvallis, Oregon, USA	053217
https://www.inaturalist.org/observations/7002193	RLC1250	2014-04-16	DSN	insect	Ascomycota	Sordariomycetes	Hypocreales	Cordycipitaceae	Isaria sp.			RV DSN	Reserva Los Cedros	in permanent plots	Cloud Forest	Ecuador	Imbabura	Cotacachi, García Moreno	South America	0.301422	-78.7833	1322	QCNE: Herbario Nacional del Ecuador, Quito	247882	OSC: Fungal Herbarium, Corvallis, Oregon, USA	161593
https://www.inaturalist.org/observations/7004925	RLC1436	2014-05-08	RV DSN	insect	Ascomycota	Sordariomycetes	Hypocreales	Cordycipitaceae	Isaria sp.			RV DSN	Reserva Los Cedros	by the first bamboo bridg	Cloud Forest	Ecuador	Imbabura	Cotacachi, García Moreno	South America	0.304386	-78.7796	1364	QCNE: Herbario Nacional del Ecuador, Quito	247902	OSC: Fungal Herbarium, Corvallis, Oregon, USA	161776
https://www.inaturalist.org/observations/7005169	RLC1500	2014-05-11	RV DSN	insect, lepidopteran pupa5420-5423,5648-5654,5891-5899	Ascomycota	Sordariomycetes	Hypocreales	Cordycipitaceae	Isaria sp.			RV DSN	Reserva Los Cedros	by dry creek bed	Cloud Forest	Ecuador	Imbabura	Cotacachi, García Moreno	South America	0.304386	-78.7796	1364	QCNE: Herbario Nacional del Ecuador, Quito	247887	OSC: Fungal Herbarium, Corvallis, Oregon, USA	161813
https://www.inaturalist.org/observations/84623638	RLC345	2010-01-22	MW JM BAR	insect-moth	Ascomycota	Sordariomycetes	Hypocreales	Cordycipitaceae	Isaria sp.			BAR	Reserva Los Cedros		Cloud Forest	Ecuador	Imbabura	Cotacachi, García Moreno	South America	0.301422	-78.7833	1322	QCNE: Herbario Nacional del Ecuador, Quito		OSC: loaned to Joey Spatifora by Bryn
https://www.inaturalist.org/observations/7002492	RLC1256	2014-04-23	RV DSN	bamboo, live	Ascomycota	Sordariomycetes	Hypocreales	Cordycipitaceae	Neohyperdermium piperis	(J.F. Bisch. & J.F. White) Thanakitp. & Luangsa-ard		DSN	Reserva Los Cedros	Bamboo grove	Cloud Forest	Ecuador	Imbabura	Cotacachi, García Moreno	South America	0.304386	-78.7796	1364	QCNE: Herbario Nacional del Ecuador, Quito	245539	OSC: Fungal Herbarium, Corvallis, Oregon, USA	161632
https://www.inaturalist.org/observations/84648343	RLC579	2010-01-28	MW JM BAR	insect-scale (hemiptera)	Ascomycota	Sordariomycetes	Hypocreales	Hypocreaceae	cf. Trichoderma sp. 01			BAR	Reserva Los Cedros		Cloud Forest	Ecuador	Imbabura	Cotacachi, García Moreno	South America	0.315897	-78.7796	1666	QCNE: Herbario Nacional del Ecuador, Quito	244245	K: Kew Fungarium,London, England		OQ871784
https://www.inaturalist.org/observations/84648955	RLC616	2010-01-28	MW JM BAR	insect-scale (hemiptera)	Ascomycota	Sordariomycetes	Hypocreales	Hypocreaceae	cf. Trichoderma sp. 02			BAR	Reserva Los Cedros		Cloud Forest	Ecuador	Imbabura	Cotacachi, García Moreno	South America	0.315897	-78.7796	1666	QCNE: Herbario Nacional del Ecuador, Quito		K: Kew Fungarium,London, England		OQ871806
https://www.inaturalist.org/observations/136480679	RLC1832	2018-12-31	ND PG DNM	corticate stick, 1.5 cm; or the mushroom growing on it (1839)	Ascomycota	Sordariomycetes	Hypocreales	Hypocreaceae	Hypomyces tremellicola	(Ellis & Everh.) Rogerson		DSN	Reserva Los Cedros	Field Lat/Long is BASE CAMP; collection location information should be in photo Exif data.	Cloud Forest	Ecuador	Imbabura	Cotacachi, García Moreno	South America	0.319561	-78.8075	~2000	QCNE: Herbario Nacional del Ecuador, Quito	247547	OSC: Fungal Herbarium, Corvallis, Oregon, USA	053248	OQ872114
https://www.inaturalist.org/observations/84651322	RLC653	2010-02-03	FB JM	wood	Ascomycota	Sordariomycetes	Hypocreales	Hypocreaceae	Hypomyces tremellicola	(Ellis & Everh.) Rogerson		DSN	Reserva Los Cedros		Cloud Forest	Ecuador	Imbabura	Cotacachi, García Moreno	South America	0.301422	-78.7833	1648	QCNE: Herbario Nacional del Ecuador, Quito	244266	K: Kew Fungarium,London, England
https://www.inaturalist.org/observations/84635313	RLC489	2010-01-26	FB JM	wood	Ascomycota	Sordariomycetes	Hypocreales	Hypocreaceae	Trichoderma sp.			BAR	Reserva Los Cedros		Cloud Forest	Ecuador	Imbabura	Cotacachi, García Moreno	South America	0.315897	-78.7796	1666	QCNE: Herbario Nacional del Ecuador, Quito	244226	K: Kew Fungarium,London, England
https://www.inaturalist.org/observations/84649825	RLC870	2012-01-05	BAR DCT	wood	Ascomycota	Sordariomycetes	Hypocreales	Hypocreaceae	Trichoderma sp. 03		KP133199	RV	Reserva Los Cedros		Cloud Forest	Ecuador	Imbabura	Cotacachi, García Moreno	South America	0.301422	-78.7833	1322	QCNE: Herbario Nacional del Ecuador, Quito	201917	OSC: Fungal Herbarium, Corvallis, Oregon, USA	153205	KP133199
https://www.inaturalist.org/observations/7002720	RLC1257	2014-04-26	DSN	herbaceous stem	Ascomycota	Sordariomycetes	Hypocreales	Nectriaceae	cf. Neocosmospora sp.			RV DSN	Reserva Los Cedros		Cloud Forest	Ecuador	Imbabura	Cotacachi, García Moreno	South America	0.324758	-78.7812	1550	QCNE: Herbario Nacional del Ecuador, Quito	245542	OSC: Fungal Herbarium, Corvallis, Oregon, USA	161666	OQ871941
https://www.inaturalist.org/observations/144401729	RLC1387.2	2014-05-05	RV	corticate wood	Ascomycota	Sordariomycetes	Hypocreales	Nectriaceae	Cosmospora sp.			RV DSN	Reserva Los Cedros	on island past the orchid	Cloud Forest	Ecuador	Imbabura	Cotacachi, García Moreno	South America	0.304386	-78.7796	1364	QCNE: Herbario Nacional del Ecuador, Quito		OSC: Fungal Herbarium, Corvallis, Oregon, USA	161761
https://www.inaturalist.org/observations/7002142	RLC1251	2014-04-14	DSN	seed	Ascomycota	Sordariomycetes	Hypocreales	Nectriaceae	Nectria cinnabarina complex	(Tode) Fr.		RV DSN	Reserva Los Cedros	on the hill	Cloud Forest	Ecuador	Imbabura	Cotacachi, García Moreno	South America	0.304386	-78.7796	1364	QCNE: Herbario Nacional del Ecuador, Quito	245514	OSC: Fungal Herbarium, Corvallis, Oregon, USA	161580	OQ871936	OQ913008
https://www.inaturalist.org/observations/7002893	RLC1445.2	2014-04-29	RV DSN	corticate wood	Ascomycota	Sordariomycetes	Hypocreales	Nectriaceae	Pseudocosmospora sp.			RV DSN	Reserva Los Cedros		Cloud Forest	Ecuador	Imbabura	Cotacachi, García Moreno	South America	0.3137	-78.7778	1395	QCNE: Herbario Nacional del Ecuador, Quito	244639	OSC: Fungal Herbarium, Corvallis, Oregon, USA	161700	OQ872011	OQ913062
https://www.inaturalist.org/observations/84123634	RLC72	2008-01-16	BD TSJ	spider	Ascomycota	Sordariomycetes	Hypocreales	Ophiocordycipitaceae				BD	Reserva Los Cedros	Collected in the general area of the field station, usually between the station and the Los Cedros River	Cloud Forest	Ecuador	Imbabura	Cotacachi, García Moreno	South America	0.308986	-78.7793	1395	QCNE: Herbario Nacional del Ecuador, Quito		K: Kew Fungarium,London, England
https://www.inaturalist.org/observations/84650591	RLC1109	2012-01-10	BAR DCT DS	leaf litter	Ascomycota	Sordariomycetes	Hypocreales	Ophiocordycipitaceae	Ophiocordyceps australis s.l.	(Speg.) G.H. Sung, J.M. Sung, Hywel-Jones & Spatafora		RT	Reserva Los Cedros		Cloud Forest	Ecuador	Imbabura	Cotacachi, García Moreno	South America	0.301422	-78.7833	1322	QCNE: Herbario Nacional del Ecuador, Quito	244469	OSC: Fungal Herbarium, Corvallis, Oregon, USA	153442	OQ878437
https://www.inaturalist.org/observations/7005069	RLC1359	2014-05-08	RV DSN	insect	Ascomycota	Sordariomycetes	Hypocreales	Ophiocordycipitaceae	Ophiocordyceps cf. nutans	(Pat.) G.H. Sung, J.M. Sung, Hywel-Jones & Spatafora		RV DSN	Reserva Los Cedros		Cloud Forest	Ecuador	Imbabura	Cotacachi, García Moreno	South America	0.301422	-78.7833	1322	QCNE: Herbario Nacional del Ecuador, Quito	247891	OSC: Fungal Herbarium, Corvallis, Oregon, USA	161762
https://www.inaturalist.org/observations/84631688	RLC803	2011-01-14	BD TSJ JM	insect-hemipteran	Ascomycota	Sordariomycetes	Hypocreales	Ophiocordycipitaceae	Ophiocordyceps cf. nutans	(Pat.) G.H. Sung, J.M. Sung, Hywel-Jones & Spatafora		DSN	Reserva Los Cedros		Cloud Forest	Ecuador	Imbabura	Cotacachi, García Moreno	South America	0.301422	-78.7833	1322	QCNE: Herbario Nacional del Ecuador, Quito		K: Kew Fungarium,London, England		OQ871870
https://www.inaturalist.org/observations/84633145	RLC951	2012-01-07	BAR DCT DS	insect-hemipteran	Ascomycota	Sordariomycetes	Hypocreales	Ophiocordycipitaceae	Ophiocordyceps cf. nutans	(Pat.) G.H. Sung, J.M. Sung, Hywel-Jones & Spatafora		DSN	Reserva Los Cedros		Cloud Forest	Ecuador	Imbabura	Cotacachi, García Moreno	South America	0.301422	-78.7833	1322	QCNE: Herbario Nacional del Ecuador, Quito		OSC: Fungal Herbarium, Corvallis, Oregon, USA	153286
https://www.inaturalist.org/observations/84633564	RLC982	2012-01-08	BAR DCT DS	insect-hemipteran	Ascomycota	Sordariomycetes	Hypocreales	Ophiocordycipitaceae	Ophiocordyceps cf. nutans	(Pat.) G.H. Sung, J.M. Sung, Hywel-Jones & Spatafora		DSN	Reserva Los Cedros		Cloud Forest	Ecuador	Imbabura	Cotacachi, García Moreno	South America	0.301422	-78.7833	1322	QCNE: Herbario Nacional del Ecuador, Quito		OSC: Fungal Herbarium, Corvallis, Oregon, USA	153317
https://www.inaturalist.org/observations/136480660	RLC1841	2019-01-01	ND	wasp	Ascomycota	Sordariomycetes	Hypocreales	Ophiocordycipitaceae	Ophiocordyceps cf. sphecocephala	(Klotzsch ex Berk.) G.H. Sung, J.M. Sung, Hywel-Jones & Spatafora		DSN	Reserva Los Cedros	Field Lat/Long is BASE CAMP; collection location information should be in photo Exif data.	Cloud Forest	Ecuador	Imbabura	Cotacachi, García Moreno	South America	0.319561	-78.8075	~2000	QCNE: Herbario Nacional del Ecuador, Quito	246415	OSC: Fungal Herbarium, Corvallis, Oregon, USA	053257
https://www.inaturalist.org/observations/84010407	RLC44	2008-01-14	BD TSJ	insect-beetle	Ascomycota	Sordariomycetes	Hypocreales	Ophiocordycipitaceae	Ophiocordyceps curculionum	(Tul. & C. Tul.) G.H. Sung, J.M. Sung, Hywel-Jones & Spatafora		BAR	Reserva Los Cedros	Collected in the general area of the field station, usually between the station and the Los Cedros River	Cloud Forest	Ecuador	Imbabura	Cotacachi, García Moreno	South America	0.308986	-78.7793	1395	QCNE: Herbario Nacional del Ecuador, Quito		K: Kew Fungarium,London, England
https://www.inaturalist.org/observations/84246577	RLC726	2011-01-07	BAR	insect	Ascomycota	Sordariomycetes	Hypocreales	Ophiocordycipitaceae	Ophiocordyceps humbertii	(C.P. Robin) G.H. Sung, J.M. Sung, Hywel-Jones & Spatafora		BAR	Reserva Los Cedros		Cloud Forest	Ecuador	Imbabura	Cotacachi, García Moreno	South America	0.315897	-78.7796	1666	QCNE: Herbario Nacional del Ecuador, Quito		K: Kew Fungarium,London, England
https://www.inaturalist.org/observations/84626049	RLC226	2010-01-20	MW JM BAR	insect-larva	Ascomycota	Sordariomycetes	Hypocreales	Ophiocordycipitaceae	Ophiocordyceps melolonthae	(Tul. & C. Tul.) G.H. Sung, J.M. Sung, Hywel-Jones & Spatafora		BAR	Reserva Los Cedros		Cloud Forest	Ecuador	Imbabura	Cotacachi, García Moreno	South America	0.301422	-78.7833	1322	QCNE: Herbario Nacional del Ecuador, Quito		K: Kew Fungarium,London, England
https://www.inaturalist.org/observations/7005130	RLC1476	2014-05-11	RV DSN	insect	Ascomycota	Sordariomycetes	Hypocreales	Ophiocordycipitaceae	Ophiocordyceps sp.			RV DSN	Reserva Los Cedros	before hydro turnoff	Cloud Forest	Ecuador	Imbabura	Cotacachi, García Moreno	South America	0.304386	-78.7796	1364	QCNE: Herbario Nacional del Ecuador, Quito	247866	OSC: Fungal Herbarium, Corvallis, Oregon, USA	161806
https://www.inaturalist.org/observations/84630307	RLC81	2008-01-16	BD TSJ		Ascomycota	Sordariomycetes	Hypocreales	Ophiocordycipitaceae	Ophiocordyceps unilaterlis group	(Tul.) Petch		BAR	Reserva Los Cedros	Collected in the general area of the field station, usually between the station and the Los Cedros River	Cloud Forest	Ecuador	Imbabura	Cotacachi, García Moreno	South America	0.308986	-78.7793	1395	QCNE: Herbario Nacional del Ecuador, Quito		K: Kew Fungarium,London, England
https://www.inaturalist.org/observations/84624478	RLC142	2008-02-03	BD TSJ	spider	Ascomycota	Sordariomycetes	Hypocreales	Ophiocordycipitaceae	Purpureocillium atypicola	(Yasuda) Spatafora, Hywel-Jones & Luangsa-ard		DSN	Reserva Los Cedros		Cloud Forest	Ecuador	Imbabura	Cotacachi, García Moreno	South America	0.313889	-78.7881	1395	QCNE: Herbario Nacional del Ecuador, Quito		OSC: loaned to Joey Spatifora by Bryn
https://www.inaturalist.org/observations/7004724	RLC1444	2014-04-30	DSN SB	insect	Ascomycota	Sordariomycetes	Hypocreales	Ophiocordycipitaceae	Purpureocillium sp.			RV DSN	Reserva Los Cedros	tail off Brazilargo	Cloud Forest	Ecuador	Imbabura	Cotacachi, García Moreno	South America	0.301422	-78.7833	1322	QCNE: Herbario Nacional del Ecuador, Quito	247871	OSC: Fungal Herbarium, Corvallis, Oregon, USA	161725
https://www.inaturalist.org/observations/136188075	RLC1753	2018-12-26	PG RV	trapdoor spider	Ascomycota	Sordariomycetes	Hypocreales	Ophiocordycipitaceae	Purpureocillium sp.			DSN	Reserva Los Cedros	Field Lat/Long is BASE CAMP; collection location information should be in photo Exif data.	Cloud Forest	Ecuador	Imbabura	Cotacachi, García Moreno	South America	0.319561	-78.8075	~2000	QCNE: Herbario Nacional del Ecuador, Quito	246405	OSC: Fungal Herbarium, Corvallis, Oregon, USA	053173
https://www.inaturalist.org/observations/7002343	RLC1340.2	2014-04-17	RV	xylaria	Ascomycota	Sordariomycetes	Hypocreales					RV DSN	Reserva Los Cedros	in permanent plots	Cloud Forest	Ecuador	Imbabura	Cotacachi, García Moreno	South America	0.301422	-78.7833	1322	QCNE: Herbario Nacional del Ecuador, Quito		OSC: Fungal Herbarium, Corvallis, Oregon, USA	161614
https://www.inaturalist.org/observations/84465414	RLC276	2010-01-21	MW JM BAR	insect-scale (hemiptera)	Ascomycota	Sordariomycetes	Hypocreales					BAR	Reserva Los Cedros	next to stream	Cloud Forest	Ecuador	Imbabura	Cotacachi, García Moreno	South America	0.301422	-78.7833	1322	QCNE: Herbario Nacional del Ecuador, Quito	242531	K: Kew Fungarium,London, England
https://www.inaturalist.org/observations/84466024	RLC427	2010-01-25	MW JM BAR	insect-scale (hemiptera)	Ascomycota	Sordariomycetes	Hypocreales					BAR	Reserva Los Cedros		Cloud Forest	Ecuador	Imbabura	Cotacachi, García Moreno	South America	0.315897	-78.7796	1666	QCNE: Herbario Nacional del Ecuador, Quito		K: Kew Fungarium,London, England
https://www.inaturalist.org/observations/84634051	RLC514	2010-01-26	FB JM	insect-scale (hemiptera)	Ascomycota	Sordariomycetes	Hypocreales					BAR	Reserva Los Cedros		Cloud Forest	Ecuador	Imbabura	Cotacachi, García Moreno	South America	0.315897	-78.7796	1666	QCNE: Herbario Nacional del Ecuador, Quito		K: Kew Fungarium,London, England
https://www.inaturalist.org/observations/7005032	RLC1494.2	2014-05-08	RV DSN	partially corticate	Ascomycota	Sordariomycetes	Ophiostomatales	Ophiostomataceae	Ophiostoma epigloeum	(Guerrero) de Hoog		RV DSN	Reserva Los Cedros		Cloud Forest	Ecuador	Imbabura	Cotacachi, García Moreno	South America	0.301422	-78.7833	1322	QCNE: Herbario Nacional del Ecuador, Quito		OSC: Fungal Herbarium, Corvallis, Oregon, USA	161795
https://www.inaturalist.org/observations/135020477	RLC1466.2	2014-05-05	RV	Cordierites FBs	Ascomycota	Sordariomycetes	Ophiostomatales	Ophiostomataceae	Ophiostoma sp.			RV DSN	Reserva Los Cedros	on island past the orchid	Cloud Forest	Ecuador	Imbabura	Cotacachi, García Moreno	South America	0.304386	-78.7796	1364	QCNE: Herbario Nacional del Ecuador, Quito		OSC: Fungal Herbarium, Corvallis, Oregon, USA	161758	OQ872022
https://www.inaturalist.org/observations/135342851	RLC1725	2018-12-24	DSN	Chusquea sp. (dead)	Ascomycota	Sordariomycetes	Ophiostomatales (cf.)					DSN	Reserva Los Cedros	Field Lat/Long is BASE CAMP; collection location information should be in photo Exif data.	Cloud Forest	Ecuador	Imbabura	Cotacachi, García Moreno	South America	0.319561	-78.8075	~2000	QCNE: Herbario Nacional del Ecuador, Quito	247477	OSC: Fungal Herbarium, Corvallis, Oregon, USA	053147
https://www.inaturalist.org/observations/131688927	RLC1621	2018-12-15	RB RV	well decayed wood, hard	Ascomycota	Sordariomycetes	Sordariales	Nitschkiaceae	cf. Bertia sp.			DSN	Reserva Los Cedros	Field Lat/Long is BASE CAMP; collection location information should be in photo Exif data.	Cloud Forest	Ecuador	Imbabura	Cotacachi, García Moreno	South America	0.319561	-78.8075	~2000	QCNE: Herbario Nacional del Ecuador, Quito	247407	OSC: Fungal Herbarium, Corvallis, Oregon, USA	053047
https://www.inaturalist.org/observations/7002575	RLC1296	2014-04-24	DSN	decorticated wood	Ascomycota	Sordariomycetes	Sphaeriales	Sphaeriaceae	Stromatographium stromaticum	(Berk.) Höhn.		RV DSN	Reserva Los Cedros		Cloud Forest	Ecuador	Imbabura	Cotacachi, García Moreno	South America	0.313889	-78.7881	1395	QCNE: Herbario Nacional del Ecuador, Quito	201936	OSC: Fungal Herbarium, Corvallis, Oregon, USA	161653	OQ878448
https://www.inaturalist.org/observations/7002263	RLC1318	2014-04-17	DSN	decorticated wood	Ascomycota	Sordariomycetes	Sphaeriales	Sphaeriaceae	Stromatographium stromaticum	(Berk.) Höhn.		RV DSN	Reserva Los Cedros		Cloud Forest	Ecuador	Imbabura	Cotacachi, García Moreno	South America	0.313889	-78.7881	1395	QCNE: Herbario Nacional del Ecuador, Quito	201939	OSC: Fungal Herbarium, Corvallis, Oregon, USA	161609
https://www.inaturalist.org/observations/144367191	RLC289	2010-01-21	MW JM BAR	wood	Ascomycota	Sordariomycetes	Sphaeriales	Sphaeriaceae	Stromatographium stromaticum	(Berk.) Höhn.		DSN	Reserva Los Cedros		Cloud Forest	Ecuador	Imbabura	Cotacachi, García Moreno	South America	0.301422	-78.7833	1322	QCNE: Herbario Nacional del Ecuador, Quito	242534	K: Kew Fungarium,London, England
https://www.inaturalist.org/observations/7002890	RLC1445.1	2014-04-29	RV DSN	corticate wood	Ascomycota	Sordariomycetes	Xylariales	Graphostromataceae	Biscogniauxia cf. petrensis	Z.F. Zhang, F. Liu & L. Cai		RV DSN	Reserva Los Cedros		Cloud Forest	Ecuador	Imbabura	Cotacachi, García Moreno	South America	0.3137	-78.7778	1395	QCNE: Herbario Nacional del Ecuador, Quito	244636	OSC: Fungal Herbarium, Corvallis, Oregon, USA	161699	OQ878456	OQ913061
https://www.inaturalist.org/observations/7004370	RLC1281	2014-04-30	RV DSN	corticated wood	Ascomycota	Sordariomycetes	Xylariales	Graphostromataceae	Biscogniauxia sp.			RV DSN	Reserva Los Cedros	by the bodega	Cloud Forest	Ecuador	Imbabura	Cotacachi, García Moreno	South America	0.308986	-78.7793	1395	QCNE: Herbario Nacional del Ecuador, Quito	245552	OSC: Fungal Herbarium, Corvallis, Oregon, USA	161701
https://www.inaturalist.org/observations/7002565	RLC1346	2014-04-25	RV DSN	decorticated wood	Ascomycota	Sordariomycetes	Xylariales	Graphostromataceae	Biscogniauxia sp.			RV DSN	Reserva Los Cedros	volley ball net post, in front of Jose's house	Cloud Forest	Ecuador	Imbabura	Cotacachi, García Moreno	South America	0.308986	-78.7793	1395	QCNE: Herbario Nacional del Ecuador, Quito	244585	OSC: Fungal Herbarium, Corvallis, Oregon, USA	161656
https://www.inaturalist.org/observations/7005073	RLC1409	2014-05-08	RV DSN	corticate wood	Ascomycota	Sordariomycetes	Xylariales	Graphostromataceae	Biscogniauxia sp.			RV DSN	Reserva Los Cedros		Cloud Forest	Ecuador	Imbabura	Cotacachi, García Moreno	South America	0.301422	-78.7833	1322	QCNE: Herbario Nacional del Ecuador, Quito	244613	OSC: Fungal Herbarium, Corvallis, Oregon, USA	161770
https://www.inaturalist.org/observations/7002865	RLC1443	2014-04-29	RV DSN	decorticated wood	Ascomycota	Sordariomycetes	Xylariales	Graphostromataceae	Biscogniauxia sp.			RV DSN	Reserva Los Cedros		Cloud Forest	Ecuador	Imbabura	Cotacachi, García Moreno	South America	0.3137	-78.7778	1395	QCNE: Herbario Nacional del Ecuador, Quito	244635	OSC: Fungal Herbarium, Corvallis, Oregon, USA	161694
https://www.inaturalist.org/observations/7004873	RLC1488	2014-05-08	RV DSN	corticated wood	Ascomycota	Sordariomycetes	Xylariales	Graphostromataceae	Biscogniauxia sp.			RV DSN	Reserva Los Cedros		Cloud Forest	Ecuador	Imbabura	Cotacachi, García Moreno	South America	0.301422	-78.7833	1322	QCNE: Herbario Nacional del Ecuador, Quito		OSC: Fungal Herbarium, Corvallis, Oregon, USA	161784
https://www.inaturalist.org/observations/7005463	RLC1502	2014-05-16	RV SB	corticate wood	Ascomycota	Sordariomycetes	Xylariales	Graphostromataceae	Biscogniauxia sp.			RV DSN	Reserva Los Cedros	alto	Cloud Forest	Ecuador	Imbabura	Cotacachi, García Moreno	South America	0.304444	-78.7789	1364	QCNE: Herbario Nacional del Ecuador, Quito		OSC: Fungal Herbarium, Corvallis, Oregon, USA	161846
https://www.inaturalist.org/observations/7004736	RLC1522	2014-04-29	RV DSN	corticate wood	Ascomycota	Sordariomycetes	Xylariales	Graphostromataceae	Biscogniauxia sp.			RV DSN	Reserva Los Cedros		Cloud Forest	Ecuador	Imbabura	Cotacachi, García Moreno	South America	0.3137	-78.7778	1395	QCNE: Herbario Nacional del Ecuador, Quito	246718	OSC: Fungal Herbarium, Corvallis, Oregon, USA	161698
https://www.inaturalist.org/observations/134911431	RLC1557	2012-01-31	RV		Ascomycota	Sordariomycetes	Xylariales	Graphostromataceae	Camillea oligoporus	Læssøe, J.D. Rogers & Whalley		RV	Reserva Los Cedros	Collected in the general area of the field station, usually between the station and the Los Cedros River	Primary wet tropical cloud forest, ~300 tree spp. per hectar;	Ecuador	Imbabura	Cotacachi, García Moreno	South America	0.308611	-78.7791	1322	QCNE: Herbario Nacional del Ecuador, Quito	246710	OSC: Fungal Herbarium, Corvallis, Oregon, USA	153180
https://www.inaturalist.org/observations/7004341	RLC1490	2014-04-30	RV DSN	corticated wood	Ascomycota	Sordariomycetes	Xylariales	Hypoxylaceae				RV DSN	Reserva Los Cedros		Cloud Forest	Ecuador	Imbabura	Cotacachi, García Moreno	South America	0.313889	-78.7881	1395	QCNE: Herbario Nacional del Ecuador, Quito	244665	OSC: Fungal Herbarium, Corvallis, Oregon, USA	161733
https://www.inaturalist.org/observations/7005387	RLC1373	2014-05-15	RV DSN SB	wood	Ascomycota	Sordariomycetes	Xylariales	Hypoxylaceae	Annulohypoxylon aff. leptascum	(Speg.) Y.M. Ju, J.D. Rogers & H.M. Hsieh		RV DSN	Reserva Los Cedros		Cloud Forest	Ecuador	Imbabura	Cotacachi, García Moreno	South America	0.3137	-78.7778	1395	QCNE: Herbario Nacional del Ecuador, Quito	244604	OSC: Fungal Herbarium, Corvallis, Oregon, USA	161831	OQ871986
https://www.inaturalist.org/observations/7002867	RLC1515	2014-04-29	RV DSN	decorticated wood	Ascomycota	Sordariomycetes	Xylariales	Hypoxylaceae	Annulohypoxylon cf. substygium	Sir & Kuhnert		RV DSN	Reserva Los Cedros		Cloud Forest	Ecuador	Imbabura	Cotacachi, García Moreno	South America	0.3137	-78.7778	1395	QCNE: Herbario Nacional del Ecuador, Quito	244683	OSC: Fungal Herbarium, Corvallis, Oregon, USA	161696	OQ872044	OQ913080
https://www.inaturalist.org/observations/7002911	RLC1355	2014-04-29	RV DSN	corticate wood	Ascomycota	Sordariomycetes	Xylariales	Hypoxylaceae	Annulohypoxylon sp.			RV DSN	Reserva Los Cedros		Cloud Forest	Ecuador	Imbabura	Cotacachi, García Moreno	South America	0.3137	-78.7778	1395	QCNE: Herbario Nacional del Ecuador, Quito	244591	OSC: Fungal Herbarium, Corvallis, Oregon, USA	161692
https://www.inaturalist.org/observations/7004324	RLC1412	2014-04-30	RV DSN	corticated wood	Ascomycota	Sordariomycetes	Xylariales	Hypoxylaceae	Annulohypoxylon sp.			RV DSN	Reserva Los Cedros		Cloud Forest	Ecuador	Imbabura	Cotacachi, García Moreno	South America	0.313889	-78.7881	1395	QCNE: Herbario Nacional del Ecuador, Quito	244616	OSC: Fungal Herbarium, Corvallis, Oregon, USA	161720
https://www.inaturalist.org/observations/7002901	RLC1521	2014-04-29	RV DSN	corticate wood	Ascomycota	Sordariomycetes	Xylariales	Hypoxylaceae	Annulohypoxylon sp.			RV DSN	Reserva Los Cedros		Cloud Forest	Ecuador	Imbabura	Cotacachi, García Moreno	South America	0.3137	-78.7778	1395	QCNE: Herbario Nacional del Ecuador, Quito	244688	OSC: Fungal Herbarium, Corvallis, Oregon, USA	161697
https://www.inaturalist.org/observations/7004877	RLC1383	2014-05-08	RV DSN	corticated wood	Ascomycota	Sordariomycetes	Xylariales	Hypoxylaceae	Annulohypoxylon sp. 01			RV DSN	Reserva Los Cedros		Cloud Forest	Ecuador	Imbabura	Cotacachi, García Moreno	South America	0.301422	-78.7833	1322	QCNE: Herbario Nacional del Ecuador, Quito	244528	OSC: Fungal Herbarium, Corvallis, Oregon, USA	161767	OQ871992
https://www.inaturalist.org/observations/7004740	RLC1391	2014-04-30	RV DSN	corticated wood	Ascomycota	Sordariomycetes	Xylariales	Hypoxylaceae	Annulohypoxylon sp. 02			RV DSN	Reserva Los Cedros	greenhouse	Cloud Forest	Ecuador	Imbabura	Cotacachi, García Moreno	South America	0.308986	-78.7793	1395	QCNE: Herbario Nacional del Ecuador, Quito	244536	OSC: Fungal Herbarium, Corvallis, Oregon, USA	161718
https://www.inaturalist.org/observations/7005039	RLC1419	2014-05-08	RV DSN	corticate wood	Ascomycota	Sordariomycetes	Xylariales	Hypoxylaceae	Annulohypoxylon sp. 03			RV DSN	Reserva Los Cedros		Cloud Forest	Ecuador	Imbabura	Cotacachi, García Moreno	South America	0.301422	-78.7833	1322	QCNE: Herbario Nacional del Ecuador, Quito	246714	OSC: Fungal Herbarium, Corvallis, Oregon, USA	161772
https://www.inaturalist.org/observations/7004727	RLC1464	2014-04-28	RV DSN	corticate wood	Ascomycota	Sordariomycetes	Xylariales	Hypoxylaceae	Annulohypoxylon sp. 04			RV DSN	Reserva Los Cedros	dump trail	Cloud Forest	Ecuador	Imbabura	Cotacachi, García Moreno	South America	0.308986	-78.7793	1395	QCNE: Herbario Nacional del Ecuador, Quito	244647	OSC: Fungal Herbarium, Corvallis, Oregon, USA	161690
https://www.inaturalist.org/observations/7004920	RLC1367	2014-05-08	RV DSN	corticated wood	Ascomycota	Sordariomycetes	Xylariales	Hypoxylaceae	Annulohypoxylon sp. 05			RV DSN	Reserva Los Cedros		Cloud Forest	Ecuador	Imbabura	Cotacachi, García Moreno	South America	0.301422	-78.7833	1322	QCNE: Herbario Nacional del Ecuador, Quito	244600	OSC: Fungal Herbarium, Corvallis, Oregon, USA	161764	OQ871984	OQ913047
https://www.inaturalist.org/observations/7005133	RLC1525	2014-05-11	RV DSN	corticate wood	Ascomycota	Sordariomycetes	Xylariales	Hypoxylaceae	Annulohypoxylon sp. 05			RV DSN	Reserva Los Cedros	before hydro turnoff	Cloud Forest	Ecuador	Imbabura	Cotacachi, García Moreno	South America	0.304386	-78.7796	1364	QCNE: Herbario Nacional del Ecuador, Quito	244690	OSC: Fungal Herbarium, Corvallis, Oregon, USA	161817	OQ878461	OQ913082
https://www.inaturalist.org/observations/7001965	RLC1228	2014-04-11	RV DSN	wood	Ascomycota	Sordariomycetes	Xylariales	Hypoxylaceae	Annulohypoxylon sp. 06			RV DSN	Reserva Los Cedros		Cloud Forest	Ecuador	Imbabura	Cotacachi, García Moreno	South America	0.3137	-78.7778	1395	QCNE: Herbario Nacional del Ecuador, Quito	244516	OSC: Fungal Herbarium, Corvallis, Oregon, USA	161559	OQ878443
https://www.inaturalist.org/observations/7002855	RLC1305	2014-04-26	RV	corticate wood	Ascomycota	Sordariomycetes	Xylariales	Hypoxylaceae	Annulohypoxylon sp. 07			RV DSN	Reserva Los Cedros	by the bodega	Cloud Forest	Ecuador	Imbabura	Cotacachi, García Moreno	South America	0.308986	-78.7793	1395	QCNE: Herbario Nacional del Ecuador, Quito	244550	OSC: Fungal Herbarium, Corvallis, Oregon, USA	161678	OQ878449	OQ913022
https://www.inaturalist.org/observations/7004401	RLC1513	2014-04-30	RV DSN	corticated wood	Ascomycota	Sordariomycetes	Xylariales	Hypoxylaceae	Annulohypoxylon stygium	(Lév.) Y.M. Ju, J.D. Rogers & H.M. Hsieh		RV DSN	Reserva Los Cedros	greenhouse	Cloud Forest	Ecuador	Imbabura	Cotacachi, García Moreno	South America	0.308986	-78.7793	1395	QCNE: Herbario Nacional del Ecuador, Quito	244681	OSC: Fungal Herbarium, Corvallis, Oregon, USA	161735	OQ878459
https://www.inaturalist.org/observations/7005406	RLC1501	2014-05-15	RV DSN SB	wood	Ascomycota	Sordariomycetes	Xylariales	Hypoxylaceae	Annulohypoxylon subeffusum	(Speg.) Hladki & A.I. Romero		RV DSN	Reserva Los Cedros		Cloud Forest	Ecuador	Imbabura	Cotacachi, García Moreno	South America	0.3137	-78.7778	1395	QCNE: Herbario Nacional del Ecuador, Quito		OSC: Fungal Herbarium, Corvallis, Oregon, USA	161838
https://www.inaturalist.org/observations/7001963	RLC1227	2014-04-11	RV DSN	decorticated wood	Ascomycota	Sordariomycetes	Xylariales	Hypoxylaceae	cf. Pyrenopolyporus sp.			RV DSN	Reserva Los Cedros		Cloud Forest	Ecuador	Imbabura	Cotacachi, García Moreno	South America	0.299639	-78.7679	1250	QCNE: Herbario Nacional del Ecuador, Quito	244515	OSC: Fungal Herbarium, Corvallis, Oregon, USA	161558	OQ871928	OQ913002
https://www.inaturalist.org/observations/7005044	RLC1459	2014-05-08	RV DSN	partially corticate	Ascomycota	Sordariomycetes	Xylariales	Hypoxylaceae	Daldinia eschscholtzii	(Ehrenb.) Rehm		RV DSN	Reserva Los Cedros	greenhouse	Cloud Forest	Ecuador	Imbabura	Cotacachi, García Moreno	South America	0.308986	-78.7793	1395	QCNE: Herbario Nacional del Ecuador, Quito	244644	OSC: Fungal Herbarium, Corvallis, Oregon, USA	161779	OQ872020	OQ913067
https://www.inaturalist.org/observations/7001988	RLC1176	2014-04-09	RV DSN	corticate wood	Ascomycota	Sordariomycetes	Xylariales	Hypoxylaceae	Hypoxylon sp.			RV DSN	Reserva Los Cedros		Cloud Forest	Ecuador	Imbabura	Cotacachi, García Moreno	South America	0.304386	-78.7796	1364	QCNE: Herbario Nacional del Ecuador, Quito	244481	OSC: Fungal Herbarium, Corvallis, Oregon, USA	161536
https://www.inaturalist.org/observations/7004798	RLC1388	2014-05-05	RV	partially corticate	Ascomycota	Sordariomycetes	Xylariales	Hypoxylaceae	Hypoxylon sp.			RV DSN	Reserva Los Cedros	by the first stream cross	Cloud Forest	Ecuador	Imbabura	Cotacachi, García Moreno	South America	0.304386	-78.7796	1364	QCNE: Herbario Nacional del Ecuador, Quito	244533	OSC: Fungal Herbarium, Corvallis, Oregon, USA	161751	OQ871995
https://www.inaturalist.org/observations/7005460	RLC1399	2014-05-16	RV SB	corticate wood	Ascomycota	Sordariomycetes	Xylariales	Hypoxylaceae	Hypoxylon sp.			RV DSN	Reserva Los Cedros	alto	Cloud Forest	Ecuador	Imbabura	Cotacachi, García Moreno	South America	0.304444	-78.7789	1364	QCNE: Herbario Nacional del Ecuador, Quito	244541	OSC: Fungal Herbarium, Corvallis, Oregon, USA	161841
https://www.inaturalist.org/observations/7004812	RLC1417	2014-05-05	RV	decorticated wood	Ascomycota	Sordariomycetes	Xylariales	Hypoxylaceae	Hypoxylon sp.			RV DSN	Reserva Los Cedros	by old cabin	Cloud Forest	Ecuador	Imbabura	Cotacachi, García Moreno	South America	0.304386	-78.7796	1364	QCNE: Herbario Nacional del Ecuador, Quito	244621	OSC: Fungal Herbarium, Corvallis, Oregon, USA	161755
https://www.inaturalist.org/observations/7004359	RLC1516	2014-04-30	RV DSN	partially corticate	Ascomycota	Sordariomycetes	Xylariales	Hypoxylaceae	Hypoxylon sp.			RV DSN	Reserva Los Cedros	by the mule shed	Cloud Forest	Ecuador	Imbabura	Cotacachi, García Moreno	South America	0.308986	-78.7793	1395	QCNE: Herbario Nacional del Ecuador, Quito	244684	OSC: Fungal Herbarium, Corvallis, Oregon, USA	161736
https://www.inaturalist.org/observations/7001976	RLC1225	2014-04-11	RV DSN	decorticated wood	Ascomycota	Sordariomycetes	Xylariales	Hypoxylaceae	Hypoxylon trugodes	Berk. & Broome		RV DSN	Reserva Los Cedros	greenhouse	Cloud Forest	Ecuador	Imbabura	Cotacachi, García Moreno	South America	0.308986	-78.7793	1395	QCNE: Herbario Nacional del Ecuador, Quito	244513	OSC: Fungal Herbarium, Corvallis, Oregon, USA	161557	OQ871926	OQ913001
https://www.inaturalist.org/observations/7005457	RLC1430	2014-05-16	RV DSN	wood	Ascomycota	Sordariomycetes	Xylariales	Hypoxylaceae	Hypoxylon trugodes	Berk. & Broome		RV DSN	Reserva Los Cedros	greenhouse	Cloud Forest	Ecuador	Imbabura	Cotacachi, García Moreno	South America	0.308986	-78.7793	1395	QCNE: Herbario Nacional del Ecuador, Quito	244626	OSC: Fungal Herbarium, Corvallis, Oregon, USA	161842	OQ872004
https://www.inaturalist.org/observations/131688076	RLC1601	2018-12-13	RB JF DSN RV	40 cm, decorticate wood	Ascomycota	Sordariomycetes	Xylariales	Hypoxylaceae	Phylacia poculiformis	(Kunze) Mont.		RV	Reserva Los Cedros	Field Lat/Long is BASE CAMP; collection location information should be in photo Exif data.	Cloud Forest	Ecuador	Imbabura	Cotacachi, García Moreno	South America	0.319561	-78.8075	~2000	QCNE: Herbario Nacional del Ecuador, Quito	247391	OSC: Fungal Herbarium, Corvallis, Oregon, USA	053029
https://www.inaturalist.org/observations/7002020	RLC1206	2014-04-13	DSN	wood	Ascomycota	Sordariomycetes	Xylariales	Hypoxylaceae	Pyrenopolyporus symphyon	(Möller) M. Stadler, Kuhnert & L. Wendt		RV DSN	Reserva Los Cedros	River, at base of Hydro trail	Cloud Forest	Ecuador	Imbabura	Cotacachi, García Moreno	South America	0.308986	-78.7793	1322	QCNE: Herbario Nacional del Ecuador, Quito	244501	OSC: Fungal Herbarium, Corvallis, Oregon, USA	161570
https://www.inaturalist.org/observations/7002388	RLC1267	2014-04-17	RV	corticate wood	Ascomycota	Sordariomycetes	Xylariales	Hypoxylaceae	Pyrenopolyporus symphyon	(Möller) M. Stadler, Kuhnert & L. Wendt		RV DSN	Reserva Los Cedros	in permanent plots	Cloud Forest	Ecuador	Imbabura	Cotacachi, García Moreno	South America	0.301422	-78.7833	1322	QCNE: Herbario Nacional del Ecuador, Quito	245518	OSC: Fungal Herbarium, Corvallis, Oregon, USA	161598
https://www.inaturalist.org/observations/7002148	RLC1260	2014-04-14	RV DSN	decorticated wood	Ascomycota	Sordariomycetes	Xylariales	Hypoxylaceae	Thamnomyces cf. rostratus	Mont.		RV DSN	Reserva Los Cedros	on the hill	Cloud Forest	Ecuador	Imbabura	Cotacachi, García Moreno	South America	0.304386	-78.7796	1364	QCNE: Herbario Nacional del Ecuador, Quito	245545	OSC: Fungal Herbarium, Corvallis, Oregon, USA	161584
https://www.inaturalist.org/observations/134911421	RLC1552	2012-01-31	RV		Ascomycota	Sordariomycetes	Xylariales	Hypoxylaceae	Thamnomyces cf. rostratus	Mont.	KP133249.1	RV	Reserva Los Cedros	Collected in the general area of the field station, usually between the station and the Los Cedros River	Primary wet tropical cloud forest, ~300 tree spp. per hectar;	Ecuador	Imbabura	Cotacachi, García Moreno	South America	0.308611	-78.7791	1322	QCNE: Herbario Nacional del Ecuador, Quito	246705	OSC: Fungal Herbarium, Corvallis, Oregon, USA	153175	KP133249.1
https://www.inaturalist.org/observations/7005358	RLC1425	2014-05-15	RV DSN SB	partially corticate	Ascomycota	Sordariomycetes	Xylariales	Hypoxylaceae	Thamnomyces chocoënsis	Læssøe		RV DSN	Reserva Los Cedros		Cloud Forest	Ecuador	Imbabura	Cotacachi, García Moreno	South America	0.3137	-78.7778	1395	QCNE: Herbario Nacional del Ecuador, Quito	244623	OSC: Fungal Herbarium, Corvallis, Oregon, USA	161836	OQ878455	OQ913059
NA	RLC1015	2012-01-08	BAR DCT DS	corticate wood	Ascomycota	Sordariomycetes	Xylariales	Xylariaceae				RV	Reserva Los Cedros		Cloud Forest	Ecuador	Imbabura	Cotacachi, García Moreno	South America	0.301422	-78.7833	1322	QCNE: Herbario Nacional del Ecuador, Quito	244449	OSC: Fungal Herbarium, Corvallis, Oregon, USA	153349
https://www.inaturalist.org/observations/101574038	RLC1017	2012-01-08	BAR DCT DS	corticate wood	Ascomycota	Sordariomycetes	Xylariales	Xylariaceae				RV	Reserva Los Cedros		Cloud Forest	Ecuador	Imbabura	Cotacachi, García Moreno	South America	0.301422	-78.7833	1322	QCNE: Herbario Nacional del Ecuador, Quito	244445	OSC: Fungal Herbarium, Corvallis, Oregon, USA	153351
NA	RLC1044	2012-01-09	BAR DCT DS RV	corticate wood	Ascomycota	Sordariomycetes	Xylariales	Xylariaceae				RV	Reserva Los Cedros		Cloud Forest	Ecuador	Imbabura	Cotacachi, García Moreno	South America	0.301422	-78.7833	1322	QCNE: Herbario Nacional del Ecuador, Quito	244454	OSC: Fungal Herbarium, Corvallis, Oregon, USA	153378
https://www.inaturalist.org/observations/122961010	RLC1136	2012-01-21	RV	wood	Ascomycota	Sordariomycetes	Xylariales	Xylariaceae				RV	Reserva Los Cedros	near stream	Cloud Forest	Ecuador	Imbabura	Cotacachi, García Moreno	South America	0.313889	-78.7881	1395	QCNE: Herbario Nacional del Ecuador, Quito	244474	OSC: Fungal Herbarium, Corvallis, Oregon, USA	153465
https://www.inaturalist.org/observations/103320187	RLC1160	2013-12-06	BAR	wood	Ascomycota	Sordariomycetes	Xylariales	Xylariaceae				BAR	Reserva Los Cedros	Rio trail	Cloud Forest	Ecuador	Imbabura	Cotacachi, García Moreno	South America	0.313889	-78.7881	1365
https://www.inaturalist.org/observations/7002756	RLC1280	2014-04-26	RV DSN	leaf litter	Ascomycota	Sordariomycetes	Xylariales	Xylariaceae				RV DSN	Reserva Los Cedros		Cloud Forest	Ecuador	Imbabura	Cotacachi, García Moreno	South America	0.324758	-78.7812	1550	QCNE: Herbario Nacional del Ecuador, Quito	245521	OSC: Fungal Herbarium, Corvallis, Oregon, USA	161673	OQ878502	OQ913018
https://www.inaturalist.org/observations/7002537	RLC1326	2014-04-23	RV DSN	bamboo, dead	Ascomycota	Sordariomycetes	Xylariales	Xylariaceae				RV DSN	Reserva Los Cedros	Bamboo grove	Cloud Forest	Ecuador	Imbabura	Cotacachi, García Moreno	South America	0.304386	-78.7796	1364	QCNE: Herbario Nacional del Ecuador, Quito	244566	OSC: Fungal Herbarium, Corvallis, Oregon, USA	161642
https://www.inaturalist.org/observations/136480702	RLC1817	2018-12-26	PG RV	decorticate wood, large diameter	Ascomycota	Sordariomycetes	Xylariales	Xylariaceae				RV	Reserva Los Cedros	Field Lat/Long is BASE CAMP; collection location information should be in photo Exif data.	Cloud Forest	Ecuador	Imbabura	Cotacachi, García Moreno	South America	0.319561	-78.8075	~2000	QCNE: Herbario Nacional del Ecuador, Quito	246418	OSC: Fungal Herbarium, Corvallis, Oregon, USA	053233
https://www.inaturalist.org/observations/103320178	RLC521	2010-01-26	FB JM	wood	Ascomycota	Sordariomycetes	Xylariales	Xylariaceae				DSN	Reserva Los Cedros		Cloud Forest	Ecuador	Imbabura	Cotacachi, García Moreno	South America	0.315897	-78.7796	1666	QCNE: Herbario Nacional del Ecuador, Quito		K: Kew Fungarium,London, England		OQ878413
https://www.inaturalist.org/observations/103320179	RLC537	2010-01-27	MW JM BAR	wood	Ascomycota	Sordariomycetes	Xylariales	Xylariaceae				DSN	Reserva Los Cedros		Cloud Forest	Ecuador	Imbabura	Cotacachi, García Moreno	South America	0.315897	-78.7796	1666	QCNE: Herbario Nacional del Ecuador, Quito		K: Kew Fungarium,London, England		OQ878415
https://www.inaturalist.org/observations/103320180	RLC905	2012-01-06	BAR DCT	wood	Ascomycota	Sordariomycetes	Xylariales	Xylariaceae				RV	Reserva Los Cedros		Cloud Forest	Ecuador	Imbabura	Cotacachi, García Moreno	South America	0.301422	-78.7833	1322	QCNE: Herbario Nacional del Ecuador, Quito	244418	OSC: Fungal Herbarium, Corvallis, Oregon, USA	153240
https://www.inaturalist.org/observations/103320181	RLC915	2012-01-06	BAR DCT	wood	Ascomycota	Sordariomycetes	Xylariales	Xylariaceae				RV	Reserva Los Cedros		Cloud Forest	Ecuador	Imbabura	Cotacachi, García Moreno	South America	0.301422	-78.7833	1322	QCNE: Herbario Nacional del Ecuador, Quito		OSC: Fungal Herbarium, Corvallis, Oregon, USA	153250
https://www.inaturalist.org/observations/103320182	RLC947	2012-01-07	BAR DCT RV	wood	Ascomycota	Sordariomycetes	Xylariales	Xylariaceae				RV	Reserva Los Cedros		Cloud Forest	Ecuador	Imbabura	Cotacachi, García Moreno	South America	0.301422	-78.7833	1322	QCNE: Herbario Nacional del Ecuador, Quito	244426	OSC: Fungal Herbarium, Corvallis, Oregon, USA	153282
https://www.inaturalist.org/observations/103320183	RLC965	2012-01-07	BAR DCT DS	wood	Ascomycota	Sordariomycetes	Xylariales	Xylariaceae				RV	Reserva Los Cedros		Cloud Forest	Ecuador	Imbabura	Cotacachi, García Moreno	South America	0.301422	-78.7833	1322	QCNE: Herbario Nacional del Ecuador, Quito	244430	OSC: Fungal Herbarium, Corvallis, Oregon, USA	153300
https://www.inaturalist.org/observations/7005143	RLC1421	2014-05-11	RV DSN	bamboo	Ascomycota	Sordariomycetes	Xylariales	Xylariaceae	cf. Kretzschmariella culmorum	(Cooke) Y.M. Ju & J.D. Rogers		RV DSN	Reserva Los Cedros	Bamboo grove	Cloud Forest	Ecuador	Imbabura	Cotacachi, García Moreno	South America	0.304386	-78.7796	1364	QCNE: Herbario Nacional del Ecuador, Quito	247386	OSC: Fungal Herbarium, Corvallis, Oregon, USA	161801
https://www.inaturalist.org/observations/136480685	RLC1827	2018-12-29	MO FL	small liana (dead?)	Ascomycota	Sordariomycetes	Xylariales	Xylariaceae	cf. Thuemenella sp.			RV	Reserva Los Cedros	Field Lat/Long is BASE CAMP; collection location information should be in photo Exif data.	Cloud Forest	Ecuador	Imbabura	Cotacachi, García Moreno	South America	0.319561	-78.8075	~2000	QCNE: Herbario Nacional del Ecuador, Quito	247542	OSC: Fungal Herbarium, Corvallis, Oregon, USA	053243	OQ878482
https://www.inaturalist.org/observations/134911441	RLC1564	2012-02-12	RV		Ascomycota	Sordariomycetes	Xylariales	Xylariaceae	Kretzschmaria aff. clavus	(Fr.) Sacc.	KP133203.1	RV	Reserva Los Cedros	Collected in the general area of the field station, usually between the station and the Los Cedros River	Primary wet tropical cloud forest, ~300 tree spp. per hectar;	Ecuador	Imbabura	Cotacachi, García Moreno	South America	0.308611	-78.7791	1322	QCNE: Herbario Nacional del Ecuador, Quito	246722	OSC: Fungal Herbarium, Corvallis, Oregon, USA	153187	KP133203.1
https://www.inaturalist.org/observations/122812840	RLC900	2012-01-05	BAR DCT	wood	Ascomycota	Sordariomycetes	Xylariales	Xylariaceae	Kretzschmaria aff. clavus	(Fr.) Sacc.	KP133202	RV	Reserva Los Cedros		Cloud Forest	Ecuador	Imbabura	Cotacachi, García Moreno	South America	0.301422	-78.7833	1322	QCNE: Herbario Nacional del Ecuador, Quito	201954	OSC: Fungal Herbarium, Corvallis, Oregon, USA	153235	KP133202
https://www.inaturalist.org/observations/122812846	RLC922	2012-01-06	BAR DCT	wood	Ascomycota	Sordariomycetes	Xylariales	Xylariaceae	Kretzschmaria aff. lucidula	(Mont.) Dennis	KP133204	RV	Reserva Los Cedros		Cloud Forest	Ecuador	Imbabura	Cotacachi, García Moreno	South America	0.301422	-78.7833	1322	QCNE: Herbario Nacional del Ecuador, Quito	201921	OSC: Fungal Herbarium, Corvallis, Oregon, USA	153257	KP133204
https://www.inaturalist.org/observations/122887746	RLC1076	2012-01-10	BAR DCT DS	corticate wood	Ascomycota	Sordariomycetes	Xylariales	Xylariaceae	Kretzschmaria cf. clavus	(Fr.) Sacc.		RV	Reserva Los Cedros		Cloud Forest	Ecuador	Imbabura	Cotacachi, García Moreno	South America	0.301422	-78.7833	1322	QCNE: Herbario Nacional del Ecuador, Quito	244459	OSC: Fungal Herbarium, Corvallis, Oregon, USA	153409
https://www.inaturalist.org/observations/122818469	RLC918	2012-01-06	BAR DCT	wood	Ascomycota	Sordariomycetes	Xylariales	Xylariaceae	Kretzschmaria cf. milleri	J.D. Rogers & Y.M. Ju	KP133209	RV	Reserva Los Cedros		Cloud Forest	Ecuador	Imbabura	Cotacachi, García Moreno	South America	0.301422	-78.7833	1322	QCNE: Herbario Nacional del Ecuador, Quito		OSC: Fungal Herbarium, Corvallis, Oregon, USA	153253	KP133209
https://www.inaturalist.org/observations/103331096	RLC1156.2	2013-12-06	BAR	wood	Ascomycota	Sordariomycetes	Xylariales	Xylariaceae	Kretzschmaria cf. pavimentosa	(Ces.) P.M.D. Martin		BAR	Reserva Los Cedros	Rio trail	Cloud Forest	Ecuador	Imbabura	Cotacachi, García Moreno	South America	0.304931	-78.7793	1365
https://www.inaturalist.org/observations/7002002	RLC1190	2014-04-10	RV	corticate wood	Ascomycota	Sordariomycetes	Xylariales	Xylariaceae	Kretzschmaria cf. pavimentosa	(Ces.) P.M.D. Martin		RV DSN	Reserva Los Cedros		Cloud Forest	Ecuador	Imbabura	Cotacachi, García Moreno	South America	0.304386	-78.7796	1364	QCNE: Herbario Nacional del Ecuador, Quito	244493	OSC: Fungal Herbarium, Corvallis, Oregon, USA	161545
https://www.inaturalist.org/observations/7004791	RLC1387.1	2014-05-05	RV		Ascomycota	Sordariomycetes	Xylariales	Xylariaceae	Kretzschmaria cf. pavimentosa	(Ces.) P.M.D. Martin		RV	Reserva Los Cedros	on island past the orchid	Cloud Forest	Ecuador	Imbabura	Cotacachi, García Moreno	South America	0.304386	-78.7796	1364	QCNE: Herbario Nacional del Ecuador, Quito		OSC: Fungal Herbarium, Corvallis, Oregon, USA	161871	OQ871994	OQ913054
https://www.inaturalist.org/observations/7002234	RLC1337	2014-04-17	DSN	decorticated wood	Ascomycota	Sordariomycetes	Xylariales	Xylariaceae	Kretzschmaria cf. zonata	(Lév.) P.M.D. Martin		RV DSN	Reserva Los Cedros		Cloud Forest	Ecuador	Imbabura	Cotacachi, García Moreno	South America	0.313889	-78.7881	1395	QCNE: Herbario Nacional del Ecuador, Quito	244576	OSC: Fungal Herbarium, Corvallis, Oregon, USA	161613
https://www.inaturalist.org/observations/7001991	RLC1189	2014-04-10	RV	corticate wood	Ascomycota	Sordariomycetes	Xylariales	Xylariaceae	Kretzschmaria clavus	(Fr.) Sacc.		RV DSN	Reserva Los Cedros		Cloud Forest	Ecuador	Imbabura	Cotacachi, García Moreno	South America	0.304386	-78.7796	1364	QCNE: Herbario Nacional del Ecuador, Quito	244492	OSC: Fungal Herbarium, Corvallis, Oregon, USA	161544
https://www.inaturalist.org/observations/7002570	RLC1261	2014-04-24	RV	decorticated wood	Ascomycota	Sordariomycetes	Xylariales	Xylariaceae	Kretzschmaria clavus	(Fr.) Sacc.		RV DSN	Reserva Los Cedros		Cloud Forest	Ecuador	Imbabura	Cotacachi, García Moreno	South America	0.313889	-78.7881	1395	QCNE: Herbario Nacional del Ecuador, Quito	245544	OSC: Fungal Herbarium, Corvallis, Oregon, USA	161652
https://www.inaturalist.org/observations/7004999	RLC1492	2014-05-08	RV DSN	decorticated wood	Ascomycota	Sordariomycetes	Xylariales	Xylariaceae	Kretzschmaria clavus	(Fr.) Sacc.		RV DSN	Reserva Los Cedros		Cloud Forest	Ecuador	Imbabura	Cotacachi, García Moreno	South America	0.301422	-78.7833	1322	QCNE: Herbario Nacional del Ecuador, Quito	244667	OSC: Fungal Herbarium, Corvallis, Oregon, USA	161786
https://www.inaturalist.org/observations/136480741	RLC1795	2018-12-29	ND DNM	standing tree, large diameter (living?)	Ascomycota	Sordariomycetes	Xylariales	Xylariaceae	Kretzschmaria clavus	(Fr.) Sacc.		RV	Reserva Los Cedros	Field Lat/Long is BASE CAMP; collection location information should be in photo Exif data.	Cloud Forest	Ecuador	Imbabura	Cotacachi, García Moreno	South America	0.319561	-78.8075	~2000	QCNE: Herbario Nacional del Ecuador, Quito	247520	OSC: Fungal Herbarium, Corvallis, Oregon, USA	053213	OQ872103
https://www.inaturalist.org/observations/122806704	RLC913	2012-01-06	BAR DCT	wood	Ascomycota	Sordariomycetes	Xylariales	Xylariaceae	Kretzschmaria clavus	(Fr.) Sacc.	KP133206	RV	Reserva Los Cedros		Cloud Forest	Ecuador	Imbabura	Cotacachi, García Moreno	South America	0.301422	-78.7833	1322	QCNE: Herbario Nacional del Ecuador, Quito	201961	OSC: Fungal Herbarium, Corvallis, Oregon, USA	153248	KP133206
https://www.inaturalist.org/observations/122806705	RLC914	2012-01-06	BAR DCT	wood	Ascomycota	Sordariomycetes	Xylariales	Xylariaceae	Kretzschmaria clavus	(Fr.) Sacc.	KP133205	RV	Reserva Los Cedros		Cloud Forest	Ecuador	Imbabura	Cotacachi, García Moreno	South America	0.301422	-78.7833	1322	QCNE: Herbario Nacional del Ecuador, Quito	201962	OSC: Fungal Herbarium, Corvallis, Oregon, USA	153249	KP133205
https://www.inaturalist.org/observations/122853632	RLC1023	2012-01-08	BAR DCT DS	corticate wood	Ascomycota	Sordariomycetes	Xylariales	Xylariaceae	Kretzschmaria lucidula	(Mont.) Dennis	KP133208	RV	Reserva Los Cedros		Cloud Forest	Ecuador	Imbabura	Cotacachi, García Moreno	South America	0.301422	-78.7833	1322	QCNE: Herbario Nacional del Ecuador, Quito	201993	OSC: Fungal Herbarium, Corvallis, Oregon, USA	153357	KP133208
https://www.inaturalist.org/observations/7002110	RLC1204	2014-04-13	DSN	decorticated wood	Ascomycota	Sordariomycetes	Xylariales	Xylariaceae	Kretzschmaria lucidula	(Mont.) Dennis		RV DSN	Reserva Los Cedros	River, at base of Hydro trail	Cloud Forest	Ecuador	Imbabura	Cotacachi, García Moreno	South America	0.308986	-78.7793	1322	QCNE: Herbario Nacional del Ecuador, Quito	244499	OSC: Fungal Herbarium, Corvallis, Oregon, USA	161568	OQ871919	OQ912994
https://www.inaturalist.org/observations/122759357	RLC891	2012-01-05	BAR DCT	wood	Ascomycota	Sordariomycetes	Xylariales	Xylariaceae	Kretzschmaria lucidula	(Mont.) Dennis		RV	Reserva Los Cedros		Cloud Forest	Ecuador	Imbabura	Cotacachi, García Moreno	South America	0.301422	-78.7833	1322	QCNE: Herbario Nacional del Ecuador, Quito	201951	OSC: Fungal Herbarium, Corvallis, Oregon, USA	153226	OQ871909
https://www.inaturalist.org/observations/7005190	RLC1477	2014-05-11	RV DSN	decorticated wood	Ascomycota	Sordariomycetes	Xylariales	Xylariaceae	Kretzschmaria milleri	J.D. Rogers & Y.M. Ju		RV DSN	Reserva Los Cedros	by dry creek bed	Cloud Forest	Ecuador	Imbabura	Cotacachi, García Moreno	South America	0.304386	-78.7796	1364	QCNE: Herbario Nacional del Ecuador, Quito	244657	OSC: Fungal Herbarium, Corvallis, Oregon, USA	161807	OQ872027	OQ913069
https://www.inaturalist.org/observations/7005428	RLC1531	2014-05-16	RV SB	corticate wood	Ascomycota	Sordariomycetes	Xylariales	Xylariaceae	Kretzschmaria milleri	J.D. Rogers & Y.M. Ju		RV DSN	Reserva Los Cedros	alto	Cloud Forest	Ecuador	Imbabura	Cotacachi, García Moreno	South America	0.304444	-78.7789	1364	QCNE: Herbario Nacional del Ecuador, Quito	244693	OSC: Fungal Herbarium, Corvallis, Oregon, USA	161849
https://www.inaturalist.org/observations/122884469	RLC1066	2012-01-09	BAR DCT DS	corticate wood	Ascomycota	Sordariomycetes	Xylariales	Xylariaceae	Kretzschmaria sp.			RV	Reserva Los Cedros	on path edge	Cloud Forest	Ecuador	Imbabura	Cotacachi, García Moreno	South America	0.301422	-78.7833	1322	QCNE: Herbario Nacional del Ecuador, Quito	244457	OSC: Fungal Herbarium, Corvallis, Oregon, USA	153399
https://www.inaturalist.org/observations/7001994	RLC1183	2014-04-08	RV	corticate wood	Ascomycota	Sordariomycetes	Xylariales	Xylariaceae	Kretzschmaria sp.			RV DSN	Reserva Los Cedros		Cloud Forest	Ecuador	Imbabura	Cotacachi, García Moreno	South America	0.304386	-78.7796	1364	QCNE: Herbario Nacional del Ecuador, Quito	244488	OSC: Fungal Herbarium, Corvallis, Oregon, USA	161534
https://www.inaturalist.org/observations/7002542	RLC1194	2014-04-16	RV	decorticated wood	Ascomycota	Sordariomycetes	Xylariales	Xylariaceae	Kretzschmaria sp.			RV DSN	Reserva Los Cedros		Cloud Forest	Ecuador	Imbabura	Cotacachi, García Moreno	South America	0.304386	-78.7796	1364	QCNE: Herbario Nacional del Ecuador, Quito		OSC: Fungal Herbarium, Corvallis, Oregon, USA	161587
https://www.inaturalist.org/observations/7004762	RLC1442	2014-05-03	DN LK SB	decorticated wood	Ascomycota	Sordariomycetes	Xylariales	Xylariaceae	Kretzschmaria sp.			RV DSN	Reserva Los Cedros	down by the river	Cloud Forest	Ecuador	Imbabura	Cotacachi, García Moreno	South America	0.304386	-78.7796	1364	QCNE: Herbario Nacional del Ecuador, Quito	244634	OSC: Fungal Herbarium, Corvallis, Oregon, USA	161744
https://www.inaturalist.org/observations/101574041	RLC1021	2012-01-08	BAR DCT DS	corticate wood	Ascomycota	Sordariomycetes	Xylariales	Xylariaceae	Kretzschmaria sp. 01		KP133210	RV	Reserva Los Cedros		Cloud Forest	Ecuador	Imbabura	Cotacachi, García Moreno	South America	0.301422	-78.7833	1322	QCNE: Herbario Nacional del Ecuador, Quito	244446	OSC: Fungal Herbarium, Corvallis, Oregon, USA	153355	KP133210
https://www.inaturalist.org/observations/7004802	RLC1440	2014-05-05	RV	corticate wood	Ascomycota	Sordariomycetes	Xylariales	Xylariaceae	Kretzschmaria sp. 01			RV DSN	Reserva Los Cedros	by the first stream cross	Cloud Forest	Ecuador	Imbabura	Cotacachi, García Moreno	South America	0.304386	-78.7796	1364	QCNE: Herbario Nacional del Ecuador, Quito	244632	OSC: Fungal Herbarium, Corvallis, Oregon, USA	161757	OQ872009
https://www.inaturalist.org/observations/7004980	RLC1435.1	2014-05-08	RV DSN	corticated wood	Ascomycota	Sordariomycetes	Xylariales	Xylariaceae	Kretzschmaria sp. 02			RV DSN	Reserva Los Cedros		Cloud Forest	Ecuador	Imbabura	Cotacachi, García Moreno	South America	0.301422	-78.7833	1322	QCNE: Herbario Nacional del Ecuador, Quito	244629	OSC: Fungal Herbarium, Corvallis, Oregon, USA	161793	OQ872006
https://www.inaturalist.org/observations/134911424	RLC1554	2012-01-31	RV		Ascomycota	Sordariomycetes	Xylariales	Xylariaceae	Kretzschmaria sp. nov. 01		KP133211.1	RV	Reserva Los Cedros	Collected in the general area of the field station, usually between the station and the Los Cedros River	Primary wet tropical cloud forest, ~300 tree spp. per hectar;	Ecuador	Imbabura	Cotacachi, García Moreno	South America	0.308611	-78.7791	1322	QCNE: Herbario Nacional del Ecuador, Quito	246707	OSC: Fungal Herbarium, Corvallis, Oregon, USA	153177	KP133211.1
https://www.inaturalist.org/observations/7004403	RLC1386	2014-04-30	RV DSN	corticated wood	Ascomycota	Sordariomycetes	Xylariales	Xylariaceae	Kretzschmaria zonata	(Lév.) P.M.D. Martin		RV DSN	Reserva Los Cedros	greenhouse	Cloud Forest	Ecuador	Imbabura	Cotacachi, García Moreno	South America	0.308986	-78.7793	1395	QCNE: Herbario Nacional del Ecuador, Quito	244532	OSC: Fungal Herbarium, Corvallis, Oregon, USA	161715	OQ871993
https://www.inaturalist.org/observations/7001903	RLC1185.2	2014-04-09	RV DSN	wood	Ascomycota	Sordariomycetes	Xylariales	Xylariaceae	Nemania bipapillata	(Berk. & M.A. Curtis) Pouzar		RV	Reserva Los Cedros		Cloud Forest	Ecuador	Imbabura	Cotacachi, García Moreno	South America	0.304386	-78.7796	1364	QCNE: Herbario Nacional del Ecuador, Quito		OSC: Fungal Herbarium, Corvallis, Oregon, USA	161541
https://www.inaturalist.org/observations/7002834	RLC1246	2014-04-26	RV	decorticated wood	Ascomycota	Sordariomycetes	Xylariales	Xylariaceae	Nemania bipapillata	(Berk. & M.A. Curtis) Pouzar		RV DSN	Reserva Los Cedros	by the waterfall	Cloud Forest	Ecuador	Imbabura	Cotacachi, García Moreno	South America	0.324758	-78.7812	1550	QCNE: Herbario Nacional del Ecuador, Quito	245528	OSC: Fungal Herbarium, Corvallis, Oregon, USA	161662
https://www.inaturalist.org/observations/7002539	RLC1342	2014-01-26	RV DSN	corticate wood	Ascomycota	Sordariomycetes	Xylariales	Xylariaceae	Nemania bipapillata	(Berk. & M.A. Curtis) Pouzar		RV DSN	Reserva Los Cedros	by the first stream cross	Cloud Forest	Ecuador	Imbabura	Cotacachi, García Moreno	South America	0.304386	-78.7796	1364	QCNE: Herbario Nacional del Ecuador, Quito	201940	OSC: Fungal Herbarium, Corvallis, Oregon, USA	161530
https://www.inaturalist.org/observations/7005106	RLC1429	2014-05-08	RV DSN	corticate wood	Ascomycota	Sordariomycetes	Xylariales	Xylariaceae	Nemania bipapillata	(Berk. & M.A. Curtis) Pouzar		RV DSN	Reserva Los Cedros		Cloud Forest	Ecuador	Imbabura	Cotacachi, García Moreno	South America	0.301422	-78.7833	1322	QCNE: Herbario Nacional del Ecuador, Quito	201942	OSC: Fungal Herbarium, Corvallis, Oregon, USA	161773
https://www.inaturalist.org/observations/7001922	RLC1174.1	2014-04-08	RV	decorticated wood	Ascomycota	Sordariomycetes	Xylariales	Xylariaceae	Nemania cf. bipapillata	(Berk. & M.A. Curtis) Pouzar		RV	Reserva Los Cedros		Cloud Forest	Ecuador	Imbabura	Cotacachi, García Moreno	South America	0.304386	-78.7796	1364	QCNE: Herbario Nacional del Ecuador, Quito	244979	OSC: Fungal Herbarium, Corvallis, Oregon, USA	161866	OQ871913
https://www.inaturalist.org/observations/7005232	RLC1428	2014-05-11	RV DSN	partially corticate	Ascomycota	Sordariomycetes	Xylariales	Xylariaceae	Nemania cf. diffusa	(Sowerby) Gray		RV DSN	Reserva Los Cedros	on the hill	Cloud Forest	Ecuador	Imbabura	Cotacachi, García Moreno	South America	0.304386	-78.7796	1364	QCNE: Herbario Nacional del Ecuador, Quito	246716	OSC: Fungal Herbarium, Corvallis, Oregon, USA	161802
https://www.inaturalist.org/observations/7005200	RLC1402	2014-05-11	RV DSN	corticate wood	Ascomycota	Sordariomycetes	Xylariales	Xylariaceae	Nemania diffusa	(Sowerby) Gray		RV DSN	Reserva Los Cedros		Cloud Forest	Ecuador	Imbabura	Cotacachi, García Moreno	South America	0.304386	-78.7796	1364	QCNE: Herbario Nacional del Ecuador, Quito	244543	OSC: Fungal Herbarium, Corvallis, Oregon, USA	161799	OQ878454
https://www.inaturalist.org/observations/7005234	RLC1406	2014-05-11	RV DSN	partially corticate	Ascomycota	Sordariomycetes	Xylariales	Xylariaceae	Nemania diffusa	(Sowerby) Gray		RV DSN	Reserva Los Cedros	on the hill	Cloud Forest	Ecuador	Imbabura	Cotacachi, García Moreno	South America	0.304386	-78.7796	1364	QCNE: Herbario Nacional del Ecuador, Quito	244547	OSC: Fungal Herbarium, Corvallis, Oregon, USA	161800	OQ872000
https://www.inaturalist.org/observations/7005229	RLC1484	2014-05-11	RV DSN	corticate wood	Ascomycota	Sordariomycetes	Xylariales	Xylariaceae	Nemania diffusa	(Sowerby) Gray		RV DSN	Reserva Los Cedros		Cloud Forest	Ecuador	Imbabura	Cotacachi, García Moreno	South America	0.304386	-78.7796	1364	QCNE: Herbario Nacional del Ecuador, Quito	244662	OSC: Fungal Herbarium, Corvallis, Oregon, USA	161811	OQ872030	OQ913071
https://www.inaturalist.org/observations/7001998	RLC1175	2014-04-08	RV	corticate wood	Ascomycota	Sordariomycetes	Xylariales	Xylariaceae	Nemania sp.			RV DSN	Reserva Los Cedros		Cloud Forest	Ecuador	Imbabura	Cotacachi, García Moreno	South America	0.304386	-78.7796	1364	QCNE: Herbario Nacional del Ecuador, Quito	244480	OSC: Fungal Herbarium, Corvallis, Oregon, USA	161533
https://www.inaturalist.org/observations/7004862	RLC1496	2014-05-08	RV DSN	corticated wood	Ascomycota	Sordariomycetes	Xylariales	Xylariaceae	Nemania sp.			RV DSN	Reserva Los Cedros		Cloud Forest	Ecuador	Imbabura	Cotacachi, García Moreno	South America	0.304386	-78.7796	1364	QCNE: Herbario Nacional del Ecuador, Quito	244671	OSC: Fungal Herbarium, Corvallis, Oregon, USA	161788
https://www.inaturalist.org/observations/7005271	RLC1400	2014-05-13	DSN SB	corticate wood	Ascomycota	Sordariomycetes	Xylariales	Xylariaceae	Nemania sp. 01			RV DSN	Reserva Los Cedros		Cloud Forest	Ecuador	Imbabura	Cotacachi, García Moreno	South America	0.299639	-78.7679	1250	QCNE: Herbario Nacional del Ecuador, Quito	244542	OSC: Fungal Herbarium, Corvallis, Oregon, USA	161824	OQ871999
https://www.inaturalist.org/observations/7002523	RLC1341	2014-04-23	RV DSN	bamboo, dead	Ascomycota	Sordariomycetes	Xylariales	Xylariaceae	Nemania sp. 02			RV DSN	Reserva Los Cedros	Bamboo grove	Cloud Forest	Ecuador	Imbabura	Cotacachi, García Moreno	South America	0.304386	-78.7796	1364	QCNE: Herbario Nacional del Ecuador, Quito	244581	OSC: Fungal Herbarium, Corvallis, Oregon, USA	161647	OQ871973	OQ913039
https://www.inaturalist.org/observations/7005201	RLC1527	2014-05-11	RV DSN	corticate wood	Ascomycota	Sordariomycetes	Xylariales	Xylariaceae	Nemania sp. 02			RV DSN	Reserva Los Cedros		Cloud Forest	Ecuador	Imbabura	Cotacachi, García Moreno	South America	0.304386	-78.7796	1364	QCNE: Herbario Nacional del Ecuador, Quito	244692	OSC: Fungal Herbarium, Corvallis, Oregon, USA	161818	OQ872050	OQ913084
https://www.inaturalist.org/observations/7002541	RLC1300	2014-04-23	RV DSN	bamboo, dead	Ascomycota	Sordariomycetes	Xylariales	Xylariaceae	Rosellinia perusensis	Henn.		RV DSN	Reserva Los Cedros	Bamboo grove	Cloud Forest	Ecuador	Imbabura	Cotacachi, García Moreno	South America	0.304386	-78.7796	1364	QCNE: Herbario Nacional del Ecuador, Quito	245557	OSC: Fungal Herbarium, Corvallis, Oregon, USA	161637
https://www.inaturalist.org/observations/7001895	RLC1173	2014-04-08	RV DSN	decorticated wood	Ascomycota	Sordariomycetes	Xylariales	Xylariaceae	Rosellinia sp.			RV DSN	Reserva Los Cedros		Cloud Forest	Ecuador	Imbabura	Cotacachi, García Moreno	South America	0.299639	-78.7679	1250	QCNE: Herbario Nacional del Ecuador, Quito	244478	OSC: Fungal Herbarium, Corvallis, Oregon, USA	161531
https://www.inaturalist.org/observations/7002009	RLC1207	2014-04-13	RV	decorticated wood	Ascomycota	Sordariomycetes	Xylariales	Xylariaceae	Rosellinia sp.			RV DSN	Reserva Los Cedros		Cloud Forest	Ecuador	Imbabura	Cotacachi, García Moreno	South America	0.304386	-78.7796	1364	QCNE: Herbario Nacional del Ecuador, Quito	244502	OSC: Fungal Herbarium, Corvallis, Oregon, USA	161571	OQ871920	OQ912996
https://www.inaturalist.org/observations/7002000	RLC1213	2014-04-11	RV DSN		Ascomycota	Sordariomycetes	Xylariales	Xylariaceae	Rosellinia sp.			RV DSN	Reserva Los Cedros		Cloud Forest	Ecuador	Imbabura	Cotacachi, García Moreno	South America	0.304444	-78.7789	1364	QCNE: Herbario Nacional del Ecuador, Quito	244507	OSC: Fungal Herbarium, Corvallis, Oregon, USA	161867
https://www.inaturalist.org/observations/7002524	RLC1292	2014-04-23	RV DSN	bamboo, dead	Ascomycota	Sordariomycetes	Xylariales	Xylariaceae	Rosellinia sp.			RV DSN	Reserva Los Cedros	Bamboo grove	Cloud Forest	Ecuador	Imbabura	Cotacachi, García Moreno	South America	0.304386	-78.7796	1364	QCNE: Herbario Nacional del Ecuador, Quito	244520	OSC: Fungal Herbarium, Corvallis, Oregon, USA	161634
https://www.inaturalist.org/observations/122857361	RLC1040	2012-01-09	BAR DCT DS RV	decorticated wood	Ascomycota	Sordariomycetes	Xylariales	Xylariaceae	Xylaria adscendens	(Fr.) Fr.	KP133295	RV	Reserva Los Cedros		Cloud Forest	Ecuador	Imbabura	Cotacachi, García Moreno	South America	0.301422	-78.7833	1322	QCNE: Herbario Nacional del Ecuador, Quito		OSC: Fungal Herbarium, Corvallis, Oregon, USA	153374	KP133295
https://www.inaturalist.org/observations/122954927	RLC1114	2012-01-10	BAR DCT DS	decorticated wood	Ascomycota	Sordariomycetes	Xylariales	Xylariaceae	Xylaria adscendens	(Fr.) Fr.	KP133298	RV	Reserva Los Cedros		Cloud Forest	Ecuador	Imbabura	Cotacachi, García Moreno	South America	0.301422	-78.7833	1322	QCNE: Herbario Nacional del Ecuador, Quito	241626	OSC: Fungal Herbarium, Corvallis, Oregon, USA	153447	KP133298
https://www.inaturalist.org/observations/134911435	RLC1560	2012-02-03	RV		Ascomycota	Sordariomycetes	Xylariales	Xylariaceae	Xylaria adscendens	(Fr.) Fr.	KP133281	RV	Reserva Los Cedros	Collected in the general area of the field station, usually between the station and the Los Cedros River	Primary wet tropical cloud forest, ~300 tree spp. per hectar;	Ecuador	Imbabura	Cotacachi, García Moreno	South America	0.308611	-78.7791	1322	QCNE: Herbario Nacional del Ecuador, Quito	246713	OSC: Fungal Herbarium, Corvallis, Oregon, USA	153183	KP133281
https://www.inaturalist.org/observations/134911464	RLC1574	2012-02-15	RV		Ascomycota	Sordariomycetes	Xylariales	Xylariaceae	Xylaria adscendens	(Fr.) Fr.	KP133263	RV	Reserva Los Cedros	Collected in the general area of the field station, usually between the station and the Los Cedros River	Primary wet tropical cloud forest, ~300 tree spp. per hectar;	Ecuador	Imbabura	Cotacachi, García Moreno	South America	0.308611	-78.7791	1322	QCNE: Herbario Nacional del Ecuador, Quito	246732	OSC: Fungal Herbarium, Corvallis, Oregon, USA	153197	KP133263
NA	RLC207	2010-01-19	MW JM BAR	wood	Ascomycota	Sordariomycetes	Xylariales	Xylariaceae	Xylaria adscendens	(Fr.) Fr.		RV	Reserva Los Cedros		Cloud Forest	Ecuador	Imbabura	Cotacachi, García Moreno	South America	0.301422	-78.7833	1322	QCNE: Herbario Nacional del Ecuador, Quito	241625	K: Kew Fungarium,London, England		OQ871685
https://www.inaturalist.org/observations/122759356	RLC892	2012-01-05	BAR DCT	wood	Ascomycota	Sordariomycetes	Xylariales	Xylariaceae	Xylaria adscendens	(Fr.) Fr.	KP133258	RV	Reserva Los Cedros		Cloud Forest	Ecuador	Imbabura	Cotacachi, García Moreno	South America	0.301422	-78.7833	1322	QCNE: Herbario Nacional del Ecuador, Quito		OSC: Fungal Herbarium, Corvallis, Oregon, USA	153227	KP133258
https://www.inaturalist.org/observations/134911460	RLC1572	2012-02-13	RV		Ascomycota	Sordariomycetes	Xylariales	Xylariaceae	Xylaria aff. adscendens	(Fr.) Fr.		RV	Reserva Los Cedros	Collected in the general area of the field station, usually between the station and the Los Cedros River	Primary wet tropical cloud forest, ~300 tree spp. per hectar;	Ecuador	Imbabura	Cotacachi, García Moreno	South America	0.308611	-78.7791	1322	QCNE: Herbario Nacional del Ecuador, Quito	246730	OSC: Fungal Herbarium, Corvallis, Oregon, USA	153195	OQ872056
https://www.inaturalist.org/observations/101574035	RLC1014	2012-01-08	BAR DCT DS	corticate wood	Ascomycota	Sordariomycetes	Xylariales	Xylariaceae	Xylaria aff. comosa (sensu Læssøe 1999)	(Mont.) Mont.	KP133305	RV	Reserva Los Cedros		Cloud Forest	Ecuador	Imbabura	Cotacachi, García Moreno	South America	0.301422	-78.7833	1322	QCNE: Herbario Nacional del Ecuador, Quito	201929	OSC: Fungal Herbarium, Corvallis, Oregon, USA	153348	KP133305
https://www.inaturalist.org/observations/122876138	RLC1053	2012-01-09	BAR DCT DS	corticate wood	Ascomycota	Sordariomycetes	Xylariales	Xylariaceae	Xylaria aff. comosa (sensu Læssøe 1999)	(Mont.) Mont.	KP133304	RV	Reserva Los Cedros		Cloud Forest	Ecuador	Imbabura	Cotacachi, García Moreno	South America	0.301422	-78.7833	1322	QCNE: Herbario Nacional del Ecuador, Quito		OSC: Fungal Herbarium, Corvallis, Oregon, USA	153386	KP133304
https://www.inaturalist.org/observations/122954934	RLC1121.2	2012-01-14	RV	corticate wood	Ascomycota	Sordariomycetes	Xylariales	Xylariaceae	Xylaria aff. comosa (sensu Læssøe 1999)	(Mont.) Mont.	KP133302	RV	Reserva Los Cedros		Cloud Forest	Ecuador	Imbabura	Cotacachi, García Moreno	South America	0.304386	-78.7796	1364	QCNE: Herbario Nacional del Ecuador, Quito		OSC: Fungal Herbarium, Corvallis, Oregon, USA	153455	KP133302
https://www.inaturalist.org/observations/103330353	RLC1154	2013-12-06	BAR	wood	Ascomycota	Sordariomycetes	Xylariales	Xylariaceae	Xylaria aff. comosa (sensu Læssøe 1999)	(Mont.) Mont.		BAR	Reserva Los Cedros	Rio trail	Cloud Forest	Ecuador	Imbabura	Cotacachi, García Moreno	South America	0.305272	-78.7796	1365
https://www.inaturalist.org/observations/103334505	RLC1171	2013-12-09	BAR	wood	Ascomycota	Sordariomycetes	Xylariales	Xylariaceae	Xylaria aff. comosa (sensu Læssøe 1999)	(Mont.) Mont.		BAR	Reserva Los Cedros	Rio trail	Cloud Forest	Ecuador	Imbabura	Cotacachi, García Moreno	South America	0.317222	-78.7903	1365
https://www.inaturalist.org/observations/7002761	RLC1242	2014-04-26	RV	decorticated wood	Ascomycota	Sordariomycetes	Xylariales	Xylariaceae	Xylaria aff. comosa (sensu Læssøe 1999)	(Mont.) Mont.		RV DSN	Reserva Los Cedros		Cloud Forest	Ecuador	Imbabura	Cotacachi, García Moreno	South America	0.324758	-78.7812	1550	QCNE: Herbario Nacional del Ecuador, Quito	245541	OSC: Fungal Herbarium, Corvallis, Oregon, USA	161658
https://www.inaturalist.org/observations/7004398	RLC1385	2014-04-30	RV DSN	corticated wood	Ascomycota	Sordariomycetes	Xylariales	Xylariaceae	Xylaria aff. comosa (sensu Læssøe 1999)	(Mont.) Mont.		RV DSN	Reserva Los Cedros	by the bodega	Cloud Forest	Ecuador	Imbabura	Cotacachi, García Moreno	South America	0.308986	-78.7793	1395	QCNE: Herbario Nacional del Ecuador, Quito	244530	OSC: Fungal Herbarium, Corvallis, Oregon, USA	161714
https://www.inaturalist.org/observations/7005436	RLC1508	2014-05-16	RV SB	corticate wood	Ascomycota	Sordariomycetes	Xylariales	Xylariaceae	Xylaria aff. comosa (sensu Læssøe 1999)	(Mont.) Mont.		RV DSN	Reserva Los Cedros	alto	Cloud Forest	Ecuador	Imbabura	Cotacachi, García Moreno	South America	0.304444	-78.7789	1364	QCNE: Herbario Nacional del Ecuador, Quito	244677	OSC: Fungal Herbarium, Corvallis, Oregon, USA	161847	OQ872040	OQ913077
NA	RLC1548	2012-01-26	FL		Ascomycota	Sordariomycetes	Xylariales	Xylariaceae	Xylaria aff. comosa (sensu Læssøe 1999)	(Mont.) Mont.	KP133308	RV	Reserva Los Cedros	Collected in the general area of the field station, usually between the station and the Los Cedros River	Primary wet tropical cloud forest, ~300 tree spp. per hectar;	Ecuador	Imbabura	Cotacachi, García Moreno	South America	0.308611	-78.7791	1322	QCNE: Herbario Nacional del Ecuador, Quito	246701	OSC: Fungal Herbarium, Corvallis, Oregon, USA	153171	KP133308
https://www.inaturalist.org/observations/122806689	RLC901	2012-01-05	BAR DCT	wood	Ascomycota	Sordariomycetes	Xylariales	Xylariaceae	Xylaria aff. comosa (sensu Læssøe 1999)	(Mont.) Mont.	KP133307	RV	Reserva Los Cedros		Cloud Forest	Ecuador	Imbabura	Cotacachi, García Moreno	South America	0.301422	-78.7833	1322	QCNE: Herbario Nacional del Ecuador, Quito	201955	OSC: Fungal Herbarium, Corvallis, Oregon, USA	153236	KP133307
https://www.inaturalist.org/observations/122823212	RLC945	2012-01-07	BAR DCT RV	wood	Ascomycota	Sordariomycetes	Xylariales	Xylariaceae	Xylaria aff. comosa (sensu Læssøe 1999)	(Mont.) Mont.	KP133303	RV	Reserva Los Cedros		Cloud Forest	Ecuador	Imbabura	Cotacachi, García Moreno	South America	0.301422	-78.7833	1322	QCNE: Herbario Nacional del Ecuador, Quito	201973	OSC: Fungal Herbarium, Corvallis, Oregon, USA	153280	KP133303
https://www.inaturalist.org/observations/122823223	RLC958	2012-01-07	BAR DCT DS	wood	Ascomycota	Sordariomycetes	Xylariales	Xylariaceae	Xylaria aff. comosa (sensu Læssøe 1999)	(Mont.) Mont.	KP133306	RV	Reserva Los Cedros		Cloud Forest	Ecuador	Imbabura	Cotacachi, García Moreno	South America	0.301422	-78.7833	1322	QCNE: Herbario Nacional del Ecuador, Quito	201974	OSC: Fungal Herbarium, Corvallis, Oregon, USA	153293	KP133306
https://www.inaturalist.org/observations/122853623	RLC1006	2012-01-08	BAR DCT DS	decorticated wood	Ascomycota	Sordariomycetes	Xylariales	Xylariaceae	Xylaria aff. curta	Fr.	KP133311	RV	Reserva Los Cedros		Cloud Forest	Ecuador	Imbabura	Cotacachi, García Moreno	South America	0.301422	-78.7833	1322	QCNE: Herbario Nacional del Ecuador, Quito	201985	OSC: Fungal Herbarium, Corvallis, Oregon, USA	153341	KP133311
https://www.inaturalist.org/observations/122853631	RLC1022	2012-01-08	BAR DCT DS	decorticated wood	Ascomycota	Sordariomycetes	Xylariales	Xylariaceae	Xylaria aff. curta	Fr.	KP133310	RV	Reserva Los Cedros		Cloud Forest	Ecuador	Imbabura	Cotacachi, García Moreno	South America	0.301422	-78.7833	1322	QCNE: Herbario Nacional del Ecuador, Quito	201927	OSC: Fungal Herbarium, Corvallis, Oregon, USA	153356	KP133310
https://www.inaturalist.org/observations/7002013	RLC1208	2014-04-11	RV DSN	decorticated wood	Ascomycota	Sordariomycetes	Xylariales	Xylariaceae	Xylaria aff. curta	Fr.		RV DSN	Reserva Los Cedros		Cloud Forest	Ecuador	Imbabura	Cotacachi, García Moreno	South America	0.315897	-78.7796	1666	QCNE: Herbario Nacional del Ecuador, Quito	254503	OSC: Fungal Herbarium, Corvallis, Oregon, USA	161551	OQ871921	OQ912997
https://www.inaturalist.org/observations/134911438	RLC1562	2012-02-03	RV		Ascomycota	Sordariomycetes	Xylariales	Xylariaceae	Xylaria aff. curta	Fr.	KP133312	RV	Reserva Los Cedros	Collected in the general area of the field station, usually between the station and the Los Cedros River	Primary wet tropical cloud forest, ~300 tree spp. per hectar;	Ecuador	Imbabura	Cotacachi, García Moreno	South America	0.308611	-78.7791	1322	QCNE: Herbario Nacional del Ecuador, Quito	246720	OSC: Fungal Herbarium, Corvallis, Oregon, USA	153185	KP133312
https://www.inaturalist.org/observations/122887748	RLC1077	2012-01-10	BAR DCT DS	corticate wood	Ascomycota	Sordariomycetes	Xylariales	Xylariaceae	Xylaria aff. fissilis	Ces.	KP133384	RV	Reserva Los Cedros		Cloud Forest	Ecuador	Imbabura	Cotacachi, García Moreno	South America	0.301422	-78.7833	1322	QCNE: Herbario Nacional del Ecuador, Quito	241637	OSC: Fungal Herbarium, Corvallis, Oregon, USA	153410	KP133384
https://www.inaturalist.org/observations/7002829	RLC1249	2014-04-26	RV	corticate wood	Ascomycota	Sordariomycetes	Xylariales	Xylariaceae	Xylaria aff. fissilis	Ces.		RV DSN	Reserva Los Cedros		Cloud Forest	Ecuador	Imbabura	Cotacachi, García Moreno	South America	0.324758	-78.7812	1550	QCNE: Herbario Nacional del Ecuador, Quito	245531	OSC: Fungal Herbarium, Corvallis, Oregon, USA	161665	OQ871935
https://www.inaturalist.org/observations/122745585	RLC862	2012-01-05	BAR DCT	wood	Ascomycota	Sordariomycetes	Xylariales	Xylariaceae	Xylaria aff. fissilis	Ces.	KP133389	RV	Reserva Los Cedros		Cloud Forest	Ecuador	Imbabura	Cotacachi, García Moreno	South America	0.301422	-78.7833	1322	QCNE: Herbario Nacional del Ecuador, Quito		OSC: Fungal Herbarium, Corvallis, Oregon, USA	161522	KP133389
https://www.inaturalist.org/observations/122818470	RLC929	2012-01-06	BAR DCT	wood	Ascomycota	Sordariomycetes	Xylariales	Xylariaceae	Xylaria aff. fissilis	Ces.	KP133394	RV	Reserva Los Cedros		Cloud Forest	Ecuador	Imbabura	Cotacachi, García Moreno	South America	0.301422	-78.7833	1322	QCNE: Herbario Nacional del Ecuador, Quito	201970	OSC: Fungal Herbarium, Corvallis, Oregon, USA	153264	KP133394
https://www.inaturalist.org/observations/7004813	RLC1470	2014-05-05	LK DN	decorticated wood	Ascomycota	Sordariomycetes	Xylariales	Xylariaceae	Xylaria aff. scruposa	(Fr.) Fr.		RV DSN	Reserva Los Cedros		Cloud Forest	Ecuador	Imbabura	Cotacachi, García Moreno	South America	0.288853	-78.783	1554	QCNE: Herbario Nacional del Ecuador, Quito	244652	OSC: Fungal Herbarium, Corvallis, Oregon, USA	161759	OQ872024
https://www.inaturalist.org/observations/122887744	RLC1074	2012-01-10	BAR DCT DS	corticate wood	Ascomycota	Sordariomycetes	Xylariales	Xylariaceae	Xylaria anisopleura	(Mont.) Fr.	KP133318	RV	Reserva Los Cedros		Cloud Forest	Ecuador	Imbabura	Cotacachi, García Moreno	South America	0.301422	-78.7833	1322	QCNE: Herbario Nacional del Ecuador, Quito	241627	OSC: Fungal Herbarium, Corvallis, Oregon, USA	153407	KP133318
https://www.inaturalist.org/observations/7005277	RLC1475	2014-05-13	DSN SB	corticate wood	Ascomycota	Sordariomycetes	Xylariales	Xylariaceae	Xylaria anisopleura	(Mont.) Fr.		RV DSN	Reserva Los Cedros	near intersection with access trail	Cloud Forest	Ecuador	Imbabura	Cotacachi, García Moreno	South America	0.3137	-78.7778	1395	QCNE: Herbario Nacional del Ecuador, Quito	244658	OSC: Fungal Herbarium, Corvallis, Oregon, USA	161827
https://www.inaturalist.org/observations/131736253	RLC1659	2018-12-16	RB RV	palm log; ~15 cm diameter	Ascomycota	Sordariomycetes	Xylariales	Xylariaceae	Xylaria anisopleura	(Mont.) Fr.		RV	Reserva Los Cedros	Field Lat/Long is BASE CAMP; collection location information should be in photo Exif data.	Cloud Forest	Ecuador	Imbabura	Cotacachi, García Moreno	South America	0.319561	-78.8075	~2000	QCNE: Herbario Nacional del Ecuador, Quito	247433	OSC: Fungal Herbarium, Corvallis, Oregon, USA	053082
https://www.inaturalist.org/observations/135217234	RLC1707	2018-12-24	JF PG RV	corticate wood, 10 cm diameter	Ascomycota	Sordariomycetes	Xylariales	Xylariaceae	Xylaria anisopleura	(Mont.) Fr.		RV	Reserva Los Cedros	Field Lat/Long is BASE CAMP; collection location information should be in photo Exif data.	Cloud Forest	Ecuador	Imbabura	Cotacachi, García Moreno	South America	0.319561	-78.8075	~2000	QCNE: Herbario Nacional del Ecuador, Quito	247464	OSC: Fungal Herbarium, Corvallis, Oregon, USA	053130
https://www.inaturalist.org/observations/136480710	RLC1812	2018-12-28	MO FL	decorticate wood, 12 cm diameter	Ascomycota	Sordariomycetes	Xylariales	Xylariaceae	Xylaria anisopleura	(Mont.) Fr.		RV	Reserva Los Cedros	Field Lat/Long is BASE CAMP; collection location information should be in photo Exif data.	Cloud Forest	Ecuador	Imbabura	Cotacachi, García Moreno	South America	0.319561	-78.8075	~2000	QCNE: Herbario Nacional del Ecuador, Quito	247529	OSC: Fungal Herbarium, Corvallis, Oregon, USA	053228
https://www.inaturalist.org/observations/122818477	RLC936	2012-01-07	BAR DCT RV	wood	Ascomycota	Sordariomycetes	Xylariales	Xylariaceae	Xylaria anisopleura	(Mont.) Fr.	KP133319	RV	Reserva Los Cedros	next to stream	Cloud Forest	Ecuador	Imbabura	Cotacachi, García Moreno	South America	0.301422	-78.7833	1322	QCNE: Herbario Nacional del Ecuador, Quito	201922	OSC: Fungal Herbarium, Corvallis, Oregon, USA	153271	KP133319
https://www.inaturalist.org/observations/122818479	RLC938	2012-01-07	BAR DCT RV	wood	Ascomycota	Sordariomycetes	Xylariales	Xylariaceae	Xylaria anisopleura	(Mont.) Fr.	KP133317	RV	Reserva Los Cedros		Cloud Forest	Ecuador	Imbabura	Cotacachi, García Moreno	South America	0.301422	-78.7833	1322	QCNE: Herbario Nacional del Ecuador, Quito	201972	OSC: Fungal Herbarium, Corvallis, Oregon, USA	153273	KP133317
https://www.inaturalist.org/observations/122823209	RLC941	2012-01-07	BAR DCT RV	wood	Ascomycota	Sordariomycetes	Xylariales	Xylariaceae	Xylaria anisopleura	(Mont.) Fr.	KP133320	RV	Reserva Los Cedros	next to stream	Cloud Forest	Ecuador	Imbabura	Cotacachi, García Moreno	South America	0.301422	-78.7833	1322	QCNE: Herbario Nacional del Ecuador, Quito	201976	OSC: Fungal Herbarium, Corvallis, Oregon, USA	153276	KP133320
https://www.inaturalist.org/observations/101574034	RLC1013	2012-01-08	BAR DCT DS	corticate wood	Ascomycota	Sordariomycetes	Xylariales	Xylariaceae	Xylaria apiculata	Cooke	KP133327	RV	Reserva Los Cedros		Cloud Forest	Ecuador	Imbabura	Cotacachi, García Moreno	South America	0.301422	-78.7833	1322	QCNE: Herbario Nacional del Ecuador, Quito	201988	OSC: Fungal Herbarium, Corvallis, Oregon, USA	153347	KP133327
https://www.inaturalist.org/observations/122857342	RLC1030	2012-01-09	BAR DCT DS RV	corticate wood	Ascomycota	Sordariomycetes	Xylariales	Xylariaceae	Xylaria apiculata	Cooke	KP133333	RV	Reserva Los Cedros	next to stream	Cloud Forest	Ecuador	Imbabura	Cotacachi, García Moreno	South America	0.301422	-78.7833	1322	QCNE: Herbario Nacional del Ecuador, Quito	201925	OSC: Fungal Herbarium, Corvallis, Oregon, USA	153364	KP133333
https://www.inaturalist.org/observations/122876144	RLC1056	2012-01-09	BAR DCT DS	corticate wood	Ascomycota	Sordariomycetes	Xylariales	Xylariaceae	Xylaria apiculata	Cooke	KP133332	RV	Reserva Los Cedros		Cloud Forest	Ecuador	Imbabura	Cotacachi, García Moreno	South America	0.301422	-78.7833	1322	QCNE: Herbario Nacional del Ecuador, Quito	241657	OSC: Fungal Herbarium, Corvallis, Oregon, USA	153389	KP133332
https://www.inaturalist.org/observations/122876140	RLC1057	2012-01-09	BAR DCT DS	corticate wood	Ascomycota	Sordariomycetes	Xylariales	Xylariaceae	Xylaria apiculata	Cooke	KP133321	RV	Reserva Los Cedros		Cloud Forest	Ecuador	Imbabura	Cotacachi, García Moreno	South America	0.301422	-78.7833	1322	QCNE: Herbario Nacional del Ecuador, Quito		OSC: Fungal Herbarium, Corvallis, Oregon, USA	153390	KP133321
https://www.inaturalist.org/observations/122884462	RLC1061	2012-01-09	BAR DCT DS	corticate wood	Ascomycota	Sordariomycetes	Xylariales	Xylariaceae	Xylaria apiculata	Cooke	KP133334	RV	Reserva Los Cedros		Cloud Forest	Ecuador	Imbabura	Cotacachi, García Moreno	South America	0.301422	-78.7833	1322	QCNE: Herbario Nacional del Ecuador, Quito	241658	OSC: Fungal Herbarium, Corvallis, Oregon, USA	153394	KP133334
https://www.inaturalist.org/observations/122884463	RLC1062	2012-01-09	BAR DCT DS	decorticated wood	Ascomycota	Sordariomycetes	Xylariales	Xylariaceae	Xylaria apiculata	Cooke	KP133335	RV	Reserva Los Cedros		Cloud Forest	Ecuador	Imbabura	Cotacachi, García Moreno	South America	0.301422	-78.7833	1322	QCNE: Herbario Nacional del Ecuador, Quito	241659	OSC: Fungal Herbarium, Corvallis, Oregon, USA	153395	KP133335
https://www.inaturalist.org/observations/122887754	RLC1082	2012-01-10	BAR DCT DS	wood out end	Ascomycota	Sordariomycetes	Xylariales	Xylariaceae	Xylaria apiculata	Cooke	KP133335	RV	Reserva Los Cedros		Cloud Forest	Ecuador	Imbabura	Cotacachi, García Moreno	South America	0.301422	-78.7833	1322	QCNE: Herbario Nacional del Ecuador, Quito		OSC: Fungal Herbarium, Corvallis, Oregon, USA	153415	KP133335
https://www.inaturalist.org/observations/122890006	RLC1089	2012-01-10	BAR DCT DS	decorticated wood	Ascomycota	Sordariomycetes	Xylariales	Xylariaceae	Xylaria apiculata	Cooke	KP133323	RV	Reserva Los Cedros	next to stream	Cloud Forest	Ecuador	Imbabura	Cotacachi, García Moreno	South America	0.301422	-78.7833	1322	QCNE: Herbario Nacional del Ecuador, Quito		OSC: Fungal Herbarium, Corvallis, Oregon, USA	153422	KP133323
https://www.inaturalist.org/observations/122890007	RLC1090	2012-01-10	BAR DCT DS	wood out end	Ascomycota	Sordariomycetes	Xylariales	Xylariaceae	Xylaria apiculata	Cooke	KP133337	RV	Reserva Los Cedros	next to stream	Cloud Forest	Ecuador	Imbabura	Cotacachi, García Moreno	South America	0.301422	-78.7833	1322	QCNE: Herbario Nacional del Ecuador, Quito		OSC: Fungal Herbarium, Corvallis, Oregon, USA	153423	KP133337
https://www.inaturalist.org/observations/122961009	RLC1135	2012-01-21	RV	wood	Ascomycota	Sordariomycetes	Xylariales	Xylariaceae	Xylaria apiculata	Cooke	KP133326	RV	Reserva Los Cedros	near stream	Cloud Forest	Ecuador	Imbabura	Cotacachi, García Moreno	South America	0.313889	-78.7881	1395	QCNE: Herbario Nacional del Ecuador, Quito	201550	OSC: Fungal Herbarium, Corvallis, Oregon, USA	153464	KP133326
https://www.inaturalist.org/observations/103332021	RLC1161	2013-12-07	BAR	wood	Ascomycota	Sordariomycetes	Xylariales	Xylariaceae	Xylaria apiculata	Cooke		BAR	Reserva Los Cedros	Oso trail near turn off for INca	Cloud Forest	Ecuador	Imbabura	Cotacachi, García Moreno	South America	0.311731	-78.7798	1636
https://www.inaturalist.org/observations/7002195	RLC1238	2014-04-16	DSN	corticate wood	Ascomycota	Sordariomycetes	Xylariales	Xylariaceae	Xylaria apiculata	Cooke		RV DSN	Reserva Los Cedros	by trail	Cloud Forest	Ecuador	Imbabura	Cotacachi, García Moreno	South America	0.301422	-78.7833	1322	QCNE: Herbario Nacional del Ecuador, Quito	245534	OSC: Fungal Herbarium, Corvallis, Oregon, USA	161590	OQ871931
https://www.inaturalist.org/observations/7002520	RLC1313	2014-04-23	RV DSN	wood	Ascomycota	Sordariomycetes	Xylariales	Xylariaceae	Xylaria apiculata	Cooke		RV DSN	Reserva Los Cedros	Bamboo grove	Cloud Forest	Ecuador	Imbabura	Cotacachi, García Moreno	South America	0.304386	-78.7796	1364	QCNE: Herbario Nacional del Ecuador, Quito	201937	OSC: Fungal Herbarium, Corvallis, Oregon, USA	161639	OQ871960
https://www.inaturalist.org/observations/7004373	RLC1469	2014-04-30	RV DSN	corticated wood	Ascomycota	Sordariomycetes	Xylariales	Xylariaceae	Xylaria apiculata	Cooke		RV DSN	Reserva Los Cedros	by the bodega	Cloud Forest	Ecuador	Imbabura	Cotacachi, García Moreno	South America	0.308986	-78.7793	1395	QCNE: Herbario Nacional del Ecuador, Quito	244651	OSC: Fungal Herbarium, Corvallis, Oregon, USA	161730	OQ872023
https://www.inaturalist.org/observations/134911429	RLC1555	2012-01-31	RV		Ascomycota	Sordariomycetes	Xylariales	Xylariaceae	Xylaria apiculata	Cooke	KP133324	RV	Reserva Los Cedros	Collected in the general area of the field station, usually between the station and the Los Cedros River	Primary wet tropical cloud forest, ~300 tree spp. per hectar;	Ecuador	Imbabura	Cotacachi, García Moreno	South America	0.308611	-78.7791	1322	QCNE: Herbario Nacional del Ecuador, Quito	246708	OSC: Fungal Herbarium, Corvallis, Oregon, USA	153178	KP133324
https://www.inaturalist.org/observations/134911454	RLC1570	2012-02-13	RV		Ascomycota	Sordariomycetes	Xylariales	Xylariaceae	Xylaria apiculata	Cooke	KP133322	RV	Reserva Los Cedros	Collected in the general area of the field station, usually between the station and the Los Cedros River	Primary wet tropical cloud forest, ~300 tree spp. per hectar;	Ecuador	Imbabura	Cotacachi, García Moreno	South America	0.308611	-78.7791	1322	QCNE: Herbario Nacional del Ecuador, Quito	246728	OSC: Fungal Herbarium, Corvallis, Oregon, USA	153193	KP133322
https://www.inaturalist.org/observations/131739822	RLC1675	2018-12-22	DSN RV	Corticate dead wood, 1 cm diameter	Ascomycota	Sordariomycetes	Xylariales	Xylariaceae	Xylaria apiculata	Cooke		RV	Reserva Los Cedros	Field Lat/Long is BASE CAMP; collection location information should be in photo Exif data.	Cloud Forest	Ecuador	Imbabura	Cotacachi, García Moreno	South America	0.319561	-78.8075	~2000	QCNE: Herbario Nacional del Ecuador, Quito	247443	OSC: Fungal Herbarium, Corvallis, Oregon, USA	053099	OQ872062
https://www.inaturalist.org/observations/122818473	RLC932	2012-01-07	BAR DCT RV	wood	Ascomycota	Sordariomycetes	Xylariales	Xylariaceae	Xylaria apiculata	Cooke		RV	Reserva Los Cedros		Cloud Forest	Ecuador	Imbabura	Cotacachi, García Moreno	South America	0.301422	-78.7833	1322	QCNE: Herbario Nacional del Ecuador, Quito		OSC: Fungal Herbarium, Corvallis, Oregon, USA	153267	OQ871910
https://www.inaturalist.org/observations/122823211	RLC942	2012-01-07	BAR DCT RV	wood	Ascomycota	Sordariomycetes	Xylariales	Xylariaceae	Xylaria apiculata	Cooke	KP133329	RV	Reserva Los Cedros	next to stream	Cloud Forest	Ecuador	Imbabura	Cotacachi, García Moreno	South America	0.301422	-78.7833	1322	QCNE: Herbario Nacional del Ecuador, Quito	201924	OSC: Fungal Herbarium, Corvallis, Oregon, USA	153277	KP133329
NA	RLC946	2012-01-07	BAR DCT RV	wood	Ascomycota	Sordariomycetes	Xylariales	Xylariaceae	Xylaria apiculata	Cooke	KP133331	RV	Reserva Los Cedros		Cloud Forest	Ecuador	Imbabura	Cotacachi, García Moreno	South America	0.301422	-78.7833	1322	QCNE: Herbario Nacional del Ecuador, Quito	244425	OSC: Fungal Herbarium, Corvallis, Oregon, USA	153281	KP133331
https://www.inaturalist.org/observations/122823229	RLC967	2012-01-07	BAR DCT DS	wood	Ascomycota	Sordariomycetes	Xylariales	Xylariaceae	Xylaria apiculata	Cooke	KP133330	RV	Reserva Los Cedros		Cloud Forest	Ecuador	Imbabura	Cotacachi, García Moreno	South America	0.301422	-78.7833	1322	QCNE: Herbario Nacional del Ecuador, Quito		OSC: Fungal Herbarium, Corvallis, Oregon, USA	153302	KP133330
https://www.inaturalist.org/observations/7001993	RLC1193	2014-04-10	RV	corticate wood	Ascomycota	Sordariomycetes	Xylariales	Xylariaceae	Xylaria apiculata group	Cooke		RV DSN	Reserva Los Cedros	by old cabin	Cloud Forest	Ecuador	Imbabura	Cotacachi, García Moreno	South America	0.304386	-78.7796	1364	QCNE: Herbario Nacional del Ecuador, Quito	244494	OSC: Fungal Herbarium, Corvallis, Oregon, USA	161546
https://www.inaturalist.org/observations/122853630	RLC1009	2012-01-08	BAR DCT DS	corticate wood	Ascomycota	Sordariomycetes	Xylariales	Xylariaceae	Xylaria atrosphaerica	(Cooke & Massee) Callan & J.D. Rogers	KP133342	RV	Reserva Los Cedros		Cloud Forest	Ecuador	Imbabura	Cotacachi, García Moreno	South America	0.301422	-78.7833	1322	QCNE: Herbario Nacional del Ecuador, Quito	201986	OSC: Fungal Herbarium, Corvallis, Oregon, USA	153344	KP133342
https://www.inaturalist.org/observations/122876133	RLC1052	2012-01-09	BAR DCT DS	corticate wood	Ascomycota	Sordariomycetes	Xylariales	Xylariaceae	Xylaria atrosphaerica	(Cooke & Massee) Callan & J.D. Rogers	KP133340	RV	Reserva Los Cedros		Cloud Forest	Ecuador	Imbabura	Cotacachi, García Moreno	South America	0.301422	-78.7833	1322	QCNE: Herbario Nacional del Ecuador, Quito	241628	OSC: Fungal Herbarium, Corvallis, Oregon, USA	153385	KP133340
https://www.inaturalist.org/observations/122876137	RLC1055	2012-01-09	BAR DCT DS	corticate wood	Ascomycota	Sordariomycetes	Xylariales	Xylariaceae	Xylaria atrosphaerica	(Cooke & Massee) Callan & J.D. Rogers	KP133339	RV	Reserva Los Cedros		Cloud Forest	Ecuador	Imbabura	Cotacachi, García Moreno	South America	0.301422	-78.7833	1322	QCNE: Herbario Nacional del Ecuador, Quito	241629	OSC: Fungal Herbarium, Corvallis, Oregon, USA	153388	KP133339
https://www.inaturalist.org/observations/122890001	RLC1084	2012-01-10	BAR DCT DS	corticate wood	Ascomycota	Sordariomycetes	Xylariales	Xylariaceae	Xylaria atrosphaerica	(Cooke & Massee) Callan & J.D. Rogers	KP133338	RV	Reserva Los Cedros		Cloud Forest	Ecuador	Imbabura	Cotacachi, García Moreno	South America	0.301422	-78.7833	1322	QCNE: Herbario Nacional del Ecuador, Quito	241630	OSC: Fungal Herbarium, Corvallis, Oregon, USA	153417	KP133338
https://www.inaturalist.org/observations/122823236	RLC973	2012-01-08	BAR DCT DS	corticate wood	Ascomycota	Sordariomycetes	Xylariales	Xylariaceae	Xylaria atrosphaerica	(Cooke & Massee) Callan & J.D. Rogers	KP133341	RV	Reserva Los Cedros		Cloud Forest	Ecuador	Imbabura	Cotacachi, García Moreno	South America	0.301422	-78.7833	1322	QCNE: Herbario Nacional del Ecuador, Quito	201978	OSC: Fungal Herbarium, Corvallis, Oregon, USA	153308	KP133341
https://www.inaturalist.org/observations/7005078	RLC1368	2014-05-09	RV	corticate wood	Ascomycota	Sordariomycetes	Xylariales	Xylariaceae	Xylaria berteroi	(Mont.) Cooke ex J.D. Rogers & Y.M. Ju		RV DSN	Reserva Los Cedros	by the weeding cabin	Cloud Forest	Ecuador	Imbabura	Cotacachi, García Moreno	South America	0.308986	-78.7793	1395	QCNE: Herbario Nacional del Ecuador, Quito	244601	OSC: Fungal Herbarium, Corvallis, Oregon, USA	161796	OQ871985	OQ913048
https://www.inaturalist.org/observations/134911432	RLC1558	2012-02-02	RV		Ascomycota	Sordariomycetes	Xylariales	Xylariaceae	Xylaria berteroi	(Mont.) Cooke ex J.D. Rogers & Y.M. Ju		RV	Reserva Los Cedros	Collected in the general area of the field station, usually between the station and the Los Cedros River	Primary wet tropical cloud forest, ~300 tree spp. per hectar;	Ecuador	Imbabura	Cotacachi, García Moreno	South America	0.308611	-78.7791	1322	QCNE: Herbario Nacional del Ecuador, Quito	246711	OSC: Fungal Herbarium, Corvallis, Oregon, USA	153181	OQ872053
https://www.inaturalist.org/observations/122806695	RLC907	2012-01-06	BAR DCT	wood	Ascomycota	Sordariomycetes	Xylariales	Xylariaceae	Xylaria cf. atrosphaerica	(Cooke & Massee) Callan & J.D. Rogers		RV	Reserva Los Cedros		Cloud Forest	Ecuador	Imbabura	Cotacachi, García Moreno	South America	0.301422	-78.7833	1322	QCNE: Herbario Nacional del Ecuador, Quito	201919	OSC: Fungal Herbarium, Corvallis, Oregon, USA	153242
https://www.inaturalist.org/observations/122806702	RLC909	2012-01-06	BAR DCT	wood	Ascomycota	Sordariomycetes	Xylariales	Xylariaceae	Xylaria cf. atrosphaerica	(Cooke & Massee) Callan & J.D. Rogers	KP133371	RV	Reserva Los Cedros		Cloud Forest	Ecuador	Imbabura	Cotacachi, García Moreno	South America	0.301422	-78.7833	1322	QCNE: Herbario Nacional del Ecuador, Quito	201960	OSC: Fungal Herbarium, Corvallis, Oregon, USA	153244	KP133371
https://www.inaturalist.org/observations/131691338	RLC1647	2018-12-19	DSN RV	living plant; Marcanthaceae	Ascomycota	Sordariomycetes	Xylariales	Xylariaceae	Xylaria cf. culicicephala	A.I. Romero & Hladki		RV	Reserva Los Cedros	Field Lat/Long is BASE CAMP; collection location information should be in photo Exif data.	Cloud Forest	Ecuador	Imbabura	Cotacachi, García Moreno	South America	0.319561	-78.8075	~2000	QCNE: Herbario Nacional del Ecuador, Quito	247425	OSC: Fungal Herbarium, Corvallis, Oregon, USA	053070
https://www.inaturalist.org/observations/103333693	RLC1167	2013-12-07	BAR	wood	Ascomycota	Sordariomycetes	Xylariales	Xylariaceae	Xylaria cf. enterogena	Mont.		BAR	Reserva Los Cedros	Oso trail near turn off for INca	Cloud Forest	Ecuador	Imbabura	Cotacachi, García Moreno	South America	0.308394	-78.7795	1636
https://www.inaturalist.org/observations/122759350	RLC885	2012-01-05	BAR DCT	wood	Ascomycota	Sordariomycetes	Xylariales	Xylariaceae	Xylaria cf. fissilis	Ces.		RV	Reserva Los Cedros		Cloud Forest	Ecuador	Imbabura	Cotacachi, García Moreno	South America	0.301422	-78.7833	1322	QCNE: Herbario Nacional del Ecuador, Quito	201952	OSC: Fungal Herbarium, Corvallis, Oregon, USA	153220
https://www.inaturalist.org/observations/136337045	RLC1762	2018-12-27	ND PG DNM RV	decorticate wood, large diameter; hanging from cliff over the river	Ascomycota	Sordariomycetes	Xylariales	Xylariaceae	Xylaria cf. gracillima	(Fr.) Fr.		RV	Reserva Los Cedros	Field Lat/Long is BASE CAMP; collection location information should be in photo Exif data.	Cloud Forest	Ecuador	Imbabura	Cotacachi, García Moreno	South America	0.319561	-78.8075	~2000	QCNE: Herbario Nacional del Ecuador, Quito	247496	OSC: Fungal Herbarium, Corvallis, Oregon, USA	053182	OQ872095
https://www.inaturalist.org/observations/7002796	RLC1275	2014-04-26	RV	corticate wood	Ascomycota	Sordariomycetes	Xylariales	Xylariaceae	Xylaria cf. atrosphaerica	(Cooke & Massee) Callan & J.D. Rogers		RV DSN	Reserva Los Cedros		Cloud Forest	Ecuador	Imbabura	Cotacachi, García Moreno	South America	0.324758	-78.7812	1550	QCNE: Herbario Nacional del Ecuador, Quito	245550	OSC: Fungal Herbarium, Corvallis, Oregon, USA	161671	OQ878446	OQ913016
NA	RLC201	2010-01-19	MW JM BAR	wood	Ascomycota	Sordariomycetes	Xylariales	Xylariaceae	Xylaria cf. kegeliana	(Lév.) Fr.		RV	Reserva Los Cedros		Cloud Forest	Ecuador	Imbabura	Cotacachi, García Moreno	South America	0.301422	-78.7833	1322	QCNE: Herbario Nacional del Ecuador, Quito		K: Kew Fungarium,London, England		OQ871681
https://www.inaturalist.org/observations/101266698	RLC203	2010-01-19	MW JM BAR	wood	Ascomycota	Sordariomycetes	Xylariales	Xylariaceae	Xylaria cf. kegeliana	(Lév.) Fr.		RV	Reserva Los Cedros		Cloud Forest	Ecuador	Imbabura	Cotacachi, García Moreno	South America	0.301422	-78.7833	1322	QCNE: Herbario Nacional del Ecuador, Quito	242504	K: Kew Fungarium,London, England		OQ871682
https://www.inaturalist.org/observations/131732391	RLC1670	2018-12-19	RV	leaf	Ascomycota	Sordariomycetes	Xylariales	Xylariaceae	Xylaria cf. meliacearum	Læssøe		RV	Reserva Los Cedros	Field Lat/Long is BASE CAMP; collection location information should be in photo Exif data.	Cloud Forest	Ecuador	Imbabura	Cotacachi, García Moreno	South America	0.319561	-78.8075	~2000	QCNE: Herbario Nacional del Ecuador, Quito	247442	OSC: Fungal Herbarium, Corvallis, Oregon, USA	053094
https://www.inaturalist.org/observations/7005450	RLC1379	2014-05-16	RV SB	corticate wood	Ascomycota	Sordariomycetes	Xylariales	Xylariaceae	Xylaria cf. obovata	(Berk.) Berk.		RV DSN	Reserva Los Cedros	alto	Cloud Forest	Ecuador	Imbabura	Cotacachi, García Moreno	South America	0.304444	-78.7789	1364	QCNE: Herbario Nacional del Ecuador, Quito	244609	OSC: Fungal Herbarium, Corvallis, Oregon, USA	161840	OQ878509	OQ913051
https://www.inaturalist.org/observations/7002528	RLC1331	2014-04-23	RV DSN	corticated wood	Ascomycota	Sordariomycetes	Xylariales	Xylariaceae	Xylaria cf. schweinitzii	Berk. & M.A. Curtis		RV DSN	Reserva Los Cedros	on the hill	Cloud Forest	Ecuador	Imbabura	Cotacachi, García Moreno	South America	0.304386	-78.7796	1364	QCNE: Herbario Nacional del Ecuador, Quito	244571	OSC: Fungal Herbarium, Corvallis, Oregon, USA	161644	OQ878505	OQ913034
https://www.inaturalist.org/observations/103317441	RLC1026	2012-01-09	BAR DCT DS RV	wood	Ascomycota	Sordariomycetes	Xylariales	Xylariaceae	Xylaria cf. subtorulosa	Speg.	KP133531	RV	Reserva Los Cedros		Cloud Forest	Ecuador	Imbabura	Cotacachi, García Moreno	South America	0.301422	-78.7833	1322	QCNE: Herbario Nacional del Ecuador, Quito	201923	OSC: Fungal Herbarium, Corvallis, Oregon, USA	153360	KP133531
https://www.inaturalist.org/observations/103331333	RLC1158	2013-12-06	BAR	wood	Ascomycota	Sordariomycetes	Xylariales	Xylariaceae	Xylaria cf. telfairii	(Berk.) Sacc.		BAR	Reserva Los Cedros	Rio trail	Cloud Forest	Ecuador	Imbabura	Cotacachi, García Moreno	South America	0.308394	-78.7796	1365
https://www.inaturalist.org/observations/7005474	RLC1480	2014-05-17	RV SB	leaf, Clusiaceae,6731-6740,6760-6786	Ascomycota	Sordariomycetes	Xylariales	Xylariaceae	Xylaria clusiae	K.F. Rodrigues, J.D. Rogers & Samuels		RV DSN	Reserva Los Cedros	on the hill	Cloud Forest	Ecuador	Imbabura	Cotacachi, García Moreno	South America	0.304386	-78.7796	1364	QCNE: Herbario Nacional del Ecuador, Quito	244660	OSC: Fungal Herbarium, Corvallis, Oregon, USA	161853	OQ872029	OQ913070
https://www.inaturalist.org/observations/103331642	RLC1159	2013-12-06	BAR	wood	Ascomycota	Sordariomycetes	Xylariales	Xylariaceae	Xylaria comosa complex	(Mont.) Mont.		BAR	Reserva Los Cedros	Rio trail	Cloud Forest	Ecuador	Imbabura	Cotacachi, García Moreno	South America	0.304931	-78.7793	1365
https://www.inaturalist.org/observations/131730428	RLC1643	2018-12-19	EL	corticate wood, 2 cm diameter	Ascomycota	Sordariomycetes	Xylariales	Xylariaceae	Xylaria comosa complex	(Mont.) Mont.		RV	Reserva Los Cedros	Field Lat/Long is BASE CAMP; collection location information should be in photo Exif data.	Cloud Forest	Ecuador	Imbabura	Cotacachi, García Moreno	South America	0.319561	-78.8075	~2000	QCNE: Herbario Nacional del Ecuador, Quito	247423	OSC: Fungal Herbarium, Corvallis, Oregon, USA	053067
https://www.inaturalist.org/observations/131691073	RLC1628	2018-12-15	RB RV	corticate wood, 3 cm diameter	Ascomycota	Sordariomycetes	Xylariales	Xylariaceae	Xylaria corniculata	Sacc.		RV	Reserva Los Cedros	Field Lat/Long is BASE CAMP; collection location information should be in photo Exif data.	Cloud Forest	Ecuador	Imbabura	Cotacachi, García Moreno	South America	0.319561	-78.8075	~2000	QCNE: Herbario Nacional del Ecuador, Quito	247410	OSC: Fungal Herbarium, Corvallis, Oregon, USA	053054
https://www.inaturalist.org/observations/131690902	RLC1633	2018-12-15	RB RV	decorticate wood	Ascomycota	Sordariomycetes	Xylariales	Xylariaceae	Xylaria corniculata	Sacc.		RV	Reserva Los Cedros	Field Lat/Long is BASE CAMP; collection location information should be in photo Exif data.	Cloud Forest	Ecuador	Imbabura	Cotacachi, García Moreno	South America	0.319561	-78.8075	~2000	QCNE: Herbario Nacional del Ecuador, Quito	247416	OSC: Fungal Herbarium, Corvallis, Oregon, USA	053059
https://www.inaturalist.org/observations/131736767	RLC1667	2018-12-16	RB RV	corticate wood, large diameter	Ascomycota	Sordariomycetes	Xylariales	Xylariaceae	Xylaria corniculata	Sacc.		RV	Reserva Los Cedros	Field Lat/Long is BASE CAMP; collection location information should be in photo Exif data.	Cloud Forest	Ecuador	Imbabura	Cotacachi, García Moreno	South America	0.319561	-78.8075	~2000	QCNE: Herbario Nacional del Ecuador, Quito	247435	OSC: Fungal Herbarium, Corvallis, Oregon, USA	053090
https://www.inaturalist.org/observations/122827226	RLC995	2012-01-08	BAR DCT DS	corticate wood	Ascomycota	Sordariomycetes	Xylariales	Xylariaceae	Xylaria cristata	Speg.	KP133345	RV	Reserva Los Cedros		Cloud Forest	Ecuador	Imbabura	Cotacachi, García Moreno	South America	0.301422	-78.7833	1322	QCNE: Herbario Nacional del Ecuador, Quito	241639	OSC: Fungal Herbarium, Corvallis, Oregon, USA	153330	KP133345
https://www.inaturalist.org/observations/122857339	RLC1027	2012-01-09	BAR DCT DS RV	wood out end	Ascomycota	Sordariomycetes	Xylariales	Xylariaceae	Xylaria cuneata	Lloyd	KP133351	RV	Reserva Los Cedros		Cloud Forest	Ecuador	Imbabura	Cotacachi, García Moreno	South America	0.301422	-78.7833	1322	QCNE: Herbario Nacional del Ecuador, Quito		OSC: Fungal Herbarium, Corvallis, Oregon, USA	153361	KP133351
https://www.inaturalist.org/observations/122858984	RLC1029	2012-01-09	BAR DCT DS RV	corticate wood	Ascomycota	Sordariomycetes	Xylariales	Xylariaceae	Xylaria cuneata	Lloyd	KP133346	RV	Reserva Los Cedros	next to stream	Cloud Forest	Ecuador	Imbabura	Cotacachi, García Moreno	South America	0.301422	-78.7833	1322	QCNE: Herbario Nacional del Ecuador, Quito		OSC: Fungal Herbarium, Corvallis, Oregon, USA	153363	KP133346
https://www.inaturalist.org/observations/122954929	RLC1119	2012-01-10	BAR DCT DS	corticate wood	Ascomycota	Sordariomycetes	Xylariales	Xylariaceae	Xylaria cuneata	Lloyd	KP133347	RV	Reserva Los Cedros	on path edge	Cloud Forest	Ecuador	Imbabura	Cotacachi, García Moreno	South America	0.301422	-78.7833	1322	QCNE: Herbario Nacional del Ecuador, Quito		OSC: Fungal Herbarium, Corvallis, Oregon, USA	153452	KP133347
https://www.inaturalist.org/observations/122954931	RLC1120	2012-01-10	BAR DCT DS	corticate wood	Ascomycota	Sordariomycetes	Xylariales	Xylariaceae	Xylaria cuneata	Lloyd	KP133348	RV	Reserva Los Cedros	on path edge	Cloud Forest	Ecuador	Imbabura	Cotacachi, García Moreno	South America	0.301422	-78.7833	1322	QCNE: Herbario Nacional del Ecuador, Quito		OSC: Fungal Herbarium, Corvallis, Oregon, USA	153453	KP133348
https://www.inaturalist.org/observations/122823217	RLC954	2012-01-07	BAR DCT DS	wood	Ascomycota	Sordariomycetes	Xylariales	Xylariaceae	Xylaria cuneata	Lloyd	KP133349	RV	Reserva Los Cedros		Cloud Forest	Ecuador	Imbabura	Cotacachi, García Moreno	South America	0.301422	-78.7833	1322	QCNE: Herbario Nacional del Ecuador, Quito	201926	OSC: Fungal Herbarium, Corvallis, Oregon, USA	153288	KP133349
NA	RLC955.2	2012-01-07	BAR DCT DS	wood	Ascomycota	Sordariomycetes	Xylariales	Xylariaceae	Xylaria cuneata	Lloyd	KP133350	RV	Reserva Los Cedros		Cloud Forest	Ecuador	Imbabura	Cotacachi, García Moreno	South America	0.301422	-78.7833	1322	QCNE: Herbario Nacional del Ecuador, Quito		OSC: Fungal Herbarium, Corvallis, Oregon, USA	153290	KP133350
https://www.inaturalist.org/observations/122759363	RLC897	2012-01-05	BAR DCT	wood	Ascomycota	Sordariomycetes	Xylariales	Xylariaceae	Xylaria curta (clade 1)	Fr.	KP133352	RV	Reserva Los Cedros		Cloud Forest	Ecuador	Imbabura	Cotacachi, García Moreno	South America	0.301422	-78.7833	1322	QCNE: Herbario Nacional del Ecuador, Quito	201916	OSC: Fungal Herbarium, Corvallis, Oregon, USA	153232	KP133352
https://www.inaturalist.org/observations/122954928	RLC1117	2012-01-10	BAR DCT DS	corticate wood	Ascomycota	Sordariomycetes	Xylariales	Xylariaceae	Xylaria curta (clade 2)	Fr.	KP133355	RV	Reserva Los Cedros	on path edge	Cloud Forest	Ecuador	Imbabura	Cotacachi, García Moreno	South America	0.301422	-78.7833	1322	QCNE: Herbario Nacional del Ecuador, Quito	241631	OSC: Fungal Herbarium, Corvallis, Oregon, USA	153450	KP133355
https://www.inaturalist.org/observations/122954930	RLC1118	2012-01-10	BAR DCT DS	corticate wood	Ascomycota	Sordariomycetes	Xylariales	Xylariaceae	Xylaria curta (clade 2)	Fr.	KP133354	RV	Reserva Los Cedros	on path edge	Cloud Forest	Ecuador	Imbabura	Cotacachi, García Moreno	South America	0.301422	-78.7833	1322	QCNE: Herbario Nacional del Ecuador, Quito		OSC: Fungal Herbarium, Corvallis, Oregon, USA	153451	KP133354
https://www.inaturalist.org/observations/134911416	RLC1549	2012-01-28	RV		Ascomycota	Sordariomycetes	Xylariales	Xylariaceae	Xylaria curta (clade 2)	Fr.	KP133353	RV	Reserva Los Cedros	Collected in the general area of the field station, usually between the station and the Los Cedros River	Primary wet tropical cloud forest, ~300 tree spp. per hectar;	Ecuador	Imbabura	Cotacachi, García Moreno	South America	0.308611	-78.7791	1322	QCNE: Herbario Nacional del Ecuador, Quito	246702	OSC: Fungal Herbarium, Corvallis, Oregon, USA	153172	KP133353
https://www.inaturalist.org/observations/122857355	RLC1037	2012-01-09	BAR DCT DS RV	corticate wood	Ascomycota	Sordariomycetes	Xylariales	Xylariaceae	Xylaria enterogena	Mont.	KP133360	RV	Reserva Los Cedros		Cloud Forest	Ecuador	Imbabura	Cotacachi, García Moreno	South America	0.301422	-78.7833	1322	QCNE: Herbario Nacional del Ecuador, Quito		OSC: Fungal Herbarium, Corvallis, Oregon, USA	153371	KP133360
https://www.inaturalist.org/observations/122876129	RLC1049	2012-01-09	BAR DCT DS RV	decorticated wood	Ascomycota	Sordariomycetes	Xylariales	Xylariaceae	Xylaria enterogena	Mont.	KP133372	RV	Reserva Los Cedros		Cloud Forest	Ecuador	Imbabura	Cotacachi, García Moreno	South America	0.301422	-78.7833	1322	QCNE: Herbario Nacional del Ecuador, Quito		OSC: Fungal Herbarium, Corvallis, Oregon, USA	153382	KP133372
https://www.inaturalist.org/observations/122884460	RLC1060	2012-01-09	BAR DCT DS	corticate wood	Ascomycota	Sordariomycetes	Xylariales	Xylariaceae	Xylaria enterogena	Mont.	KP133367	RV	Reserva Los Cedros		Cloud Forest	Ecuador	Imbabura	Cotacachi, García Moreno	South America	0.301422	-78.7833	1322	QCNE: Herbario Nacional del Ecuador, Quito	241632	OSC: Fungal Herbarium, Corvallis, Oregon, USA	153393	KP133367
https://www.inaturalist.org/observations/122884466	RLC1063	2012-01-09	BAR DCT DS	corticate wood	Ascomycota	Sordariomycetes	Xylariales	Xylariaceae	Xylaria enterogena	Mont.	KP133359	RV	Reserva Los Cedros		Cloud Forest	Ecuador	Imbabura	Cotacachi, García Moreno	South America	0.301422	-78.7833	1322	QCNE: Herbario Nacional del Ecuador, Quito		OSC: Fungal Herbarium, Corvallis, Oregon, USA	153396	KP133359
https://www.inaturalist.org/observations/122884471	RLC1067	2012-01-09	BAR	wood	Ascomycota	Sordariomycetes	Xylariales	Xylariaceae	Xylaria enterogena	Mont.	KP133314	RV	Reserva Los Cedros		Cloud Forest	Ecuador	Imbabura	Cotacachi, García Moreno	South America	0.301422	-78.7833	1322	QCNE: Herbario Nacional del Ecuador, Quito		OSC: Fungal Herbarium, Corvallis, Oregon, USA	153400	KP133314
https://www.inaturalist.org/observations/122887739	RLC1071	2012-01-10	BAR DCT DS	corticate wood	Ascomycota	Sordariomycetes	Xylariales	Xylariaceae	Xylaria enterogena	Mont.	KP133357	RV	Reserva Los Cedros		Cloud Forest	Ecuador	Imbabura	Cotacachi, García Moreno	South America	0.301422	-78.7833	1322	QCNE: Herbario Nacional del Ecuador, Quito		OSC: Fungal Herbarium, Corvallis, Oregon, USA	153404	KP133357
https://www.inaturalist.org/observations/122890004	RLC1087	2012-01-10	BAR DCT DS	corticate wood	Ascomycota	Sordariomycetes	Xylariales	Xylariaceae	Xylaria enterogena	Mont.	KP133369	RV	Reserva Los Cedros	next to stream	Cloud Forest	Ecuador	Imbabura	Cotacachi, García Moreno	South America	0.301422	-78.7833	1322	QCNE: Herbario Nacional del Ecuador, Quito		OSC: Fungal Herbarium, Corvallis, Oregon, USA	153420	KP133369
https://www.inaturalist.org/observations/122895784	RLC1097	2012-01-10	BAR DCT DS	corticate wood	Ascomycota	Sordariomycetes	Xylariales	Xylariaceae	Xylaria enterogena	Mont.	KP133358	RV	Reserva Los Cedros	next to stream	Cloud Forest	Ecuador	Imbabura	Cotacachi, García Moreno	South America	0.301422	-78.7833	1322	QCNE: Herbario Nacional del Ecuador, Quito	241634	OSC: Fungal Herbarium, Corvallis, Oregon, USA	153430	KP133358
https://www.inaturalist.org/observations/122961008	RLC1134	2012-01-21	RV	wood	Ascomycota	Sordariomycetes	Xylariales	Xylariaceae	Xylaria enterogena	Mont.	KP133315	RV	Reserva Los Cedros	near stream	Cloud Forest	Ecuador	Imbabura	Cotacachi, García Moreno	South America	0.313889	-78.7881	1395	QCNE: Herbario Nacional del Ecuador, Quito	201549	OSC: Fungal Herbarium, Corvallis, Oregon, USA	153463	KP133315
https://www.inaturalist.org/observations/122985127	RLC1146	2012-01-22	RV	wood	Ascomycota	Sordariomycetes	Xylariales	Xylariaceae	Xylaria enterogena	Mont.	KP133365	RV	Reserva Los Cedros		Cloud Forest	Ecuador	Imbabura	Cotacachi, García Moreno	South America	0.308986	-78.7793	1322	QCNE: Herbario Nacional del Ecuador, Quito	201557	OSC: Fungal Herbarium, Corvallis, Oregon, USA	153475	KP133365
https://www.inaturalist.org/observations/7002347	RLC1265	2014-04-17	RV	decorticated wood	Ascomycota	Sordariomycetes	Xylariales	Xylariaceae	Xylaria enterogena	Mont.		RV DSN	Reserva Los Cedros	in permanent plots	Cloud Forest	Ecuador	Imbabura	Cotacachi, García Moreno	South America	0.301422	-78.7833	1322	QCNE: Herbario Nacional del Ecuador, Quito	245527	OSC: Fungal Herbarium, Corvallis, Oregon, USA	161597	OQ871945	OQ913012
https://www.inaturalist.org/observations/131599220	RLC1279	2014-04-17	RV	decorticated wood	Ascomycota	Sordariomycetes	Xylariales	Xylariaceae	Xylaria enterogena	Mont.		RV DSN	Reserva Los Cedros	in permanent plots	Cloud Forest	Ecuador	Imbabura	Cotacachi, García Moreno	South America	0.301422	-78.7833	1322	QCNE: Herbario Nacional del Ecuador, Quito		OSC: Fungal Herbarium, Corvallis, Oregon, USA	161601	OQ871948	OQ913017
https://www.inaturalist.org/observations/7004351	RLC1381	2014-04-30	RV DSN	corticate wood	Ascomycota	Sordariomycetes	Xylariales	Xylariaceae	Xylaria enterogena	Mont.		RV DSN	Reserva Los Cedros		Cloud Forest	Ecuador	Imbabura	Cotacachi, García Moreno	South America	0.313889	-78.7881	1395	QCNE: Herbario Nacional del Ecuador, Quito	244526	OSC: Fungal Herbarium, Corvallis, Oregon, USA	161712	OQ871990	OQ913053
https://www.inaturalist.org/observations/7005423	RLC1456	2014-05-16	RV SB	partially corticate	Ascomycota	Sordariomycetes	Xylariales	Xylariaceae	Xylaria enterogena	Mont.		RV DSN	Reserva Los Cedros	alto	Cloud Forest	Ecuador	Imbabura	Cotacachi, García Moreno	South America	0.304444	-78.7789	1364	QCNE: Herbario Nacional del Ecuador, Quito	244642	OSC: Fungal Herbarium, Corvallis, Oregon, USA	161844	OQ872018	OQ913065
https://www.inaturalist.org/observations/135217233	RLC1706	2018-12-24	JF	decorticate wood, 15 cm diameter	Ascomycota	Sordariomycetes	Xylariales	Xylariaceae	Xylaria enterogena	Mont.		RV	Reserva Los Cedros	Field Lat/Long is BASE CAMP; collection location information should be in photo Exif data.	Cloud Forest	Ecuador	Imbabura	Cotacachi, García Moreno	South America	0.319561	-78.8075	~2000	QCNE: Herbario Nacional del Ecuador, Quito	247463	OSC: Fungal Herbarium, Corvallis, Oregon, USA	053129	OQ872075
https://www.inaturalist.org/observations/136480681	RLC1831	2018-12-31	DCT	wood	Ascomycota	Sordariomycetes	Xylariales	Xylariaceae	Xylaria enterogena	Mont.		DSN	Reserva Los Cedros	Field Lat/Long is BASE CAMP; collection location information should be in photo Exif data.	Cloud Forest	Ecuador	Imbabura	Cotacachi, García Moreno	South America	0.319561	-78.8075	~2000	QCNE: Herbario Nacional del Ecuador, Quito	247546	OSC: Fungal Herbarium, Corvallis, Oregon, USA	053247	OQ872113
https://www.inaturalist.org/observations/101728227	RLC311	2010-01-21	MW JM BAR	wood	Ascomycota	Sordariomycetes	Xylariales	Xylariaceae	Xylaria enterogena	Mont.		RV	Reserva Los Cedros		Cloud Forest	Ecuador	Imbabura	Cotacachi, García Moreno	South America	0.301422	-78.7833	1322	QCNE: Herbario Nacional del Ecuador, Quito		K: Kew Fungarium,London, England		OQ871716
https://www.inaturalist.org/observations/122526302	RLC631	2010-02-02	JM	wood	Ascomycota	Sordariomycetes	Xylariales	Xylariaceae	Xylaria enterogena	Mont.		RV	Reserva Los Cedros		Cloud Forest	Ecuador	Imbabura	Cotacachi, García Moreno	South America	0.301422	-78.7833	1322	QCNE: Herbario Nacional del Ecuador, Quito	201914	K: Kew Fungarium,London, England		OQ871813
https://www.inaturalist.org/observations/122806701	RLC908	2012-01-06	BAR DCT	wood	Ascomycota	Sordariomycetes	Xylariales	Xylariaceae	Xylaria enterogena	Mont.	KP133364	RV	Reserva Los Cedros		Cloud Forest	Ecuador	Imbabura	Cotacachi, García Moreno	South America	0.301422	-78.7833	1322	QCNE: Herbario Nacional del Ecuador, Quito	201959	OSC: Fungal Herbarium, Corvallis, Oregon, USA	153243	KP133364
https://www.inaturalist.org/observations/122806706	RLC916	2012-01-06	BAR DCT	wood	Ascomycota	Sordariomycetes	Xylariales	Xylariaceae	Xylaria enterogena	Mont.	KP133370	RV	Reserva Los Cedros		Cloud Forest	Ecuador	Imbabura	Cotacachi, García Moreno	South America	0.301422	-78.7833	1322	QCNE: Herbario Nacional del Ecuador, Quito	201968	OSC: Fungal Herbarium, Corvallis, Oregon, USA	153251	KP133370
NA	RLC917	2012-01-06	BAR DCT	wood	Ascomycota	Sordariomycetes	Xylariales	Xylariaceae	Xylaria enterogena	Mont.	KP133361	RV	Reserva Los Cedros		Cloud Forest	Ecuador	Imbabura	Cotacachi, García Moreno	South America	0.301422	-78.7833	1322	QCNE: Herbario Nacional del Ecuador, Quito		OSC: Fungal Herbarium, Corvallis, Oregon, USA	153252	KP133361
https://www.inaturalist.org/observations/122812854	RLC928	2012-01-06	BAR DCT	wood	Ascomycota	Sordariomycetes	Xylariales	Xylariaceae	Xylaria enterogena	Mont.	KP133362	RV	Reserva Los Cedros		Cloud Forest	Ecuador	Imbabura	Cotacachi, García Moreno	South America	0.301422	-78.7833	1322	QCNE: Herbario Nacional del Ecuador, Quito	201969	OSC: Fungal Herbarium, Corvallis, Oregon, USA	153263	KP133362
NA	RLC955.1	2012-01-07	BAR DCT DS	wood	Ascomycota	Sordariomycetes	Xylariales	Xylariaceae	Xylaria enterogena	Mont.	KP133363	RV	Reserva Los Cedros		Cloud Forest	Ecuador	Imbabura	Cotacachi, García Moreno	South America	0.301422	-78.7833	1322	QCNE: Herbario Nacional del Ecuador, Quito	244427	OSC: Fungal Herbarium, Corvallis, Oregon, USA	153289	KP133363
https://www.inaturalist.org/observations/122823224	RLC963	2012-01-07	BAR DCT DS	wood	Ascomycota	Sordariomycetes	Xylariales	Xylariaceae	Xylaria enterogena	Mont.	KP133366	RV	Reserva Los Cedros		Cloud Forest	Ecuador	Imbabura	Cotacachi, García Moreno	South America	0.301422	-78.7833	1322	QCNE: Herbario Nacional del Ecuador, Quito	201977	OSC: Fungal Herbarium, Corvallis, Oregon, USA	153298	KP133366
https://www.inaturalist.org/observations/122828253	RLC987	2012-01-08	BAR DCT DS	wood	Ascomycota	Sordariomycetes	Xylariales	Xylariaceae	Xylaria enterogena	Mont.	KP133368	RV	Reserva Los Cedros		Cloud Forest	Ecuador	Imbabura	Cotacachi, García Moreno	South America	0.301422	-78.7833	1322	QCNE: Herbario Nacional del Ecuador, Quito		OSC: Fungal Herbarium, Corvallis, Oregon, USA	153322	KP133368
https://www.inaturalist.org/observations/7001939	RLC1216	2014-04-10	RV	wood	Ascomycota	Sordariomycetes	Xylariales	Xylariaceae	Xylaria fissilis	Ces.		RV DSN	Reserva Los Cedros		Cloud Forest	Ecuador	Imbabura	Cotacachi, García Moreno	South America	0.315897	-78.7796	1666	QCNE: Herbario Nacional del Ecuador, Quito	244508	OSC: Fungal Herbarium, Corvallis, Oregon, USA	161549	OQ871923
https://www.inaturalist.org/observations/7002188	RLC1240	2014-04-16	DSN	decorticated wood	Ascomycota	Sordariomycetes	Xylariales	Xylariaceae	Xylaria fissilis	Ces.		RV DSN	Reserva Los Cedros	in permanent plots	Cloud Forest	Ecuador	Imbabura	Cotacachi, García Moreno	South America	0.301422	-78.7833	1322	QCNE: Herbario Nacional del Ecuador, Quito	245532	OSC: Fungal Herbarium, Corvallis, Oregon, USA	161592	OQ871932	OQ913006
https://www.inaturalist.org/observations/7002343	RLC1340	2014-04-17	RV	wood	Ascomycota	Sordariomycetes	Xylariales	Xylariaceae	Xylaria fissilis	Ces.		RV DSN	Reserva Los Cedros	in permanent plots	Cloud Forest	Ecuador	Imbabura	Cotacachi, García Moreno	South America	0.301422	-78.7833	1322	QCNE: Herbario Nacional del Ecuador, Quito	244580	OSC: Fungal Herbarium, Corvallis, Oregon, USA	161614
https://www.inaturalist.org/observations/7004832	RLC1468	2014-05-08	RV DSN	corticate wood	Ascomycota	Sordariomycetes	Xylariales	Xylariaceae	Xylaria fissilis	Ces.		RV DSN	Reserva Los Cedros		Cloud Forest	Ecuador	Imbabura	Cotacachi, García Moreno	South America	0.304386	-78.7796	1364	QCNE: Herbario Nacional del Ecuador, Quito	244650	OSC: Fungal Herbarium, Corvallis, Oregon, USA	161782	OQ878457
https://www.inaturalist.org/observations/7005445	RLC1526	2014-05-16	RV SB	corticate wood	Ascomycota	Sordariomycetes	Xylariales	Xylariaceae	Xylaria fissilis	Ces.		RV DSN	Reserva Los Cedros	alto	Cloud Forest	Ecuador	Imbabura	Cotacachi, García Moreno	South America	0.304444	-78.7789	1364	QCNE: Herbario Nacional del Ecuador, Quito	244691	OSC: Fungal Herbarium, Corvallis, Oregon, USA	161848	OQ872049	OQ913083
NA	RLC1575	2012-01-05	BAR DCT		Ascomycota	Sordariomycetes	Xylariales	Xylariaceae	Xylaria fissilis	Ces.		RV	Reserva Los Cedros	Collected in the general area of the field station, usually between the station and the Los Cedros River	Primary wet tropical cloud forest, ~300 tree spp. per hectar;	Ecuador	Imbabura	Cotacachi, García Moreno	South America	0.308611	-78.7791	1322	QCNE: Herbario Nacional del Ecuador, Quito	246733	OSC: Fungal Herbarium, Corvallis, Oregon, USA	153198
https://www.inaturalist.org/observations/131689124	RLC1620	2018-12-15	RB RV	well decayed wood, hard	Ascomycota	Sordariomycetes	Xylariales	Xylariaceae	Xylaria fissilis	Ces.		RV	Reserva Los Cedros	Field Lat/Long is BASE CAMP; collection location information should be in photo Exif data.	Cloud Forest	Ecuador	Imbabura	Cotacachi, García Moreno	South America	0.319561	-78.8075	~2000	QCNE: Herbario Nacional del Ecuador, Quito	247406	OSC: Fungal Herbarium, Corvallis, Oregon, USA	053046
https://www.inaturalist.org/observations/131689683	RLC1669	2018-12-16	RB RV	corticate wood, large diameter	Ascomycota	Sordariomycetes	Xylariales	Xylariaceae	Xylaria fissilis	Ces.		RV	Reserva Los Cedros	Field Lat/Long is BASE CAMP; collection location information should be in photo Exif data.	Cloud Forest	Ecuador	Imbabura	Cotacachi, García Moreno	South America	0.319561	-78.8075	~2000	QCNE: Herbario Nacional del Ecuador, Quito	247437	OSC: Fungal Herbarium, Corvallis, Oregon, USA	053092
https://www.inaturalist.org/observations/122853616	RLC1001	2012-01-08	BAR DCT DS	corticate wood	Ascomycota	Sordariomycetes	Xylariales	Xylariaceae	Xylaria fissilis (clade 1)	Ces.	KP133388	RV	Reserva Los Cedros		Cloud Forest	Ecuador	Imbabura	Cotacachi, García Moreno	South America	0.301422	-78.7833	1322	QCNE: Herbario Nacional del Ecuador, Quito	201984	OSC: Fungal Herbarium, Corvallis, Oregon, USA	153336	KP133388
https://www.inaturalist.org/observations/122858983	RLC1034	2012-01-09	BAR DCT DS RV	corticate wood	Ascomycota	Sordariomycetes	Xylariales	Xylariaceae	Xylaria fissilis (clade 1)	Ces.	KP133395	RV	Reserva Los Cedros		Cloud Forest	Ecuador	Imbabura	Cotacachi, García Moreno	South America	0.301422	-78.7833	1322	QCNE: Herbario Nacional del Ecuador, Quito	201987	OSC: Fungal Herbarium, Corvallis, Oregon, USA	153368	KP133395
https://www.inaturalist.org/observations/122857364	RLC1042	2012-01-09	BAR DCT DS RV	corticate wood	Ascomycota	Sordariomycetes	Xylariales	Xylariaceae	Xylaria fissilis (clade 1)	Ces.	KP133396	RV	Reserva Los Cedros		Cloud Forest	Ecuador	Imbabura	Cotacachi, García Moreno	South America	0.301422	-78.7833	1322	QCNE: Herbario Nacional del Ecuador, Quito		OSC: Fungal Herbarium, Corvallis, Oregon, USA	153376	KP133396
https://www.inaturalist.org/observations/122887745	RLC1075	2012-01-10	BAR DCT DS	decorticated wood	Ascomycota	Sordariomycetes	Xylariales	Xylariaceae	Xylaria fissilis (clade 1)	Ces.	KP133393	RV	Reserva Los Cedros		Cloud Forest	Ecuador	Imbabura	Cotacachi, García Moreno	South America	0.301422	-78.7833	1322	QCNE: Herbario Nacional del Ecuador, Quito	241636	OSC: Fungal Herbarium, Corvallis, Oregon, USA	153408	KP133393
https://www.inaturalist.org/observations/122954936	RLC1122	2012-01-12	DCT MD TP	corticate wood	Ascomycota	Sordariomycetes	Xylariales	Xylariaceae	Xylaria fissilis (clade 1)	Ces.	KP133401	RV	Reserva Los Cedros	near Cuc 1	Cloud Forest	Ecuador	Imbabura	Cotacachi, García Moreno	South America	0.301222	-78.8064	1761	QCNE: Herbario Nacional del Ecuador, Quito	201544	OSC: Fungal Herbarium, Corvallis, Oregon, USA	153456	KP133401
https://www.inaturalist.org/observations/122954938	RLC1123	2012-01-14	RV	corticate wood	Ascomycota	Sordariomycetes	Xylariales	Xylariaceae	Xylaria fissilis (clade 1)	Ces.	KP133377	RV	Reserva Los Cedros		Cloud Forest	Ecuador	Imbabura	Cotacachi, García Moreno	South America	0.304386	-78.7796	1364	QCNE: Herbario Nacional del Ecuador, Quito	201545	OSC: Fungal Herbarium, Corvallis, Oregon, USA	153457	KP133377
https://www.inaturalist.org/observations/122954939	RLC1124	2012-01-14	RV	corticate wood	Ascomycota	Sordariomycetes	Xylariales	Xylariaceae	Xylaria fissilis (clade 1)	Ces.	KP133374	RV	Reserva Los Cedros		Cloud Forest	Ecuador	Imbabura	Cotacachi, García Moreno	South America	0.304386	-78.7796	1364	QCNE: Herbario Nacional del Ecuador, Quito	201546	OSC: Fungal Herbarium, Corvallis, Oregon, USA	153458	KP133374
https://www.inaturalist.org/observations/103275464	RLC1125	2012-01-14	RV	wood	Ascomycota	Sordariomycetes	Xylariales	Xylariaceae	Xylaria fissilis (clade 1)	Ces.	KP133402	RV	Reserva Los Cedros		Cloud Forest	Ecuador	Imbabura	Cotacachi, García Moreno	South America	0.304386	-78.7796	1364	QCNE: Herbario Nacional del Ecuador, Quito	201547	OSC: Fungal Herbarium, Corvallis, Oregon, USA	153459	KP133402
https://www.inaturalist.org/observations/122960998	RLC1127	2012-01-16	DCT	wood	Ascomycota	Sordariomycetes	Xylariales	Xylariaceae	Xylaria fissilis (clade 1)	Ces.	KP133404	RV	Reserva Los Cedros	near Cuc 1	Cloud Forest	Ecuador	Imbabura	Cotacachi, García Moreno	South America	0.301222	-78.8064	1761	QCNE: Herbario Nacional del Ecuador, Quito	201548	OSC: Fungal Herbarium, Corvallis, Oregon, USA	153461	KP133404
https://www.inaturalist.org/observations/122961002	RLC1128	2012-01-16	TP	wood	Ascomycota	Sordariomycetes	Xylariales	Xylariaceae	Xylaria fissilis (clade 1)	Ces.	KP133400	RV	Reserva Los Cedros	BRL2 Common Garden	Cloud Forest	Ecuador	Imbabura	Cotacachi, García Moreno	South America	0.301422	-78.7833	1322	QCNE: Herbario Nacional del Ecuador, Quito	201911	OSC: Fungal Herbarium, Corvallis, Oregon, USA	153462	KP133400
https://www.inaturalist.org/observations/122985123	RLC1143	2012-01-23	RV	wood	Ascomycota	Sordariomycetes	Xylariales	Xylariaceae	Xylaria fissilis (clade 1)	Ces.	KP133397	RV	Reserva Los Cedros		Cloud Forest	Ecuador	Imbabura	Cotacachi, García Moreno	South America	0.301422	-78.7833	1322	QCNE: Herbario Nacional del Ecuador, Quito	201555	OSC: Fungal Herbarium, Corvallis, Oregon, USA	153472	KP133397
https://www.inaturalist.org/observations/122985131	RLC1149.1	2012-01-25	RV BAR	wood	Ascomycota	Sordariomycetes	Xylariales	Xylariaceae	Xylaria fissilis (clade 1)	Ces.		RV	Reserva Los Cedros		Cloud Forest	Ecuador	Imbabura	Cotacachi, García Moreno	South America	0.324758	-78.7812	1550	QCNE: Herbario Nacional del Ecuador, Quito	201559	OSC: Fungal Herbarium, Corvallis, Oregon, USA	153478	OQ871911
https://www.inaturalist.org/observations/7004724	RLC1244	2014-04-26	RV	decorticated wood	Ascomycota	Sordariomycetes	Xylariales	Xylariaceae	Xylaria fissilis (clade 1)	Ces.		RV DSN	Reserva Los Cedros		Cloud Forest	Ecuador	Imbabura	Cotacachi, García Moreno	South America	0.324758	-78.7812	1550	QCNE: Herbario Nacional del Ecuador, Quito	245540	OSC: Fungal Herbarium, Corvallis, Oregon, USA	161660	OQ871933	OQ913007
https://www.inaturalist.org/observations/7005573	RLC1503	2014-05-19	DSN SB	corticate wood	Ascomycota	Sordariomycetes	Xylariales	Xylariaceae	Xylaria fissilis (clade 1)	Ces.		RV DSN	Reserva Los Cedros		Cloud Forest	Ecuador	Imbabura	Cotacachi, García Moreno	South America	0.324758	-78.7812	1550	QCNE: Herbario Nacional del Ecuador, Quito	244674	OSC: Fungal Herbarium, Corvallis, Oregon, USA	161864	OQ872037	OQ913075
https://www.inaturalist.org/observations/134911446	RLC1566	2012-02-12	RV		Ascomycota	Sordariomycetes	Xylariales	Xylariaceae	Xylaria fissilis (clade 1)	Ces.		RV	Reserva Los Cedros	Collected in the general area of the field station, usually between the station and the Los Cedros River	Primary wet tropical cloud forest, ~300 tree spp. per hectar;	Ecuador	Imbabura	Cotacachi, García Moreno	South America	0.308611	-78.7791	1322	QCNE: Herbario Nacional del Ecuador, Quito	246724	OSC: Fungal Herbarium, Corvallis, Oregon, USA	153189	OQ872054
https://www.inaturalist.org/observations/136480696	RLC1821	2018-12-29	MO FL	wood	Ascomycota	Sordariomycetes	Xylariales	Xylariaceae	Xylaria fissilis (clade 1)	Ces.		RV	Reserva Los Cedros	Field Lat/Long is BASE CAMP; collection location information should be in photo Exif data.	Cloud Forest	Ecuador	Imbabura	Cotacachi, García Moreno	South America	0.319561	-78.8075	~2000	QCNE: Herbario Nacional del Ecuador, Quito	247540	OSC: Fungal Herbarium, Corvallis, Oregon, USA	053237	OQ872109
https://www.inaturalist.org/observations/103704322	RLC448	2010-01-25	MW JM BAR	wood	Ascomycota	Sordariomycetes	Xylariales	Xylariaceae	Xylaria fissilis (clade 1)	Ces.		RV	Reserva Los Cedros		Cloud Forest	Ecuador	Imbabura	Cotacachi, García Moreno	South America	0.315897	-78.7796	1666	QCNE: Herbario Nacional del Ecuador, Quito	201906	K: Kew Fungarium,London, England
https://www.inaturalist.org/observations/103654176	RLC488	2010-01-26	FB JM	wood	Ascomycota	Sordariomycetes	Xylariales	Xylariaceae	Xylaria fissilis (clade 1)	Ces.	KP133381	RV	Reserva Los Cedros		Cloud Forest	Ecuador	Imbabura	Cotacachi, García Moreno	South America	0.315897	-78.7796	1666	QCNE: Herbario Nacional del Ecuador, Quito	201907	K: Kew Fungarium,London, England		KP133381
https://www.inaturalist.org/observations/122499075	RLC594	2010-01-28	MW JM BAR	wood	Ascomycota	Sordariomycetes	Xylariales	Xylariaceae	Xylaria fissilis (clade 1)	Ces.		RV	Reserva Los Cedros		Cloud Forest	Ecuador	Imbabura	Cotacachi, García Moreno	South America	0.315897	-78.7796	1666	QCNE: Herbario Nacional del Ecuador, Quito	241635	K: Kew Fungarium,London, England		OQ871790
https://www.inaturalist.org/observations/122745586	RLC865	2012-01-05	BAR DCT	wood	Ascomycota	Sordariomycetes	Xylariales	Xylariaceae	Xylaria fissilis (clade 1)	Ces.	KP133386	RV	Reserva Los Cedros		Cloud Forest	Ecuador	Imbabura	Cotacachi, García Moreno	South America	0.301422	-78.7833	1322	QCNE: Herbario Nacional del Ecuador, Quito	201945	OSC: Fungal Herbarium, Corvallis, Oregon, USA	153201	KP133386
https://www.inaturalist.org/observations/122745589	RLC867	2012-01-05	BAR DCT	wood	Ascomycota	Sordariomycetes	Xylariales	Xylariaceae	Xylaria fissilis (clade 1)	Ces.	KP133391	RV	Reserva Los Cedros		Cloud Forest	Ecuador	Imbabura	Cotacachi, García Moreno	South America	0.301422	-78.7833	1322	QCNE: Herbario Nacional del Ecuador, Quito	201944	OSC: Fungal Herbarium, Corvallis, Oregon, USA	153202	KP133391
https://www.inaturalist.org/observations/122745597	RLC881	2012-01-05	BAR DCT	wood	Ascomycota	Sordariomycetes	Xylariales	Xylariaceae	Xylaria fissilis (clade 1)	Ces.	KP133379	RV	Reserva Los Cedros		Cloud Forest	Ecuador	Imbabura	Cotacachi, García Moreno	South America	0.301422	-78.7833	1322	QCNE: Herbario Nacional del Ecuador, Quito	201647	OSC: Fungal Herbarium, Corvallis, Oregon, USA	153216	KP133379
https://www.inaturalist.org/observations/122759351	RLC886	2012-01-05	BAR DCT	wood	Ascomycota	Sordariomycetes	Xylariales	Xylariaceae	Xylaria fissilis (clade 1)	Ces.	KP133403	RV	Reserva Los Cedros		Cloud Forest	Ecuador	Imbabura	Cotacachi, García Moreno	South America	0.301422	-78.7833	1322	QCNE: Herbario Nacional del Ecuador, Quito	201949	OSC: Fungal Herbarium, Corvallis, Oregon, USA	153221	KP133403
https://www.inaturalist.org/observations/122759352	RLC887	2012-01-05	BAR DCT	wood	Ascomycota	Sordariomycetes	Xylariales	Xylariaceae	Xylaria fissilis (clade 1)	Ces.	KP133408	RV	Reserva Los Cedros		Cloud Forest	Ecuador	Imbabura	Cotacachi, García Moreno	South America	0.301422	-78.7833	1322	QCNE: Herbario Nacional del Ecuador, Quito	201918	OSC: Fungal Herbarium, Corvallis, Oregon, USA	153222	KP133408
https://www.inaturalist.org/observations/122759355	RLC888	2012-01-05	BAR DCT	wood	Ascomycota	Sordariomycetes	Xylariales	Xylariaceae	Xylaria fissilis (clade 1)	Ces.	KP133376	RV	Reserva Los Cedros		Cloud Forest	Ecuador	Imbabura	Cotacachi, García Moreno	South America	0.301422	-78.7833	1322	QCNE: Herbario Nacional del Ecuador, Quito	201950	OSC: Fungal Herbarium, Corvallis, Oregon, USA	153223	KP133376
https://www.inaturalist.org/observations/122812841	RLC919	2012-01-06	BAR DCT	wood	Ascomycota	Sordariomycetes	Xylariales	Xylariaceae	Xylaria fissilis (clade 1)	Ces.	KP133399	RV	Reserva Los Cedros		Cloud Forest	Ecuador	Imbabura	Cotacachi, García Moreno	South America	0.301422	-78.7833	1322	QCNE: Herbario Nacional del Ecuador, Quito	201964	OSC: Fungal Herbarium, Corvallis, Oregon, USA	153254	KP133399
https://www.inaturalist.org/observations/122812844	RLC920	2012-01-06	BAR DCT	wood	Ascomycota	Sordariomycetes	Xylariales	Xylariaceae	Xylaria fissilis (clade 1)	Ces.	KP133373	RV	Reserva Los Cedros		Cloud Forest	Ecuador	Imbabura	Cotacachi, García Moreno	South America	0.301422	-78.7833	1322	QCNE: Herbario Nacional del Ecuador, Quito	201965	OSC: Fungal Herbarium, Corvallis, Oregon, USA	153255	KP133373
https://www.inaturalist.org/observations/122812850	RLC924	2012-01-06	BAR DCT	wood	Ascomycota	Sordariomycetes	Xylariales	Xylariaceae	Xylaria fissilis (clade 1)	Ces.	KP133392	RV	Reserva Los Cedros		Cloud Forest	Ecuador	Imbabura	Cotacachi, García Moreno	South America	0.301422	-78.7833	1322	QCNE: Herbario Nacional del Ecuador, Quito	201966	OSC: Fungal Herbarium, Corvallis, Oregon, USA	153259	KP133392
https://www.inaturalist.org/observations/122812851	RLC927	2012-01-06	BAR DCT	wood	Ascomycota	Sordariomycetes	Xylariales	Xylariaceae	Xylaria fissilis (clade 1)	Ces.	KP133378	RV	Reserva Los Cedros		Cloud Forest	Ecuador	Imbabura	Cotacachi, García Moreno	South America	0.301422	-78.7833	1322	QCNE: Herbario Nacional del Ecuador, Quito	201990	OSC: Fungal Herbarium, Corvallis, Oregon, USA	153262	KP133378
https://www.inaturalist.org/observations/122827224	RLC993	2012-01-08	BAR DCT DS	corticate wood	Ascomycota	Sordariomycetes	Xylariales	Xylariaceae	Xylaria fissilis (clade 1)	Ces.	KP133390	RV	Reserva Los Cedros		Cloud Forest	Ecuador	Imbabura	Cotacachi, García Moreno	South America	0.301422	-78.7833	1322	QCNE: Herbario Nacional del Ecuador, Quito		OSC: Fungal Herbarium, Corvallis, Oregon, USA	153328	KP133390
https://www.inaturalist.org/observations/122827223	RLC994	2012-01-08	BAR DCT DS	corticate wood	Ascomycota	Sordariomycetes	Xylariales	Xylariaceae	Xylaria fissilis (clade 1)	Ces.	KP133375	RV	Reserva Los Cedros		Cloud Forest	Ecuador	Imbabura	Cotacachi, García Moreno	South America	0.301422	-78.7833	1322	QCNE: Herbario Nacional del Ecuador, Quito		OSC: Fungal Herbarium, Corvallis, Oregon, USA	153329	KP133375
https://www.inaturalist.org/observations/122887750	RLC1079	2012-01-10	BAR DCT DS	corticate wood	Ascomycota	Sordariomycetes	Xylariales	Xylariaceae	Xylaria fissilis (clade 2)	Ces.	KP133416	RV	Reserva Los Cedros		Cloud Forest	Ecuador	Imbabura	Cotacachi, García Moreno	South America	0.301422	-78.7833	1322	QCNE: Herbario Nacional del Ecuador, Quito	241638	OSC: Fungal Herbarium, Corvallis, Oregon, USA	153412	KP133416
https://www.inaturalist.org/observations/134911437	RLC1561	2012-02-03	RV		Ascomycota	Sordariomycetes	Xylariales	Xylariaceae	Xylaria fissilis (clade 2)	Ces.	KP133412	RV	Reserva Los Cedros	Collected in the general area of the field station, usually between the station and the Los Cedros River	Primary wet tropical cloud forest, ~300 tree spp. per hectar;	Ecuador	Imbabura	Cotacachi, García Moreno	South America	0.308611	-78.7791	1322	QCNE: Herbario Nacional del Ecuador, Quito	246719	OSC: Fungal Herbarium, Corvallis, Oregon, USA	153184	KP133412
https://www.inaturalist.org/observations/134911442	RLC1565	2012-02-12	RV		Ascomycota	Sordariomycetes	Xylariales	Xylariaceae	Xylaria fissilis (clade 2)	Ces.	KP133414	RV	Reserva Los Cedros	Collected in the general area of the field station, usually between the station and the Los Cedros River	Primary wet tropical cloud forest, ~300 tree spp. per hectar;	Ecuador	Imbabura	Cotacachi, García Moreno	South America	0.308611	-78.7791	1322	QCNE: Herbario Nacional del Ecuador, Quito	246723	OSC: Fungal Herbarium, Corvallis, Oregon, USA	153188	KP133414
https://www.inaturalist.org/observations/101445239	RLC265	2010-01-20	MW JM BAR	wood	Ascomycota	Sordariomycetes	Xylariales	Xylariaceae	Xylaria fissilis (clade 2)	Ces.	KP133415	RV	Reserva Los Cedros		Cloud Forest	Ecuador	Imbabura	Cotacachi, García Moreno	South America	0.301422	-78.7833	1322	QCNE: Herbario Nacional del Ecuador, Quito	242522	K: Kew Fungarium,London, England		KP133415
https://www.inaturalist.org/observations/122759364	RLC898	2012-01-05	BAR DCT	wood	Ascomycota	Sordariomycetes	Xylariales	Xylariaceae	Xylaria fissilis (clade 2)	Ces.	KP133410	RV	Reserva Los Cedros		Cloud Forest	Ecuador	Imbabura	Cotacachi, García Moreno	South America	0.301422	-78.7833	1322	QCNE: Herbario Nacional del Ecuador, Quito	201963	OSC: Fungal Herbarium, Corvallis, Oregon, USA	153233	KP133410
https://www.inaturalist.org/observations/7002455	RLC1291	2014-04-22	RV DSN	decorticated wood	Ascomycota	Sordariomycetes	Xylariales	Xylariaceae	Xylaria flabelliformis s.l.	(Mont.) Fr.		RV DSN	Reserva Los Cedros	trail from lab to dorms	Cloud Forest	Ecuador	Imbabura	Cotacachi, García Moreno	South America	0.308986	-78.7793	1395	QCNE: Herbario Nacional del Ecuador, Quito	201938	OSC: Fungal Herbarium, Corvallis, Oregon, USA	161631	OQ871952
https://www.inaturalist.org/observations/7002274	RLC1301	2014-04-17	DSN	decorticated wood	Ascomycota	Sordariomycetes	Xylariales	Xylariaceae	Xylaria flabelliformis s.l.	(Mont.) Fr.		RV DSN	Reserva Los Cedros		Cloud Forest	Ecuador	Imbabura	Cotacachi, García Moreno	South America	0.313889	-78.7881	1395	QCNE: Herbario Nacional del Ecuador, Quito	244525	OSC: Fungal Herbarium, Corvallis, Oregon, USA	161604	OQ871955
https://www.inaturalist.org/observations/7004400	RLC1407	2014-04-30	RV DSN	corticated wood	Ascomycota	Sordariomycetes	Xylariales	Xylariaceae	Xylaria flabelliformis s.l.	(Schwein.) Berk. & M.A. Curtis		RV DSN	Reserva Los Cedros	by the bodega	Cloud Forest	Ecuador	Imbabura	Cotacachi, García Moreno	South America	0.308986	-78.7793	1395	QCNE: Herbario Nacional del Ecuador, Quito	244611	OSC: Fungal Herbarium, Corvallis, Oregon, USA	161719
https://www.inaturalist.org/observations/101291624	RLC220	2010-01-20	MW JM BAR	wood	Ascomycota	Sordariomycetes	Xylariales	Xylariaceae	Xylaria flabelliformis s.l.	(Schwein.) Berk. & M.A. Curtis		RV	Reserva Los Cedros		Cloud Forest	Ecuador	Imbabura	Cotacachi, García Moreno	South America	0.301422	-78.7833	1322	QCNE: Herbario Nacional del Ecuador, Quito		K: Kew Fungarium,London, England
https://www.inaturalist.org/observations/122531611	RLC643	2010-02-02	AT	wood	Ascomycota	Sordariomycetes	Xylariales	Xylariaceae	Xylaria flabelliformis s.l.	(Schwein.) Berk. & M.A. Curtis		RV	Reserva Los Cedros		Cloud Forest	Ecuador	Imbabura	Cotacachi, García Moreno	South America	0.301422	-78.7833	1322	QCNE: Herbario Nacional del Ecuador, Quito		K: Kew Fungarium,London, England
https://www.inaturalist.org/observations/122884470	RLC1068	2012-01-09	BAR	wood	Ascomycota	Sordariomycetes	Xylariales	Xylariaceae	Xylaria globosa	(Spreng.) Mont.	KP133420	RV	Reserva Los Cedros		Cloud Forest	Ecuador	Imbabura	Cotacachi, García Moreno	South America	0.301422	-78.7833	1322	QCNE: Herbario Nacional del Ecuador, Quito	241640	OSC: Fungal Herbarium, Corvallis, Oregon, USA	153401	KP133420
https://www.inaturalist.org/observations/122890003	RLC1086	2012-01-10	BAR DCT DS	corticate wood	Ascomycota	Sordariomycetes	Xylariales	Xylariaceae	Xylaria globosa	(Spreng.) Mont.	KP133418)	RV	Reserva Los Cedros	next to stream	Cloud Forest	Ecuador	Imbabura	Cotacachi, García Moreno	South America	0.301422	-78.7833	1322	QCNE: Herbario Nacional del Ecuador, Quito		OSC: Fungal Herbarium, Corvallis, Oregon, USA	153419	KP133418)
https://www.inaturalist.org/observations/122890014	RLC1094	2012-01-10	BAR DCT DS	corticate wood	Ascomycota	Sordariomycetes	Xylariales	Xylariaceae	Xylaria globosa	(Spreng.) Mont.	KP133423	RV	Reserva Los Cedros	next to stream	Cloud Forest	Ecuador	Imbabura	Cotacachi, García Moreno	South America	0.301422	-78.7833	1322	QCNE: Herbario Nacional del Ecuador, Quito	241641	OSC: Fungal Herbarium, Corvallis, Oregon, USA	153427	KP133423
https://www.inaturalist.org/observations/122895783	RLC1095	2012-01-10	BAR DCT DS	corticate wood	Ascomycota	Sordariomycetes	Xylariales	Xylariaceae	Xylaria globosa	(Spreng.) Mont.	KP133419	RV	Reserva Los Cedros	next to stream	Cloud Forest	Ecuador	Imbabura	Cotacachi, García Moreno	South America	0.301422	-78.7833	1322	QCNE: Herbario Nacional del Ecuador, Quito	241642	OSC: Fungal Herbarium, Corvallis, Oregon, USA	153428	KP133419
https://www.inaturalist.org/observations/122954925	RLC1110	2012-01-10	BAR DCT DS	corticate wood	Ascomycota	Sordariomycetes	Xylariales	Xylariaceae	Xylaria globosa	(Spreng.) Mont.	KP133424	RV	Reserva Los Cedros		Cloud Forest	Ecuador	Imbabura	Cotacachi, García Moreno	South America	0.301422	-78.7833	1322	QCNE: Herbario Nacional del Ecuador, Quito	244470	OSC: Fungal Herbarium, Corvallis, Oregon, USA	153443	KP133424
https://www.inaturalist.org/observations/122954926	RLC1111	2012-01-10	BAR DCT DS	decorticated wood	Ascomycota	Sordariomycetes	Xylariales	Xylariaceae	Xylaria globosa	(Spreng.) Mont.	KP133427	RV	Reserva Los Cedros		Cloud Forest	Ecuador	Imbabura	Cotacachi, García Moreno	South America	0.301422	-78.7833	1322	QCNE: Herbario Nacional del Ecuador, Quito	241643	OSC: Fungal Herbarium, Corvallis, Oregon, USA	153444	KP133427
https://www.inaturalist.org/observations/122985131	RLC1149.2	2012-01-25	RV BAR	wood	Ascomycota	Sordariomycetes	Xylariales	Xylariaceae	Xylaria globosa	(Spreng.) Mont.		RV	Reserva Los Cedros		Cloud Forest	Ecuador	Imbabura	Cotacachi, García Moreno	South America	0.324758	-78.7812	1550	QCNE: Herbario Nacional del Ecuador, Quito		OSC: Fungal Herbarium, Corvallis, Oregon, USA	153479	OQ871912
https://www.inaturalist.org/observations/122985132	RLC1150	2012-01-25	RV	wood	Ascomycota	Sordariomycetes	Xylariales	Xylariaceae	Xylaria globosa	(Spreng.) Mont.	KP133417	RV	Reserva Los Cedros		Cloud Forest	Ecuador	Imbabura	Cotacachi, García Moreno	South America	0.324758	-78.7812	1550	QCNE: Herbario Nacional del Ecuador, Quito	201560	OSC: Fungal Herbarium, Corvallis, Oregon, USA	153480	KP133417
https://www.inaturalist.org/observations/7004412	RLC1344	2014-04-30	RV DSN	wood/roots	Ascomycota	Sordariomycetes	Xylariales	Xylariaceae	Xylaria globosa	(Spreng.) Mont.		RV DSN	Reserva Los Cedros	near greenhouse	Cloud Forest	Ecuador	Imbabura	Cotacachi, García Moreno	South America	0.308986	-78.7793	1395	QCNE: Herbario Nacional del Ecuador, Quito	244583	OSC: Fungal Herbarium, Corvallis, Oregon, USA	161708	OQ871974
https://www.inaturalist.org/observations/7002241	RLC1353	2014-04-17	DSN	decorticated wood	Ascomycota	Sordariomycetes	Xylariales	Xylariaceae	Xylaria globosa	(Spreng.) Mont.		RV DSN	Reserva Los Cedros		Cloud Forest	Ecuador	Imbabura	Cotacachi, García Moreno	South America	0.313889	-78.7881	1395	QCNE: Herbario Nacional del Ecuador, Quito	244589	OSC: Fungal Herbarium, Corvallis, Oregon, USA	161618	OQ871978	OQ913043
https://www.inaturalist.org/observations/7005075	RLC1461	2014-05-08	RV DSN	corticate wood	Ascomycota	Sordariomycetes	Xylariales	Xylariaceae	Xylaria globosa	(Spreng.) Mont.		RV DSN	Reserva Los Cedros		Cloud Forest	Ecuador	Imbabura	Cotacachi, García Moreno	South America	0.301422	-78.7833	1322	QCNE: Herbario Nacional del Ecuador, Quito	244646	OSC: Fungal Herbarium, Corvallis, Oregon, USA	161780	OQ872021
https://www.inaturalist.org/observations/102273193	RLC374	2010-01-22	MW JM BAR	wood	Ascomycota	Sordariomycetes	Xylariales	Xylariaceae	Xylaria globosa	(Spreng.) Mont.		RV	Reserva Los Cedros		Cloud Forest	Ecuador	Imbabura	Cotacachi, García Moreno	South America	0.301422	-78.7833	1322	QCNE: Herbario Nacional del Ecuador, Quito		K: Kew Fungarium,London, England
https://www.inaturalist.org/observations/122818474	RLC933	2012-01-07	BAR DCT RV	wood	Ascomycota	Sordariomycetes	Xylariales	Xylariaceae	Xylaria globosa	(Spreng.) Mont.	KP133428	RV	Reserva Los Cedros		Cloud Forest	Ecuador	Imbabura	Cotacachi, García Moreno	South America	0.301422	-78.7833	1322	QCNE: Herbario Nacional del Ecuador, Quito	201971	OSC: Fungal Herbarium, Corvallis, Oregon, USA	153268	KP133428
https://www.inaturalist.org/observations/122825451	RLC976	2012-01-08	BAR DCT DS	wood	Ascomycota	Sordariomycetes	Xylariales	Xylariaceae	Xylaria globosa	(Spreng.) Mont.	KP133426	RV	Reserva Los Cedros		Cloud Forest	Ecuador	Imbabura	Cotacachi, García Moreno	South America	0.301422	-78.7833	1322	QCNE: Herbario Nacional del Ecuador, Quito	201979	OSC: Fungal Herbarium, Corvallis, Oregon, USA	153311	KP133426
https://www.inaturalist.org/observations/122823230	RLC979	2012-01-08	BAR DCT DS	wood	Ascomycota	Sordariomycetes	Xylariales	Xylariaceae	Xylaria globosa	(Spreng.) Mont.	KP133429	RV	Reserva Los Cedros		Cloud Forest	Ecuador	Imbabura	Cotacachi, García Moreno	South America	0.301422	-78.7833	1322	QCNE: Herbario Nacional del Ecuador, Quito	201981	OSC: Fungal Herbarium, Corvallis, Oregon, USA	153314	KP133429
https://www.inaturalist.org/observations/122823233	RLC980	2012-01-08	BAR DCT DS	wood	Ascomycota	Sordariomycetes	Xylariales	Xylariaceae	Xylaria globosa	(Spreng.) Mont.	KP133425	RV	Reserva Los Cedros		Cloud Forest	Ecuador	Imbabura	Cotacachi, García Moreno	South America	0.301422	-78.7833	1322	QCNE: Herbario Nacional del Ecuador, Quito	201982	OSC: Fungal Herbarium, Corvallis, Oregon, USA	153315	KP133425
https://www.inaturalist.org/observations/122827213	RLC989	2012-01-08	BAR DCT DS	wood	Ascomycota	Sordariomycetes	Xylariales	Xylariaceae	Xylaria globosa	(Spreng.) Mont.	KP133422	RV	Reserva Los Cedros		Cloud Forest	Ecuador	Imbabura	Cotacachi, García Moreno	South America	0.301422	-78.7833	1322	QCNE: Herbario Nacional del Ecuador, Quito	201983	OSC: Fungal Herbarium, Corvallis, Oregon, USA	153324	KP133422
https://www.inaturalist.org/observations/122876131	RLC1051	2012-01-09	BAR DCT DS	corticate wood	Ascomycota	Sordariomycetes	Xylariales	Xylariaceae	Xylaria ianthinovelutina	(Mont.) Mont.	KP133431	RV	Reserva Los Cedros		Cloud Forest	Ecuador	Imbabura	Cotacachi, García Moreno	South America	0.301422	-78.7833	1322	QCNE: Herbario Nacional del Ecuador, Quito		OSC: Fungal Herbarium, Corvallis, Oregon, USA	153384	KP133431
https://www.inaturalist.org/observations/122823239	RLC971	2012-01-07	BAR DCT DS	wood	Ascomycota	Sordariomycetes	Xylariales	Xylariaceae	Xylaria ianthinovelutina	(Mont.) Mont.		RV	Reserva Los Cedros		Cloud Forest	Ecuador	Imbabura	Cotacachi, García Moreno	South America	0.301422	-78.7833	1322	QCNE: Herbario Nacional del Ecuador, Quito		OSC: Fungal Herbarium, Corvallis, Oregon, USA	153306
https://www.inaturalist.org/observations/122827214	RLC990	2012-01-08	BAR DCT DS	wood	Ascomycota	Sordariomycetes	Xylariales	Xylariaceae	Xylaria ianthinovelutina	(Mont.) Mont.	KP133432	RV	Reserva Los Cedros		Cloud Forest	Ecuador	Imbabura	Cotacachi, García Moreno	South America	0.301422	-78.7833	1322	QCNE: Herbario Nacional del Ecuador, Quito	201928	OSC: Fungal Herbarium, Corvallis, Oregon, USA	153325	KP133432
https://www.inaturalist.org/observations/7002826	RLC1245	2014-04-26	RV	decorticated wood	Ascomycota	Sordariomycetes	Xylariales	Xylariaceae	Xylaria kegeliana	(Lév.) Fr.		RV DSN	Reserva Los Cedros		Cloud Forest	Ecuador	Imbabura	Cotacachi, García Moreno	South America	0.324758	-78.7812	1550	QCNE: Herbario Nacional del Ecuador, Quito	201934	OSC: Fungal Herbarium, Corvallis, Oregon, USA	161661	OQ871934
https://www.inaturalist.org/observations/134911449	RLC1568	2012-02-12	RV		Ascomycota	Sordariomycetes	Xylariales	Xylariaceae	Xylaria kegeliana	(Lév.) Fr.		RV	Reserva Los Cedros	Collected in the general area of the field station, usually between the station and the Los Cedros River	Primary wet tropical cloud forest, ~300 tree spp. per hectar;	Ecuador	Imbabura	Cotacachi, García Moreno	South America	0.308611	-78.7791	1322	QCNE: Herbario Nacional del Ecuador, Quito	246726	OSC: Fungal Herbarium, Corvallis, Oregon, USA	153191	OQ872055
https://www.inaturalist.org/observations/131689189	RLC1629	2018-12-16	RB RV	Leaves; two different species; one of them probably Clusia	Ascomycota	Sordariomycetes	Xylariales	Xylariaceae	Xylaria melanura	(Lév.) Sacc.		RV	Reserva Los Cedros	Field Lat/Long is BASE CAMP; collection location information should be in photo Exif data.	Cloud Forest	Ecuador	Imbabura	Cotacachi, García Moreno	South America	0.319561	-78.8075	~2000	QCNE: Herbario Nacional del Ecuador, Quito	247412	OSC: Fungal Herbarium, Corvallis, Oregon, USA	053055
https://www.inaturalist.org/observations/7005311	RLC1378	2014-05-15	RV DSN SB	corticate wood	Ascomycota	Sordariomycetes	Xylariales	Xylariaceae	Xylaria melanura group	(Lév.) Sacc.		RV DSN	Reserva Los Cedros	by Jose's cabin	Cloud Forest	Ecuador	Imbabura	Cotacachi, García Moreno	South America	0.308986	-78.7793	1395	QCNE: Herbario Nacional del Ecuador, Quito	244608	OSC: Fungal Herbarium, Corvallis, Oregon, USA	161832	OQ871988
https://www.inaturalist.org/observations/7005344	RLC1505	2014-05-15	RV DSN SB	corticate wood	Ascomycota	Sordariomycetes	Xylariales	Xylariaceae	Xylaria melanura group	(Lév.) Sacc.		RV DSN	Reserva Los Cedros	by Jose's cabin	Cloud Forest	Ecuador	Imbabura	Cotacachi, García Moreno	South America	0.308986	-78.7793	1395	QCNE: Herbario Nacional del Ecuador, Quito	244675	OSC: Fungal Herbarium, Corvallis, Oregon, USA	161839
https://www.inaturalist.org/observations/102362502	RLC375	2010-01-22	MW JM BAR	wood	Ascomycota	Sordariomycetes	Xylariales	Xylariaceae	Xylaria melanura group	(Lév.) Sacc.		RV	Reserva Los Cedros		Cloud Forest	Ecuador	Imbabura	Cotacachi, García Moreno	South America	0.301422	-78.7833	1322	QCNE: Herbario Nacional del Ecuador, Quito	201312	K: Kew Fungarium,London, England		OQ871734
https://www.inaturalist.org/observations/122421344	RLC574	2010-01-28	MW JM BAR	wood	Ascomycota	Sordariomycetes	Xylariales	Xylariaceae	Xylaria meliacearum	Læssøe		DSN	Reserva Los Cedros		Cloud Forest	Ecuador	Imbabura	Cotacachi, García Moreno	South America	0.315897	-78.7796	1666	QCNE: Herbario Nacional del Ecuador, Quito	244243	K: Kew Fungarium,London, England		OQ871779
https://www.inaturalist.org/observations/122745595	RLC878	2012-01-05	BAR DCT	wood	Ascomycota	Sordariomycetes	Xylariales	Xylariaceae	Xylaria meliacearum	Læssøe		RV	Reserva Los Cedros		Cloud Forest	Ecuador	Imbabura	Cotacachi, García Moreno	South America	0.301422	-78.7833	1322	QCNE: Herbario Nacional del Ecuador, Quito		OSC: Fungal Herbarium, Corvallis, Oregon, USA	153213	OQ871908
https://www.inaturalist.org/observations/122818478	RLC937	2012-01-07	BAR DCT RV	wood	Ascomycota	Sordariomycetes	Xylariales	Xylariaceae	Xylaria meliacearum	Læssøe	KP133433	RV	Reserva Los Cedros	next to stream	Cloud Forest	Ecuador	Imbabura	Cotacachi, García Moreno	South America	0.301422	-78.7833	1322	QCNE: Herbario Nacional del Ecuador, Quito	201930	OSC: Fungal Herbarium, Corvallis, Oregon, USA	153272	KP133433
https://www.inaturalist.org/observations/122825178	RLC959	2012-01-07	BAR DCT DS	wood	Ascomycota	Sordariomycetes	Xylariales	Xylariaceae	Xylaria meliacearum	Læssøe	KP133434	RV	Reserva Los Cedros		Cloud Forest	Ecuador	Imbabura	Cotacachi, García Moreno	South America	0.301422	-78.7833	1322	QCNE: Herbario Nacional del Ecuador, Quito	201931	OSC: Fungal Herbarium, Corvallis, Oregon, USA	153294	KP133434
https://www.inaturalist.org/observations/122853622	RLC1005	2012-01-08	BAR DCT DS	decorticated wood	Ascomycota	Sordariomycetes	Xylariales	Xylariaceae	Xylaria multiplex	(Kunze ex Fr.) Fr.	KP133436	RV	Reserva Los Cedros		Cloud Forest	Ecuador	Imbabura	Cotacachi, García Moreno	South America	0.301422	-78.7833	1322	QCNE: Herbario Nacional del Ecuador, Quito	244442	OSC: Fungal Herbarium, Corvallis, Oregon, USA	153340	KP133436
https://www.inaturalist.org/observations/101574032	RLC1010	2012-01-08	BAR DCT DS	corticate wood	Ascomycota	Sordariomycetes	Xylariales	Xylariaceae	Xylaria multiplex	(Kunze ex Fr.) Fr.	KP133440	RV	Reserva Los Cedros		Cloud Forest	Ecuador	Imbabura	Cotacachi, García Moreno	South America	0.301422	-78.7833	1322	QCNE: Herbario Nacional del Ecuador, Quito	244443	OSC: Fungal Herbarium, Corvallis, Oregon, USA	153345	KP133440
https://www.inaturalist.org/observations/122876127	RLC1046	2012-01-09	BAR DCT DS RV	decorticated wood	Ascomycota	Sordariomycetes	Xylariales	Xylariaceae	Xylaria multiplex	(Kunze ex Fr.) Fr.	KP133438	RV	Reserva Los Cedros	on path edge	Cloud Forest	Ecuador	Imbabura	Cotacachi, García Moreno	South America	0.301422	-78.7833	1322	QCNE: Herbario Nacional del Ecuador, Quito	244455	OSC: Fungal Herbarium, Corvallis, Oregon, USA	153379	KP133438
https://www.inaturalist.org/observations/122876128	RLC1048	2012-01-09	BAR DCT DS RV	decorticated wood	Ascomycota	Sordariomycetes	Xylariales	Xylariaceae	Xylaria multiplex	(Kunze ex Fr.) Fr.	KP133437	RV	Reserva Los Cedros	on path edge	Cloud Forest	Ecuador	Imbabura	Cotacachi, García Moreno	South America	0.301422	-78.7833	1322	QCNE: Herbario Nacional del Ecuador, Quito	201998	OSC: Fungal Herbarium, Corvallis, Oregon, USA	153381	KP133437
https://www.inaturalist.org/observations/122961014	RLC1139	2012-01-23	RV	wood	Ascomycota	Sordariomycetes	Xylariales	Xylariaceae	Xylaria multiplex	(Kunze ex Fr.) Fr.	KP133439	RV	Reserva Los Cedros	on lafleur island	Cloud Forest	Ecuador	Imbabura	Cotacachi, García Moreno	South America	0.301422	-78.7833	1322	QCNE: Herbario Nacional del Ecuador, Quito	244475	OSC: Fungal Herbarium, Corvallis, Oregon, USA	153468	KP133439
https://www.inaturalist.org/observations/7005270	RLC1506	2014-05-13	DSN SB	corticate wood	Ascomycota	Sordariomycetes	Xylariales	Xylariaceae	Xylaria multiplex	(Kunze ex Fr.) Fr.		RV DSN	Reserva Los Cedros		Cloud Forest	Ecuador	Imbabura	Cotacachi, García Moreno	South America	0.299639	-78.7679	1250	QCNE: Herbario Nacional del Ecuador, Quito		OSC: Fungal Herbarium, Corvallis, Oregon, USA	161829	OQ872038	OQ913076
NA	RLC181	2010-01-19	MW JM BAR	wood	Ascomycota	Sordariomycetes	Xylariales	Xylariaceae	Xylaria multiplex	(Kunze ex Fr.) Fr.		RV	Reserva Los Cedros		Cloud Forest	Ecuador	Imbabura	Cotacachi, García Moreno	South America	0.301422	-78.7833	1322	QCNE: Herbario Nacional del Ecuador, Quito	241500	K: Kew Fungarium,London, England
https://www.inaturalist.org/observations/103660387	RLC508	2010-01-26	FB JM	wood	Ascomycota	Sordariomycetes	Xylariales	Xylariaceae	Xylaria multiplex	(Kunze ex Fr.) Fr.		RV	Reserva Los Cedros		Cloud Forest	Ecuador	Imbabura	Cotacachi, García Moreno	South America	0.315897	-78.7796	1666	QCNE: Herbario Nacional del Ecuador, Quito	201309	K: Kew Fungarium,London, England
https://www.inaturalist.org/observations/122827231	RLC1000	2012-01-08	BAR DCT DS	decorticated wood	Ascomycota	Sordariomycetes	Xylariales	Xylariaceae	Xylaria schweinitzii	Berk. & M.A. Curtis	KP133455	RV	Reserva Los Cedros		Cloud Forest	Ecuador	Imbabura	Cotacachi, García Moreno	South America	0.301422	-78.7833	1322	QCNE: Herbario Nacional del Ecuador, Quito	241648	OSC: Fungal Herbarium, Corvallis, Oregon, USA	153335	KP133455
https://www.inaturalist.org/observations/122853629	RLC1008	2012-01-08	BAR DCT DS	corticate wood	Ascomycota	Sordariomycetes	Xylariales	Xylariaceae	Xylaria schweinitzii	Berk. & M.A. Curtis	KP133454	RV	Reserva Los Cedros		Cloud Forest	Ecuador	Imbabura	Cotacachi, García Moreno	South America	0.301422	-78.7833	1322	QCNE: Herbario Nacional del Ecuador, Quito	201989	OSC: Fungal Herbarium, Corvallis, Oregon, USA	153343	KP133454
https://www.inaturalist.org/observations/101574037	RLC1016	2012-01-08	BAR DCT DS	corticate wood	Ascomycota	Sordariomycetes	Xylariales	Xylariaceae	Xylaria schweinitzii	Berk. & M.A. Curtis	KP133466	RV	Reserva Los Cedros		Cloud Forest	Ecuador	Imbabura	Cotacachi, García Moreno	South America	0.301422	-78.7833	1322	QCNE: Herbario Nacional del Ecuador, Quito		OSC: Fungal Herbarium, Corvallis, Oregon, USA	153350	KP133466
https://www.inaturalist.org/observations/101574039	RLC1018	2012-01-08	BAR DCT DS	corticate wood	Ascomycota	Sordariomycetes	Xylariales	Xylariaceae	Xylaria schweinitzii	Berk. & M.A. Curtis	KP133469	RV	Reserva Los Cedros		Cloud Forest	Ecuador	Imbabura	Cotacachi, García Moreno	South America	0.301422	-78.7833	1322	QCNE: Herbario Nacional del Ecuador, Quito		OSC: Fungal Herbarium, Corvallis, Oregon, USA	153352	KP133469
https://www.inaturalist.org/observations/101574040	RLC1019	2012-01-08	BAR DCT DS	decorticated wood	Ascomycota	Sordariomycetes	Xylariales	Xylariaceae	Xylaria schweinitzii	Berk. & M.A. Curtis	KP133456	RV	Reserva Los Cedros		Cloud Forest	Ecuador	Imbabura	Cotacachi, García Moreno	South America	0.301422	-78.7833	1322	QCNE: Herbario Nacional del Ecuador, Quito	201992	OSC: Fungal Herbarium, Corvallis, Oregon, USA	153353	KP133456
https://www.inaturalist.org/observations/122853633	RLC1025	2012-01-09	BAR DCT DS	corticate wood	Ascomycota	Sordariomycetes	Xylariales	Xylariaceae	Xylaria schweinitzii	Berk. & M.A. Curtis	KP133449	RV	Reserva Los Cedros		Cloud Forest	Ecuador	Imbabura	Cotacachi, García Moreno	South America	0.301422	-78.7833	1322	QCNE: Herbario Nacional del Ecuador, Quito		OSC: Fungal Herbarium, Corvallis, Oregon, USA	153359	KP133449
https://www.inaturalist.org/observations/122857350	RLC1033	2012-01-09	BAR DCT DS RV	corticate wood	Ascomycota	Sordariomycetes	Xylariales	Xylariaceae	Xylaria schweinitzii	Berk. & M.A. Curtis	KP133453	RV	Reserva Los Cedros		Cloud Forest	Ecuador	Imbabura	Cotacachi, García Moreno	South America	0.301422	-78.7833	1322	QCNE: Herbario Nacional del Ecuador, Quito		OSC: Fungal Herbarium, Corvallis, Oregon, USA	153367	KP133453
https://www.inaturalist.org/observations/122857363	RLC1041	2012-01-09	BAR DCT DS RV	corticate wood	Ascomycota	Sordariomycetes	Xylariales	Xylariaceae	Xylaria schweinitzii	Berk. & M.A. Curtis	KP133461	RV	Reserva Los Cedros		Cloud Forest	Ecuador	Imbabura	Cotacachi, García Moreno	South America	0.301422	-78.7833	1322	QCNE: Herbario Nacional del Ecuador, Quito	201997	OSC: Fungal Herbarium, Corvallis, Oregon, USA	153375	KP133461
https://www.inaturalist.org/observations/122884458	RLC1059	2012-01-09	BAR DCT DS	corticate wood	Ascomycota	Sordariomycetes	Xylariales	Xylariaceae	Xylaria schweinitzii	Berk. & M.A. Curtis	KP133462	RV	Reserva Los Cedros		Cloud Forest	Ecuador	Imbabura	Cotacachi, García Moreno	South America	0.301422	-78.7833	1322	QCNE: Herbario Nacional del Ecuador, Quito		OSC: Fungal Herbarium, Corvallis, Oregon, USA	153392	KP133462
https://www.inaturalist.org/observations/122884467	RLC1065	2012-01-09	BAR DCT DS	corticate wood	Ascomycota	Sordariomycetes	Xylariales	Xylariaceae	Xylaria schweinitzii	Berk. & M.A. Curtis	KP133450	RV	Reserva Los Cedros	on path edge	Cloud Forest	Ecuador	Imbabura	Cotacachi, García Moreno	South America	0.301422	-78.7833	1322	QCNE: Herbario Nacional del Ecuador, Quito	241650	OSC: Fungal Herbarium, Corvallis, Oregon, USA	153398	KP133450
https://www.inaturalist.org/observations/122895798	RLC1106	2012-01-10	BAR DCT DS	decorticated wood	Ascomycota	Sordariomycetes	Xylariales	Xylariaceae	Xylaria schweinitzii	Berk. & M.A. Curtis	KP133458	RV	Reserva Los Cedros		Cloud Forest	Ecuador	Imbabura	Cotacachi, García Moreno	South America	0.301422	-78.7833	1322	QCNE: Herbario Nacional del Ecuador, Quito	241653	OSC: Fungal Herbarium, Corvallis, Oregon, USA	153439	KP133458
https://www.inaturalist.org/observations/122961015	RLC1140	2012-01-23	RV	wood	Ascomycota	Sordariomycetes	Xylariales	Xylariaceae	Xylaria schweinitzii	Berk. & M.A. Curtis	KP133459	RV	Reserva Los Cedros		Cloud Forest	Ecuador	Imbabura	Cotacachi, García Moreno	South America	0.301422	-78.7833	1322	QCNE: Herbario Nacional del Ecuador, Quito	201553	OSC: Fungal Herbarium, Corvallis, Oregon, USA	153469	KP133459
https://www.inaturalist.org/observations/122985121	RLC1142	2012-01-23	RV	wood	Ascomycota	Sordariomycetes	Xylariales	Xylariaceae	Xylaria schweinitzii	Berk. & M.A. Curtis	KP133471	RV	Reserva Los Cedros		Cloud Forest	Ecuador	Imbabura	Cotacachi, García Moreno	South America	0.301422	-78.7833	1322	QCNE: Herbario Nacional del Ecuador, Quito	201554	OSC: Fungal Herbarium, Corvallis, Oregon, USA	153471	KP133471
https://www.inaturalist.org/observations/122985126	RLC1145	2012-01-23	RV JM	wood	Ascomycota	Sordariomycetes	Xylariales	Xylariaceae	Xylaria schweinitzii	Berk. & M.A. Curtis	KP133465	RV	Reserva Los Cedros		Cloud Forest	Ecuador	Imbabura	Cotacachi, García Moreno	South America	0.301422	-78.7833	1322	QCNE: Herbario Nacional del Ecuador, Quito	201556	OSC: Fungal Herbarium, Corvallis, Oregon, USA	153474	KP133465
NA	RLC1181.1	2014-04-08	RV	corticate wood	Ascomycota	Sordariomycetes	Xylariales	Xylariaceae	Xylaria schweinitzii	Berk. & M.A. Curtis		RV DSN	Reserva Los Cedros		Cloud Forest	Ecuador	Imbabura	Cotacachi, García Moreno	South America	0.304386	-78.7796	1364	QCNE: Herbario Nacional del Ecuador, Quito	244486	OSC: Fungal Herbarium, Corvallis, Oregon, USA	161535	OQ871916	OQ912991
https://www.inaturalist.org/observations/7002001	RLC1222	2014-04-11	RV DSN FL	corticate wood	Ascomycota	Sordariomycetes	Xylariales	Xylariaceae	Xylaria schweinitzii	Berk. & M.A. Curtis		RV DSN	Reserva Los Cedros		Cloud Forest	Ecuador	Imbabura	Cotacachi, García Moreno	South America	0.315897	-78.7796	1666	QCNE: Herbario Nacional del Ecuador, Quito	244511	OSC: Fungal Herbarium, Corvallis, Oregon, USA	161555	OQ871925	OQ913000
https://www.inaturalist.org/observations/7002197	RLC1254	2014-04-16	RV DSN	decorticated wood	Ascomycota	Sordariomycetes	Xylariales	Xylariaceae	Xylaria schweinitzii	Berk. & M.A. Curtis		RV DSN	Reserva Los Cedros	in permanent plots	Cloud Forest	Ecuador	Imbabura	Cotacachi, García Moreno	South America	0.301422	-78.7833	1322	QCNE: Herbario Nacional del Ecuador, Quito	245538	OSC: Fungal Herbarium, Corvallis, Oregon, USA	161595	OQ871939	OQ913010
https://www.inaturalist.org/observations/7002581	RLC1335	2014-04-25	RV	decorticated wood	Ascomycota	Sordariomycetes	Xylariales	Xylariaceae	Xylaria schweinitzii	Berk. & M.A. Curtis		RV DSN	Reserva Los Cedros	by the bodega	Cloud Forest	Ecuador	Imbabura	Cotacachi, García Moreno	South America	0.308986	-78.7793	1395	QCNE: Herbario Nacional del Ecuador, Quito	244575	OSC: Fungal Herbarium, Corvallis, Oregon, USA	161655	OQ871971	OQ913037
https://www.inaturalist.org/observations/7004789	RLC1357	2014-05-05	RV	corticate wood	Ascomycota	Sordariomycetes	Xylariales	Xylariaceae	Xylaria schweinitzii	Berk. & M.A. Curtis		RV DSN	Reserva Los Cedros	on island past the orchid	Cloud Forest	Ecuador	Imbabura	Cotacachi, García Moreno	South America	0.304386	-78.7796	1364	QCNE: Herbario Nacional del Ecuador, Quito	244592	OSC: Fungal Herbarium, Corvallis, Oregon, USA	161749	OQ871979	OQ913045
https://www.inaturalist.org/observations/7004814	RLC1361	2014-05-05	RV	corticated wood	Ascomycota	Sordariomycetes	Xylariales	Xylariaceae	Xylaria schweinitzii	Berk. & M.A. Curtis		RV DSN	Reserva Los Cedros		Cloud Forest	Ecuador	Imbabura	Cotacachi, García Moreno	South America	0.304386	-78.7796	1364	QCNE: Herbario Nacional del Ecuador, Quito	244594	OSC: Fungal Herbarium, Corvallis, Oregon, USA	161750	OQ871980
https://www.inaturalist.org/observations/7004766	RLC1363	2014-05-03	DN LK SB	corticate wood	Ascomycota	Sordariomycetes	Xylariales	Xylariaceae	Xylaria schweinitzii	Berk. & M.A. Curtis		RV DSN	Reserva Los Cedros	down by the river	Cloud Forest	Ecuador	Imbabura	Cotacachi, García Moreno	South America	0.304386	-78.7796	1364	QCNE: Herbario Nacional del Ecuador, Quito	244596	OSC: Fungal Herbarium, Corvallis, Oregon, USA	161740	OQ871982
https://www.inaturalist.org/observations/7004289	RLC1390	2014-04-30	RV DSN	wood	Ascomycota	Sordariomycetes	Xylariales	Xylariaceae	Xylaria schweinitzii	Berk. & M.A. Curtis		RV DSN	Reserva Los Cedros		Cloud Forest	Ecuador	Imbabura	Cotacachi, García Moreno	South America	0.313889	-78.7881	1395	QCNE: Herbario Nacional del Ecuador, Quito	244535	OSC: Fungal Herbarium, Corvallis, Oregon, USA	161717	OQ871996	OQ913055
https://www.inaturalist.org/observations/7004765	RLC1491	2014-05-03	DN LK SB	corticate wood	Ascomycota	Sordariomycetes	Xylariales	Xylariaceae	Xylaria schweinitzii	Berk. & M.A. Curtis		RV DSN	Reserva Los Cedros	down by the river	Cloud Forest	Ecuador	Imbabura	Cotacachi, García Moreno	South America	0.304386	-78.7796	1364	QCNE: Herbario Nacional del Ecuador, Quito	244666	OSC: Fungal Herbarium, Corvallis, Oregon, USA	161746	OQ872033
https://www.inaturalist.org/observations/7004843	RLC1495	2014-05-08	RV DSN	corticate wood	Ascomycota	Sordariomycetes	Xylariales	Xylariaceae	Xylaria schweinitzii	Berk. & M.A. Curtis		RV DSN	Reserva Los Cedros		Cloud Forest	Ecuador	Imbabura	Cotacachi, García Moreno	South America	0.304386	-78.7796	1364	QCNE: Herbario Nacional del Ecuador, Quito	244670	OSC: Fungal Herbarium, Corvallis, Oregon, USA	161787	OQ872036	OQ913074
https://www.inaturalist.org/observations/134911422	RLC1553	2012-01-31	RV		Ascomycota	Sordariomycetes	Xylariales	Xylariaceae	Xylaria schweinitzii	Berk. & M.A. Curtis	KP133451	RV	Reserva Los Cedros	Collected in the general area of the field station, usually between the station and the Los Cedros River	Primary wet tropical cloud forest, ~300 tree spp. per hectar;	Ecuador	Imbabura	Cotacachi, García Moreno	South America	0.308611	-78.7791	1322	QCNE: Herbario Nacional del Ecuador, Quito	246706	OSC: Fungal Herbarium, Corvallis, Oregon, USA	153176	KP133451
https://www.inaturalist.org/observations/134911439	RLC1563	2012-02-12	RV		Ascomycota	Sordariomycetes	Xylariales	Xylariaceae	Xylaria schweinitzii	Berk. & M.A. Curtis	KP133457	RV	Reserva Los Cedros	Collected in the general area of the field station, usually between the station and the Los Cedros River	Primary wet tropical cloud forest, ~300 tree spp. per hectar;	Ecuador	Imbabura	Cotacachi, García Moreno	South America	0.308611	-78.7791	1322	QCNE: Herbario Nacional del Ecuador, Quito	246721	OSC: Fungal Herbarium, Corvallis, Oregon, USA	153186	KP133457
https://www.inaturalist.org/observations/122745596	RLC880	2012-01-05	BAR DCT	wood	Ascomycota	Sordariomycetes	Xylariales	Xylariaceae	Xylaria schweinitzii	Berk. & M.A. Curtis	KP133467	RV	Reserva Los Cedros		Cloud Forest	Ecuador	Imbabura	Cotacachi, García Moreno	South America	0.301422	-78.7833	1322	QCNE: Herbario Nacional del Ecuador, Quito	201946	OSC: Fungal Herbarium, Corvallis, Oregon, USA	153215	KP133467
https://www.inaturalist.org/observations/122806690	RLC902	2012-01-05	BAR DCT	wood	Ascomycota	Sordariomycetes	Xylariales	Xylariaceae	Xylaria schweinitzii	Berk. & M.A. Curtis	KP133460	RV	Reserva Los Cedros		Cloud Forest	Ecuador	Imbabura	Cotacachi, García Moreno	South America	0.301422	-78.7833	1322	QCNE: Herbario Nacional del Ecuador, Quito	201956	OSC: Fungal Herbarium, Corvallis, Oregon, USA	153237	KP133460
https://www.inaturalist.org/observations/122806693	RLC904	2012-01-06	BAR DCT	wood	Ascomycota	Sordariomycetes	Xylariales	Xylariaceae	Xylaria schweinitzii	Berk. & M.A. Curtis	KP133472	RV	Reserva Los Cedros		Cloud Forest	Ecuador	Imbabura	Cotacachi, García Moreno	South America	0.301422	-78.7833	1322	QCNE: Herbario Nacional del Ecuador, Quito	201958	OSC: Fungal Herbarium, Corvallis, Oregon, USA	153239	KP133472
https://www.inaturalist.org/observations/122812843	RLC921	2012-01-06	BAR DCT	wood	Ascomycota	Sordariomycetes	Xylariales	Xylariaceae	Xylaria schweinitzii	Berk. & M.A. Curtis	KP133464	RV	Reserva Los Cedros		Cloud Forest	Ecuador	Imbabura	Cotacachi, García Moreno	South America	0.301422	-78.7833	1322	QCNE: Herbario Nacional del Ecuador, Quito		OSC: Fungal Herbarium, Corvallis, Oregon, USA	153256	KP133464
https://www.inaturalist.org/observations/122818475	RLC935	2012-01-07	BAR DCT RV	wood	Ascomycota	Sordariomycetes	Xylariales	Xylariaceae	Xylaria schweinitzii	Berk. & M.A. Curtis	KP133448	RV	Reserva Los Cedros	next to stream	Cloud Forest	Ecuador	Imbabura	Cotacachi, García Moreno	South America	0.301422	-78.7833	1322	QCNE: Herbario Nacional del Ecuador, Quito		OSC: Fungal Herbarium, Corvallis, Oregon, USA	153270	KP133448
https://www.inaturalist.org/observations/122823215	RLC949	2012-01-07	BAR DCT RV	wood	Ascomycota	Sordariomycetes	Xylariales	Xylariaceae	Xylaria schweinitzii	Berk. & M.A. Curtis	KP133463	RV	Reserva Los Cedros		Cloud Forest	Ecuador	Imbabura	Cotacachi, García Moreno	South America	0.301422	-78.7833	1322	QCNE: Herbario Nacional del Ecuador, Quito		OSC: Fungal Herbarium, Corvallis, Oregon, USA	153284	KP133463
https://www.inaturalist.org/observations/122823234	RLC972	2012-01-08	BAR DCT DS	corticate wood	Ascomycota	Sordariomycetes	Xylariales	Xylariaceae	Xylaria schweinitzii	Berk. & M.A. Curtis	KP133470	RV	Reserva Los Cedros		Cloud Forest	Ecuador	Imbabura	Cotacachi, García Moreno	South America	0.301422	-78.7833	1322	QCNE: Herbario Nacional del Ecuador, Quito	244431	OSC: Fungal Herbarium, Corvallis, Oregon, USA	153307	KP133470
https://www.inaturalist.org/observations/122853619	RLC1003	2012-01-08	BAR DCT DS	corticate wood	Ascomycota	Sordariomycetes	Xylariales	Xylariaceae	Xylaria schweinitzii ("ophiopoda" clade)	Berk. & M.A. Curtis	KP133442	RV	Reserva Los Cedros	on path edge	Cloud Forest	Ecuador	Imbabura	Cotacachi, García Moreno	South America	0.301422	-78.7833	1322	QCNE: Herbario Nacional del Ecuador, Quito		OSC: Fungal Herbarium, Corvallis, Oregon, USA	153338	KP133442
https://www.inaturalist.org/observations/122887752	RLC1081	2012-01-10	BAR DCT DS	corticate wood	Ascomycota	Sordariomycetes	Xylariales	Xylariaceae	Xylaria schweinitzii ("ophiopoda" clade)	Berk. & M.A. Curtis	KP133446	RV	Reserva Los Cedros		Cloud Forest	Ecuador	Imbabura	Cotacachi, García Moreno	South America	0.301422	-78.7833	1322	QCNE: Herbario Nacional del Ecuador, Quito	241644	OSC: Fungal Herbarium, Corvallis, Oregon, USA	153414	KP133446
https://www.inaturalist.org/observations/122890011	RLC1092	2012-01-10	BAR DCT DS	corticate wood	Ascomycota	Sordariomycetes	Xylariales	Xylariaceae	Xylaria schweinitzii ("ophiopoda" clade)	Berk. & M.A. Curtis	KP133444	RV	Reserva Los Cedros	next to stream	Cloud Forest	Ecuador	Imbabura	Cotacachi, García Moreno	South America	0.301422	-78.7833	1322	QCNE: Herbario Nacional del Ecuador, Quito		OSC: Fungal Herbarium, Corvallis, Oregon, USA	153425	KP133444
https://www.inaturalist.org/observations/122890012	RLC1093	2012-01-10	BAR DCT DS	corticate wood	Ascomycota	Sordariomycetes	Xylariales	Xylariaceae	Xylaria schweinitzii ("ophiopoda" clade)	Berk. & M.A. Curtis	KP133441	RV	Reserva Los Cedros	next to stream	Cloud Forest	Ecuador	Imbabura	Cotacachi, García Moreno	South America	0.301422	-78.7833	1322	QCNE: Herbario Nacional del Ecuador, Quito		OSC: Fungal Herbarium, Corvallis, Oregon, USA	153426	KP133441
https://www.inaturalist.org/observations/122985133	RLC1153	2012-01-25	RV	wood	Ascomycota	Sordariomycetes	Xylariales	Xylariaceae	Xylaria schweinitzii ("ophiopoda" clade)	Berk. & M.A. Curtis	KP133447	RV	Reserva Los Cedros		Cloud Forest	Ecuador	Imbabura	Cotacachi, García Moreno	South America	0.324758	-78.7812	1550	QCNE: Herbario Nacional del Ecuador, Quito	201563	OSC: Fungal Herbarium, Corvallis, Oregon, USA	153483	KP133447
NA	RLC318	2010-01-21	MW JM BAR	wood	Ascomycota	Sordariomycetes	Xylariales	Xylariaceae	Xylaria schweinitzii ("ophiopoda" clade)	Berk. & M.A. Curtis	KP133452	RV	Reserva Los Cedros		Cloud Forest	Ecuador	Imbabura	Cotacachi, García Moreno	South America	0.301422	-78.7833	1322	QCNE: Herbario Nacional del Ecuador, Quito		K: Kew Fungarium,London, England		KP133452
https://www.inaturalist.org/observations/103211865	RLC437	2010-01-25	MW JM BAR	wood	Ascomycota	Sordariomycetes	Xylariales	Xylariaceae	Xylaria schweinitzii ("ophiopoda" clade)	Berk. & M.A. Curtis		RV	Reserva Los Cedros		Cloud Forest	Ecuador	Imbabura	Cotacachi, García Moreno	South America	0.315897	-78.7796	1666	QCNE: Herbario Nacional del Ecuador, Quito	201905	K: Kew Fungarium,London, England		OQ871745
https://www.inaturalist.org/observations/122806700	RLC911	2012-01-06	BAR DCT	wood	Ascomycota	Sordariomycetes	Xylariales	Xylariaceae	Xylaria schweinitzii ("ophiopoda" clade)	Berk. & M.A. Curtis	KP133445	RV	Reserva Los Cedros		Cloud Forest	Ecuador	Imbabura	Cotacachi, García Moreno	South America	0.301422	-78.7833	1322	QCNE: Herbario Nacional del Ecuador, Quito	201920	OSC: Fungal Herbarium, Corvallis, Oregon, USA	153246	KP133445
https://www.inaturalist.org/observations/122823216	RLC950	2012-01-07	BAR DCT RV	wood	Ascomycota	Sordariomycetes	Xylariales	Xylariaceae	Xylaria schweinitzii ("ophiopoda" clade)	Berk. & M.A. Curtis	KP133443	RV	Reserva Los Cedros		Cloud Forest	Ecuador	Imbabura	Cotacachi, García Moreno	South America	0.301422	-78.7833	1322	QCNE: Herbario Nacional del Ecuador, Quito		OSC: Fungal Herbarium, Corvallis, Oregon, USA	153285	KP133443
https://www.inaturalist.org/observations/101442791	RLC249	2010-01-20	MW JM BAR	wood	Ascomycota	Sordariomycetes	Xylariales	Xylariaceae	Xylaria scruposa	(Fr.) Fr.		RV	Reserva Los Cedros		Cloud Forest	Ecuador	Imbabura	Cotacachi, García Moreno	South America	0.301422	-78.7833	1322	QCNE: Herbario Nacional del Ecuador, Quito	242517	K: Kew Fungarium,London, England
https://www.inaturalist.org/observations/103654178	RLC492	2010-01-26	FB JM	wood	Ascomycota	Sordariomycetes	Xylariales	Xylariaceae	Xylaria scruposa	(Fr.) Fr.	KP133476	RV	Reserva Los Cedros		Cloud Forest	Ecuador	Imbabura	Cotacachi, García Moreno	South America	0.315897	-78.7796	1666	QCNE: Herbario Nacional del Ecuador, Quito	201308	K: Kew Fungarium,London, England		KP133476
https://www.inaturalist.org/observations/122853627	RLC1007	2012-01-08	BAR DCT DS	corticate wood	Ascomycota	Sordariomycetes	Xylariales	Xylariaceae	Xylaria scruposa (clade 1)	(Fr.) Fr.	KP133474	RV	Reserva Los Cedros		Cloud Forest	Ecuador	Imbabura	Cotacachi, García Moreno	South America	0.301422	-78.7833	1322	QCNE: Herbario Nacional del Ecuador, Quito	241649	OSC: Fungal Herbarium, Corvallis, Oregon, USA	153342	KP133474
https://www.inaturalist.org/observations/122857358	RLC1039	2012-01-09	BAR DCT DS RV	corticate wood	Ascomycota	Sordariomycetes	Xylariales	Xylariaceae	Xylaria scruposa (clade 1)	(Fr.) Fr.	KP133494	RV	Reserva Los Cedros	next to stream	Cloud Forest	Ecuador	Imbabura	Cotacachi, García Moreno	South America	0.301422	-78.7833	1322	QCNE: Herbario Nacional del Ecuador, Quito	201996	OSC: Fungal Herbarium, Corvallis, Oregon, USA	153373	KP133494
https://www.inaturalist.org/observations/122876132	RLC1050	2012-01-09	BAR DCT DS RV	corticate wood	Ascomycota	Sordariomycetes	Xylariales	Xylariaceae	Xylaria scruposa (clade 1)	(Fr.) Fr.	KP133495	RV	Reserva Los Cedros		Cloud Forest	Ecuador	Imbabura	Cotacachi, García Moreno	South America	0.301422	-78.7833	1322	QCNE: Herbario Nacional del Ecuador, Quito	201999	OSC: Fungal Herbarium, Corvallis, Oregon, USA	153383	KP133495
https://www.inaturalist.org/observations/122887740	RLC1072	2012-01-10	BAR DCT DS	corticate wood	Ascomycota	Sordariomycetes	Xylariales	Xylariaceae	Xylaria scruposa (clade 1)	(Fr.) Fr.	KP133485	RV	Reserva Los Cedros		Cloud Forest	Ecuador	Imbabura	Cotacachi, García Moreno	South America	0.301422	-78.7833	1322	QCNE: Herbario Nacional del Ecuador, Quito	241633	OSC: Fungal Herbarium, Corvallis, Oregon, USA	153405	KP133485
https://www.inaturalist.org/observations/122887741	RLC1073	2012-01-10	BAR DCT DS	corticate wood	Ascomycota	Sordariomycetes	Xylariales	Xylariaceae	Xylaria scruposa (clade 1)	(Fr.) Fr.	KP133491	RV	Reserva Los Cedros		Cloud Forest	Ecuador	Imbabura	Cotacachi, García Moreno	South America	0.301422	-78.7833	1322	QCNE: Herbario Nacional del Ecuador, Quito		OSC: Fungal Herbarium, Corvallis, Oregon, USA	153406	KP133491
https://www.inaturalist.org/observations/122890005	RLC1088	2012-01-10	BAR DCT DS	corticate wood	Ascomycota	Sordariomycetes	Xylariales	Xylariaceae	Xylaria scruposa (clade 1)	(Fr.) Fr.	KP133486	RV	Reserva Los Cedros	next to stream	Cloud Forest	Ecuador	Imbabura	Cotacachi, García Moreno	South America	0.301422	-78.7833	1322	QCNE: Herbario Nacional del Ecuador, Quito	244463	OSC: Fungal Herbarium, Corvallis, Oregon, USA	153421	KP133486
https://www.inaturalist.org/observations/122890010	RLC1091	2012-01-10	BAR DCT DS	corticate wood	Ascomycota	Sordariomycetes	Xylariales	Xylariaceae	Xylaria scruposa (clade 1)	(Fr.) Fr.	KP133493	RV	Reserva Los Cedros	next to stream	Cloud Forest	Ecuador	Imbabura	Cotacachi, García Moreno	South America	0.301422	-78.7833	1322	QCNE: Herbario Nacional del Ecuador, Quito		OSC: Fungal Herbarium, Corvallis, Oregon, USA	153424	KP133493
https://www.inaturalist.org/observations/122895787	RLC1099	2012-01-10	BAR DCT DS	corticate wood	Ascomycota	Sordariomycetes	Xylariales	Xylariaceae	Xylaria scruposa (clade 1)	(Fr.) Fr.	KP133479	RV	Reserva Los Cedros	next to stream	Cloud Forest	Ecuador	Imbabura	Cotacachi, García Moreno	South America	0.301422	-78.7833	1322	QCNE: Herbario Nacional del Ecuador, Quito	241651	OSC: Fungal Herbarium, Corvallis, Oregon, USA	153432	KP133479
https://www.inaturalist.org/observations/103320166	RLC1101	2012-01-10	BAR DCT DS	corticate wood	Ascomycota	Sordariomycetes	Xylariales	Xylariaceae	Xylaria scruposa (clade 1)	(Fr.) Fr.	KP133481	RV	Reserva Los Cedros	next to stream	Cloud Forest	Ecuador	Imbabura	Cotacachi, García Moreno	South America	0.301422	-78.7833	1322	QCNE: Herbario Nacional del Ecuador, Quito	241652	OSC: Fungal Herbarium, Corvallis, Oregon, USA	153434	KP133481
https://www.inaturalist.org/observations/103320167	RLC1107	2012-01-10	BAR DCT DS	corticate wood	Ascomycota	Sordariomycetes	Xylariales	Xylariaceae	Xylaria scruposa (clade 1)	(Fr.) Fr.	KP133482	RV	Reserva Los Cedros		Cloud Forest	Ecuador	Imbabura	Cotacachi, García Moreno	South America	0.301422	-78.7833	1322	QCNE: Herbario Nacional del Ecuador, Quito	241654	OSC: Fungal Herbarium, Corvallis, Oregon, USA	153440	KP133482
https://www.inaturalist.org/observations/122895797	RLC1108	2012-01-10	BAR DCT DS	corticate wood	Ascomycota	Sordariomycetes	Xylariales	Xylariaceae	Xylaria scruposa (clade 1)	(Fr.) Fr.	KP133473	RV	Reserva Los Cedros		Cloud Forest	Ecuador	Imbabura	Cotacachi, García Moreno	South America	0.301422	-78.7833	1322	QCNE: Herbario Nacional del Ecuador, Quito	241655	OSC: Fungal Herbarium, Corvallis, Oregon, USA	153441	KP133473
https://www.inaturalist.org/observations/103320169	RLC1115	2012-01-10	BAR DCT DS	corticate wood	Ascomycota	Sordariomycetes	Xylariales	Xylariaceae	Xylaria scruposa (clade 1)	(Fr.) Fr.	KP133492	RV	Reserva Los Cedros		Cloud Forest	Ecuador	Imbabura	Cotacachi, García Moreno	South America	0.301422	-78.7833	1322	QCNE: Herbario Nacional del Ecuador, Quito		OSC: Fungal Herbarium, Corvallis, Oregon, USA	153448	KP133492
https://www.inaturalist.org/observations/103320170	RLC1116	2012-01-10	BAR DCT DS	corticate wood	Ascomycota	Sordariomycetes	Xylariales	Xylariaceae	Xylaria scruposa (clade 1)	(Fr.) Fr.	KP133488	RV	Reserva Los Cedros		Cloud Forest	Ecuador	Imbabura	Cotacachi, García Moreno	South America	0.301422	-78.7833	1322	QCNE: Herbario Nacional del Ecuador, Quito		OSC: Fungal Herbarium, Corvallis, Oregon, USA	153449	KP133488
https://www.inaturalist.org/observations/103320173	RLC1152	2012-01-25	RV BAR	wood	Ascomycota	Sordariomycetes	Xylariales	Xylariaceae	Xylaria scruposa (clade 1)	(Fr.) Fr.	KP133490	RV	Reserva Los Cedros	at old gate	Cloud Forest	Ecuador	Imbabura	Cotacachi, García Moreno	South America	0.315897	-78.7796	1666	QCNE: Herbario Nacional del Ecuador, Quito	201562	OSC: Fungal Herbarium, Corvallis, Oregon, USA	153482	KP133490
NA	RLC1174.2	2014-04-08	RV	decorticated wood	Ascomycota	Sordariomycetes	Xylariales	Xylariaceae	Xylaria scruposa (clade 1)	(Fr.) Fr.	KP133478	RV DSN	Reserva Los Cedros		Cloud Forest	Ecuador	Imbabura	Cotacachi, García Moreno	South America	0.304386	-78.7796	1364	QCNE: Herbario Nacional del Ecuador, Quito		OSC: Fungal Herbarium, Corvallis, Oregon, USA	161532	KP133478
https://www.inaturalist.org/observations/136480709	RLC1813	2018-12-29	JF RV	decorticate wood	Ascomycota	Sordariomycetes	Xylariales	Xylariaceae	Xylaria scruposa (clade 1)	(Fr.) Fr.		RV	Reserva Los Cedros	Field Lat/Long is BASE CAMP; collection location information should be in photo Exif data.	Cloud Forest	Ecuador	Imbabura	Cotacachi, García Moreno	South America	0.319561	-78.8075	~2000	QCNE: Herbario Nacional del Ecuador, Quito	247530	OSC: Fungal Herbarium, Corvallis, Oregon, USA	053229	OQ872108
https://www.inaturalist.org/observations/103232364	RLC559	2010-01-27	MW JM BAR	wood	Ascomycota	Sordariomycetes	Xylariales	Xylariaceae	Xylaria scruposa (clade 1)	(Fr.) Fr.	KP133484	RV	Reserva Los Cedros		Cloud Forest	Ecuador	Imbabura	Cotacachi, García Moreno	South America	0.315897	-78.7796	1666	QCNE: Herbario Nacional del Ecuador, Quito		K: Kew Fungarium,London, England		KP133484
https://www.inaturalist.org/observations/122806691	RLC903	2012-01-05	BAR DCT	wood	Ascomycota	Sordariomycetes	Xylariales	Xylariaceae	Xylaria scruposa (clade 1)	(Fr.) Fr.	KP133483	RV	Reserva Los Cedros		Cloud Forest	Ecuador	Imbabura	Cotacachi, García Moreno	South America	0.301422	-78.7833	1322	QCNE: Herbario Nacional del Ecuador, Quito	201957	OSC: Fungal Herbarium, Corvallis, Oregon, USA	153238	KP133483
https://www.inaturalist.org/observations/122823222	RLC960	2012-01-07	BAR DCT DS	wood	Ascomycota	Sordariomycetes	Xylariales	Xylariaceae	Xylaria scruposa (clade 1)	(Fr.) Fr.	KP133487	RV	Reserva Los Cedros		Cloud Forest	Ecuador	Imbabura	Cotacachi, García Moreno	South America	0.301422	-78.7833	1322	QCNE: Herbario Nacional del Ecuador, Quito	244428	OSC: Fungal Herbarium, Corvallis, Oregon, USA	153295	KP133487
https://www.inaturalist.org/observations/122827215	RLC992	2012-01-08	BAR DCT DS	wood	Ascomycota	Sordariomycetes	Xylariales	Xylariaceae	Xylaria scruposa (clade 1)	(Fr.) Fr.	KP133480	RV	Reserva Los Cedros		Cloud Forest	Ecuador	Imbabura	Cotacachi, García Moreno	South America	0.301422	-78.7833	1322	QCNE: Herbario Nacional del Ecuador, Quito	241645	OSC: Fungal Herbarium, Corvallis, Oregon, USA	153327	KP133480
https://www.inaturalist.org/observations/122827227	RLC996	2012-01-08	BAR DCT DS	corticate wood	Ascomycota	Sordariomycetes	Xylariales	Xylariaceae	Xylaria scruposa (clade 1)	(Fr.) Fr.	KP133475	RV	Reserva Los Cedros		Cloud Forest	Ecuador	Imbabura	Cotacachi, García Moreno	South America	0.301422	-78.7833	1322	QCNE: Herbario Nacional del Ecuador, Quito	241646	OSC: Fungal Herbarium, Corvallis, Oregon, USA	153331	KP133475
https://www.inaturalist.org/observations/122827229	RLC997	2012-01-08	BAR DCT DS	wood out end	Ascomycota	Sordariomycetes	Xylariales	Xylariaceae	Xylaria scruposa (clade 1)	(Fr.) Fr.	KP133489	RV	Reserva Los Cedros		Cloud Forest	Ecuador	Imbabura	Cotacachi, García Moreno	South America	0.301422	-78.7833	1322	QCNE: Herbario Nacional del Ecuador, Quito		OSC: Fungal Herbarium, Corvallis, Oregon, USA	153332	KP133489
https://www.inaturalist.org/observations/122827230	RLC999	2012-01-08	BAR DCT DS	corticate wood	Ascomycota	Sordariomycetes	Xylariales	Xylariaceae	Xylaria scruposa (clade 1)	(Fr.) Fr.	KP133477	RV	Reserva Los Cedros		Cloud Forest	Ecuador	Imbabura	Cotacachi, García Moreno	South America	0.301422	-78.7833	1322	QCNE: Herbario Nacional del Ecuador, Quito	241647	OSC: Fungal Herbarium, Corvallis, Oregon, USA	153334	KP133477
https://www.inaturalist.org/observations/122887749	RLC1078	2012-01-10	BAR DCT DS	corticate wood	Ascomycota	Sordariomycetes	Xylariales	Xylariaceae	Xylaria scruposa (clade 2)	(Fr.) Fr.	KP133500	RV	Reserva Los Cedros		Cloud Forest	Ecuador	Imbabura	Cotacachi, García Moreno	South America	0.301422	-78.7833	1322	QCNE: Herbario Nacional del Ecuador, Quito		OSC: Fungal Herbarium, Corvallis, Oregon, USA	153411	KP133500
https://www.inaturalist.org/observations/103320171	RLC1148	2012-01-22	RV	wood	Ascomycota	Sordariomycetes	Xylariales	Xylariaceae	Xylaria scruposa (clade 2)	(Fr.) Fr.	KP133496	RV	Reserva Los Cedros		Cloud Forest	Ecuador	Imbabura	Cotacachi, García Moreno	South America	0.308986	-78.7793	1322	QCNE: Herbario Nacional del Ecuador, Quito	201558	OSC: Fungal Herbarium, Corvallis, Oregon, USA	153477	KP133496
https://www.inaturalist.org/observations/103320172	RLC1151	2012-01-25	RV	wood	Ascomycota	Sordariomycetes	Xylariales	Xylariaceae	Xylaria scruposa (clade 2)	(Fr.) Fr.	KP133499	RV	Reserva Los Cedros		Cloud Forest	Ecuador	Imbabura	Cotacachi, García Moreno	South America	0.315897	-78.7796	1666	QCNE: Herbario Nacional del Ecuador, Quito	201561	OSC: Fungal Herbarium, Corvallis, Oregon, USA	153481	KP133499
https://www.inaturalist.org/observations/7002817	RLC1274	2014-04-26	RV	corticate wood	Ascomycota	Sordariomycetes	Xylariales	Xylariaceae	Xylaria scruposa (clade 2)	(Fr.) Fr.		RV DSN	Reserva Los Cedros		Cloud Forest	Ecuador	Imbabura	Cotacachi, García Moreno	South America	0.324758	-78.7812	1550	QCNE: Herbario Nacional del Ecuador, Quito	245549	OSC: Fungal Herbarium, Corvallis, Oregon, USA	161670	OQ871947	OQ913015
https://www.inaturalist.org/observations/122745587	RLC866	2012-01-05	BAR DCT	wood	Ascomycota	Sordariomycetes	Xylariales	Xylariaceae	Xylaria scruposa (clade 2)	(Fr.) Fr.	KP133498	RV	Reserva Los Cedros		Cloud Forest	Ecuador	Imbabura	Cotacachi, García Moreno	South America	0.301422	-78.7833	1322	QCNE: Herbario Nacional del Ecuador, Quito		OSC: Fungal Herbarium, Corvallis, Oregon, USA	161523	KP133498
https://www.inaturalist.org/observations/122745599	RLC883	2012-01-05	BAR DCT	wood	Ascomycota	Sordariomycetes	Xylariales	Xylariaceae	Xylaria scruposa (clade 2)	(Fr.) Fr.	KP133501	RV	Reserva Los Cedros		Cloud Forest	Ecuador	Imbabura	Cotacachi, García Moreno	South America	0.301422	-78.7833	1322	QCNE: Herbario Nacional del Ecuador, Quito	201948	OSC: Fungal Herbarium, Corvallis, Oregon, USA	153218	KP133501
https://www.inaturalist.org/observations/122823228	RLC978	2012-01-08	BAR DCT DS	wood	Ascomycota	Sordariomycetes	Xylariales	Xylariaceae	Xylaria scruposa (clade 2)	(Fr.) Fr.	KP133497	RV	Reserva Los Cedros		Cloud Forest	Ecuador	Imbabura	Cotacachi, García Moreno	South America	0.301422	-78.7833	1322	QCNE: Herbario Nacional del Ecuador, Quito	201980	OSC: Fungal Herbarium, Corvallis, Oregon, USA	153313	KP133497
https://www.inaturalist.org/observations/103232397	RLC1024	2012-01-08	BAR DCT DS	corticate wood	Ascomycota	Sordariomycetes	Xylariales	Xylariaceae	Xylaria sp.			RV	Reserva Los Cedros		Cloud Forest	Ecuador	Imbabura	Cotacachi, García Moreno	South America	0.301422	-78.7833	1322	QCNE: Herbario Nacional del Ecuador, Quito	244447	OSC: Fungal Herbarium, Corvallis, Oregon, USA	153358
https://www.inaturalist.org/observations/122857341	RLC1028	2012-01-09	BAR DCT DS RV	corticate wood	Ascomycota	Sordariomycetes	Xylariales	Xylariaceae	Xylaria sp.			RV	Reserva Los Cedros	next to stream	Cloud Forest	Ecuador	Imbabura	Cotacachi, García Moreno	South America	0.301422	-78.7833	1322	QCNE: Herbario Nacional del Ecuador, Quito	244448	OSC: Fungal Herbarium, Corvallis, Oregon, USA	153362
https://www.inaturalist.org/observations/122857351	RLC1031	2012-01-09	BAR DCT DS RV	wood out end	Ascomycota	Sordariomycetes	Xylariales	Xylariaceae	Xylaria sp.			RV	Reserva Los Cedros	next to stream	Cloud Forest	Ecuador	Imbabura	Cotacachi, García Moreno	South America	0.301422	-78.7833	1322	QCNE: Herbario Nacional del Ecuador, Quito	244450	OSC: Fungal Herbarium, Corvallis, Oregon, USA	153365
https://www.inaturalist.org/observations/122876136	RLC1054	2012-01-09	BAR DCT DS	corticate wood	Ascomycota	Sordariomycetes	Xylariales	Xylariaceae	Xylaria sp.			RV	Reserva Los Cedros		Cloud Forest	Ecuador	Imbabura	Cotacachi, García Moreno	South America	0.301422	-78.7833	1322	QCNE: Herbario Nacional del Ecuador, Quito	244456	OSC: Fungal Herbarium, Corvallis, Oregon, USA	153387
https://www.inaturalist.org/observations/122876141	RLC1058	2012-01-09	BAR DCT DS	corticate wood	Ascomycota	Sordariomycetes	Xylariales	Xylariaceae	Xylaria sp.			RV	Reserva Los Cedros		Cloud Forest	Ecuador	Imbabura	Cotacachi, García Moreno	South America	0.301422	-78.7833	1322	QCNE: Herbario Nacional del Ecuador, Quito		OSC: Fungal Herbarium, Corvallis, Oregon, USA	153391
https://www.inaturalist.org/observations/122895782	RLC1096	2012-01-10	BAR DCT DS	corticate wood	Ascomycota	Sordariomycetes	Xylariales	Xylariaceae	Xylaria sp.			RV	Reserva Los Cedros	next to stream	Cloud Forest	Ecuador	Imbabura	Cotacachi, García Moreno	South America	0.301422	-78.7833	1322	QCNE: Herbario Nacional del Ecuador, Quito	201541	OSC: Fungal Herbarium, Corvallis, Oregon, USA	153429
https://www.inaturalist.org/observations/122895788	RLC1098	2012-01-10	BAR DCT DS	corticate wood	Ascomycota	Sordariomycetes	Xylariales	Xylariaceae	Xylaria sp.			RV	Reserva Los Cedros	next to stream	Cloud Forest	Ecuador	Imbabura	Cotacachi, García Moreno	South America	0.301422	-78.7833	1322	QCNE: Herbario Nacional del Ecuador, Quito	244464	OSC: Fungal Herbarium, Corvallis, Oregon, USA	153431
https://www.inaturalist.org/observations/122895793	RLC1102	2012-01-10	BAR DCT DS	corticate wood	Ascomycota	Sordariomycetes	Xylariales	Xylariaceae	Xylaria sp.			RV	Reserva Los Cedros	next to stream	Cloud Forest	Ecuador	Imbabura	Cotacachi, García Moreno	South America	0.301422	-78.7833	1322	QCNE: Herbario Nacional del Ecuador, Quito	244466	OSC: Fungal Herbarium, Corvallis, Oregon, USA	153435
https://www.inaturalist.org/observations/122895792	RLC1103	2012-01-10	BAR DCT DS	corticate wood	Ascomycota	Sordariomycetes	Xylariales	Xylariaceae	Xylaria sp.			RV	Reserva Los Cedros	next to stream	Cloud Forest	Ecuador	Imbabura	Cotacachi, García Moreno	South America	0.301422	-78.7833	1322	QCNE: Herbario Nacional del Ecuador, Quito	244467	OSC: Fungal Herbarium, Corvallis, Oregon, USA	153436
https://www.inaturalist.org/observations/122895795	RLC1104	2012-01-10	BAR DCT DS	corticate wood	Ascomycota	Sordariomycetes	Xylariales	Xylariaceae	Xylaria sp.			RV	Reserva Los Cedros	next to stream	Cloud Forest	Ecuador	Imbabura	Cotacachi, García Moreno	South America	0.301422	-78.7833	1322	QCNE: Herbario Nacional del Ecuador, Quito		OSC: Fungal Herbarium, Corvallis, Oregon, USA	153437
https://www.inaturalist.org/observations/122895796	RLC1105	2012-01-10	BAR DCT DS	corticate wood	Ascomycota	Sordariomycetes	Xylariales	Xylariaceae	Xylaria sp.			RV	Reserva Los Cedros		Cloud Forest	Ecuador	Imbabura	Cotacachi, García Moreno	South America	0.301422	-78.7833	1322	QCNE: Herbario Nacional del Ecuador, Quito	244468	OSC: Fungal Herbarium, Corvallis, Oregon, USA	153438
https://www.inaturalist.org/observations/122985130	RLC1147	2012-01-22	RV	wood	Ascomycota	Sordariomycetes	Xylariales	Xylariaceae	Xylaria sp.			RV	Reserva Los Cedros		Cloud Forest	Ecuador	Imbabura	Cotacachi, García Moreno	South America	0.308986	-78.7793	1322	QCNE: Herbario Nacional del Ecuador, Quito	244477	OSC: Fungal Herbarium, Corvallis, Oregon, USA	153476
https://www.inaturalist.org/observations/103330773	RLC1156	2013-12-06	BAR	wood	Ascomycota	Sordariomycetes	Xylariales	Xylariaceae	Xylaria sp.			BAR	Reserva Los Cedros	Rio trail	Cloud Forest	Ecuador	Imbabura	Cotacachi, García Moreno	South America	0.305967	-78.7802	1365
https://www.inaturalist.org/observations/103332831	RLC1162	2013-12-07	BAR	wood	Ascomycota	Sordariomycetes	Xylariales	Xylariaceae	Xylaria sp.			BAR	Reserva Los Cedros	Oso trail near turn off for INca	Cloud Forest	Ecuador	Imbabura	Cotacachi, García Moreno	South America	0.308328	-78.7795	1636
https://www.inaturalist.org/observations/103333016	RLC1163	2013-12-07	BAR	wood	Ascomycota	Sordariomycetes	Xylariales	Xylariaceae	Xylaria sp.			BAR	Reserva Los Cedros	Oso trail near turn off for INca	Cloud Forest	Ecuador	Imbabura	Cotacachi, García Moreno	South America	0.308328	-78.7795	1636
https://www.inaturalist.org/observations/103333269	RLC1164	2013-12-07	BAR	wood	Ascomycota	Sordariomycetes	Xylariales	Xylariaceae	Xylaria sp.			BAR	Reserva Los Cedros	Oso trail near turn off for INca	Cloud Forest	Ecuador	Imbabura	Cotacachi, García Moreno	South America	0.308511	-78.7796	1636
https://www.inaturalist.org/observations/103333495	RLC1165	2013-12-07	BAR	wood	Ascomycota	Sordariomycetes	Xylariales	Xylariaceae	Xylaria sp.			BAR	Reserva Los Cedros	Oso trail near turn off for INca	Cloud Forest	Ecuador	Imbabura	Cotacachi, García Moreno	South America	0.312103	-78.7798	1636
https://www.inaturalist.org/observations/103333616	RLC1166	2013-12-07	BAR	wood	Ascomycota	Sordariomycetes	Xylariales	Xylariaceae	Xylaria sp.			BAR	Reserva Los Cedros	Oso trail near turn off for INca	Cloud Forest	Ecuador	Imbabura	Cotacachi, García Moreno	South America	0.308511	-78.7796	1636
https://www.inaturalist.org/observations/103334455	RLC1170	2013-12-07	BAR	wood	Ascomycota	Sordariomycetes	Xylariales	Xylariaceae	Xylaria sp.			BAR	Reserva Los Cedros	Oso trail near turn off for INca	Cloud Forest	Ecuador	Imbabura	Cotacachi, García Moreno	South America	0.317222	-78.7903	1636
https://www.inaturalist.org/observations/103334558	RLC1172	2013-12-09	BAR	wood	Ascomycota	Sordariomycetes	Xylariales	Xylariaceae	Xylaria sp.			BAR	Reserva Los Cedros	Rio trail	Cloud Forest	Ecuador	Imbabura	Cotacachi, García Moreno	South America	0.313889	-78.7881	1365
https://www.inaturalist.org/observations/7001999	RLC1179	2014-04-09	RV DSN	decorticated wood	Ascomycota	Sordariomycetes	Xylariales	Xylariaceae	Xylaria sp.			RV DSN	Reserva Los Cedros		Cloud Forest	Ecuador	Imbabura	Cotacachi, García Moreno	South America	0.304386	-78.7796	1364	QCNE: Herbario Nacional del Ecuador, Quito	244484	OSC: Fungal Herbarium, Corvallis, Oregon, USA	161538
https://www.inaturalist.org/observations/7001929	RLC1200	2014-04-10	RV	decorticated wood	Ascomycota	Sordariomycetes	Xylariales	Xylariaceae	Xylaria sp.			RV DSN	Reserva Los Cedros		Cloud Forest	Ecuador	Imbabura	Cotacachi, García Moreno	South America	0.304386	-78.7796	1364	QCNE: Herbario Nacional del Ecuador, Quito		OSC: Fungal Herbarium, Corvallis, Oregon, USA	161548
NA	RLC1223.1	2014-04-12	RV	corticate wood	Ascomycota	Sordariomycetes	Xylariales	Xylariaceae	Xylaria sp.			RV DSN	Reserva Los Cedros		Cloud Forest	Ecuador	Imbabura	Cotacachi, García Moreno	South America	0.308986	-78.7793	1322	QCNE: Herbario Nacional del Ecuador, Quito		OSC: Fungal Herbarium, Corvallis, Oregon, USA	161564
https://www.inaturalist.org/observations/7002810	RLC1271	2014-04-26	RV	corticate wood	Ascomycota	Sordariomycetes	Xylariales	Xylariaceae	Xylaria sp.			RV DSN	Reserva Los Cedros		Cloud Forest	Ecuador	Imbabura	Cotacachi, García Moreno	South America	0.324758	-78.7812	1550	QCNE: Herbario Nacional del Ecuador, Quito	245526	OSC: Fungal Herbarium, Corvallis, Oregon, USA	161667
https://www.inaturalist.org/observations/7002798	RLC1272	2014-04-26	RV	corticate wood	Ascomycota	Sordariomycetes	Xylariales	Xylariaceae	Xylaria sp.			RV DSN	Reserva Los Cedros		Cloud Forest	Ecuador	Imbabura	Cotacachi, García Moreno	South America	0.324758	-78.7812	1550	QCNE: Herbario Nacional del Ecuador, Quito	245547	OSC: Fungal Herbarium, Corvallis, Oregon, USA	161668
https://www.inaturalist.org/observations/7002808	RLC1273	2014-04-26	RV	corticate wood	Ascomycota	Sordariomycetes	Xylariales	Xylariaceae	Xylaria sp.			RV DSN	Reserva Los Cedros		Cloud Forest	Ecuador	Imbabura	Cotacachi, García Moreno	South America	0.324758	-78.7812	1550	QCNE: Herbario Nacional del Ecuador, Quito	245548	OSC: Fungal Herbarium, Corvallis, Oregon, USA	161669
https://www.inaturalist.org/observations/7004282	RLC1295	2014-04-30	RV DSN	decorticated and corticated wood	Ascomycota	Sordariomycetes	Xylariales	Xylariaceae	Xylaria sp.			RV DSN	Reserva Los Cedros		Cloud Forest	Ecuador	Imbabura	Cotacachi, García Moreno	South America	0.313889	-78.7881	1395	QCNE: Herbario Nacional del Ecuador, Quito	244522	OSC: Fungal Herbarium, Corvallis, Oregon, USA	161707	OQ871953
https://www.inaturalist.org/observations/7002766	RLC1309	2014-04-26	DSN	wood	Ascomycota	Sordariomycetes	Xylariales	Xylariaceae	Xylaria sp.			RV DSN	Reserva Los Cedros		Cloud Forest	Ecuador	Imbabura	Cotacachi, García Moreno	South America	0.324758	-78.7812	1550	QCNE: Herbario Nacional del Ecuador, Quito	244554	OSC: Fungal Herbarium, Corvallis, Oregon, USA	161679
https://www.inaturalist.org/observations/7002586	RLC1333	2014-04-26	DSN	corticate wood	Ascomycota	Sordariomycetes	Xylariales	Xylariaceae	Xylaria sp.			RV DSN	Reserva Los Cedros		Cloud Forest	Ecuador	Imbabura	Cotacachi, García Moreno	South America	0.324758	-78.7812	1550	QCNE: Herbario Nacional del Ecuador, Quito	244573	OSC: Fungal Herbarium, Corvallis, Oregon, USA	161686	OQ871969
https://www.inaturalist.org/observations/7004871	RLC1365	2014-05-03	DN LK SB	decorticated wood	Ascomycota	Sordariomycetes	Xylariales	Xylariaceae	Xylaria sp.			RV DSN	Reserva Los Cedros	down by the river	Cloud Forest	Ecuador	Imbabura	Cotacachi, García Moreno	South America	0.304386	-78.7796	1364	QCNE: Herbario Nacional del Ecuador, Quito	244598	OSC: Fungal Herbarium, Corvallis, Oregon, USA	161741
https://www.inaturalist.org/observations/7005172	RLC1404	2014-05-08	RV DSN		Ascomycota	Sordariomycetes	Xylariales	Xylariaceae	Xylaria sp.			RV DSN	Reserva Los Cedros	in dry stream bed near fi	Cloud Forest	Ecuador	Imbabura	Cotacachi, García Moreno	South America	0.304386	-78.7796	1364	QCNE: Herbario Nacional del Ecuador, Quito	244545	OSC: Fungal Herbarium, Corvallis, Oregon, USA	161768
https://www.inaturalist.org/observations/7005072	RLC1408	2014-05-08	RV DSN	decorticated wood	Ascomycota	Sordariomycetes	Xylariales	Xylariaceae	Xylaria sp.			RV DSN	Reserva Los Cedros		Cloud Forest	Ecuador	Imbabura	Cotacachi, García Moreno	South America	0.304386	-78.7796	1364	QCNE: Herbario Nacional del Ecuador, Quito	244612	OSC: Fungal Herbarium, Corvallis, Oregon, USA	161769
https://www.inaturalist.org/observations/134911418	RLC1550	2012-01-29	RV		Ascomycota	Sordariomycetes	Xylariales	Xylariaceae	Xylaria sp.			RV	Reserva Los Cedros	Collected in the general area of the field station, usually between the station and the Los Cedros River	Primary wet tropical cloud forest, ~300 tree spp. per hectar;	Ecuador	Imbabura	Cotacachi, García Moreno	South America	0.308611	-78.7791	1322	QCNE: Herbario Nacional del Ecuador, Quito	246703	OSC: Fungal Herbarium, Corvallis, Oregon, USA	153173
https://www.inaturalist.org/observations/134911419	RLC1551	2012-01-29	RV		Ascomycota	Sordariomycetes	Xylariales	Xylariaceae	Xylaria sp.			RV	Reserva Los Cedros	Collected in the general area of the field station, usually between the station and the Los Cedros River	Primary wet tropical cloud forest, ~300 tree spp. per hectar;	Ecuador	Imbabura	Cotacachi, García Moreno	South America	0.308611	-78.7791	1322	QCNE: Herbario Nacional del Ecuador, Quito	246704	OSC: Fungal Herbarium, Corvallis, Oregon, USA	153174
https://www.inaturalist.org/observations/134911430	RLC1556	2012-01-31	RV		Ascomycota	Sordariomycetes	Xylariales	Xylariaceae	Xylaria sp.			RV	Reserva Los Cedros	Collected in the general area of the field station, usually between the station and the Los Cedros River	Primary wet tropical cloud forest, ~300 tree spp. per hectar;	Ecuador	Imbabura	Cotacachi, García Moreno	South America	0.308611	-78.7791	1322	QCNE: Herbario Nacional del Ecuador, Quito	246709	OSC: Fungal Herbarium, Corvallis, Oregon, USA	153179
https://www.inaturalist.org/observations/131687975	RLC1615	2018-12-13	RB JF DSN RV	corticate wood, same as 1616	Ascomycota	Sordariomycetes	Xylariales	Xylariaceae	Xylaria sp.			RV	Reserva Los Cedros	Field Lat/Long is BASE CAMP; collection location information should be in photo Exif data.	Cloud Forest	Ecuador	Imbabura	Cotacachi, García Moreno	South America	0.319561	-78.8075	~2000	QCNE: Herbario Nacional del Ecuador, Quito	247401	OSC: Fungal Herbarium, Corvallis, Oregon, USA	053041
https://www.inaturalist.org/observations/101208938	RLC165	2010-01-19	MW JM BAR	wood	Ascomycota	Sordariomycetes	Xylariales	Xylariaceae	Xylaria sp.			RV	Reserva Los Cedros		Cloud Forest	Ecuador	Imbabura	Cotacachi, García Moreno	South America	0.301422	-78.7833	1322	QCNE: Herbario Nacional del Ecuador, Quito		K: Kew Fungarium,London, England
https://www.inaturalist.org/observations/135616625	RLC1739	2018-12-27	PG RV	base of palm frond	Ascomycota	Sordariomycetes	Xylariales	Xylariaceae	Xylaria sp.			RV	Reserva Los Cedros	Field Lat/Long is BASE CAMP; collection location information should be in photo Exif data.	Cloud Forest	Ecuador	Imbabura	Cotacachi, García Moreno	South America	0.319561	-78.8075	~2000	QCNE: Herbario Nacional del Ecuador, Quito	247485	OSC: Fungal Herbarium, Corvallis, Oregon, USA	053160
https://www.inaturalist.org/observations/136011700	RLC1741	2018-12-27	PG RV	base of palm frond	Ascomycota	Sordariomycetes	Xylariales	Xylariaceae	Xylaria sp.			RV	Reserva Los Cedros	Field Lat/Long is BASE CAMP; collection location information should be in photo Exif data.	Cloud Forest	Ecuador	Imbabura	Cotacachi, García Moreno	South America	0.319561	-78.8075	~2000	QCNE: Herbario Nacional del Ecuador, Quito	247486	OSC: Fungal Herbarium, Corvallis, Oregon, USA	053161
https://www.inaturalist.org/observations/136011705	RLC1743	2018-12-27	RV	xylaria stromata	Ascomycota	Sordariomycetes	Xylariales	Xylariaceae	Xylaria sp.			RV	Reserva Los Cedros	Field Lat/Long is BASE CAMP; collection location information should be in photo Exif data.	Cloud Forest	Ecuador	Imbabura	Cotacachi, García Moreno	South America	0.319561	-78.8075	~2000	QCNE: Herbario Nacional del Ecuador, Quito	246404	OSC: Fungal Herbarium, Corvallis, Oregon, USA	053163
https://www.inaturalist.org/observations/136406943	RLC1781	2018-12-29	RV SW	corticate wood, 10 cm diameter (but growing from wood, not bark)	Ascomycota	Sordariomycetes	Xylariales	Xylariaceae	Xylaria sp.			RV	Reserva Los Cedros	Field Lat/Long is BASE CAMP; collection location information should be in photo Exif data.	Cloud Forest	Ecuador	Imbabura	Cotacachi, García Moreno	South America	0.319561	-78.8075	~2000	QCNE: Herbario Nacional del Ecuador, Quito	247513	OSC: Fungal Herbarium, Corvallis, Oregon, USA	053200
https://www.inaturalist.org/observations/101728213	RLC295	2010-01-21	MW JM BAR	wood	Ascomycota	Sordariomycetes	Xylariales	Xylariaceae	Xylaria sp.			RV	Reserva Los Cedros		Cloud Forest	Ecuador	Imbabura	Cotacachi, García Moreno	South America	0.301422	-78.7833	1322	QCNE: Herbario Nacional del Ecuador, Quito		K: Kew Fungarium,London, England
https://www.inaturalist.org/observations/101728215	RLC297	2010-01-21	MW JM BAR	wood	Ascomycota	Sordariomycetes	Xylariales	Xylariaceae	Xylaria sp.			RV	Reserva Los Cedros		Cloud Forest	Ecuador	Imbabura	Cotacachi, García Moreno	South America	0.301422	-78.7833	1322	QCNE: Herbario Nacional del Ecuador, Quito	244173	K: Kew Fungarium,London, England
https://www.inaturalist.org/observations/101742910	RLC312	2010-01-21	MW JM BAR	wood	Ascomycota	Sordariomycetes	Xylariales	Xylariaceae	Xylaria sp.			RV	Reserva Los Cedros		Cloud Forest	Ecuador	Imbabura	Cotacachi, García Moreno	South America	0.301422	-78.7833	1322	QCNE: Herbario Nacional del Ecuador, Quito	244179	K: Kew Fungarium,London, England
https://www.inaturalist.org/observations/101728234	RLC316	2010-01-21	MW JM BAR	wood	Ascomycota	Sordariomycetes	Xylariales	Xylariaceae	Xylaria sp.			RV	Reserva Los Cedros		Cloud Forest	Ecuador	Imbabura	Cotacachi, García Moreno	South America	0.301422	-78.7833	1322	QCNE: Herbario Nacional del Ecuador, Quito		K: Kew Fungarium,London, England
https://www.inaturalist.org/observations/102273179	RLC363	2010-01-22	MW JM BAR	wood	Ascomycota	Sordariomycetes	Xylariales	Xylariaceae	Xylaria sp.			RV	Reserva Los Cedros	on path edge	Cloud Forest	Ecuador	Imbabura	Cotacachi, García Moreno	South America	0.301422	-78.7833	1322	QCNE: Herbario Nacional del Ecuador, Quito	244190	K: Kew Fungarium,London, England
https://www.inaturalist.org/observations/103211866	RLC438	2010-01-25	MW JM BAR	wood	Ascomycota	Sordariomycetes	Xylariales	Xylariaceae	Xylaria sp.			RV	Reserva Los Cedros		Cloud Forest	Ecuador	Imbabura	Cotacachi, García Moreno	South America	0.315897	-78.7796	1666	QCNE: Herbario Nacional del Ecuador, Quito	244210	K: Kew Fungarium,London, England
https://www.inaturalist.org/observations/103232363	RLC504	2010-01-26	FB JM	wood	Ascomycota	Sordariomycetes	Xylariales	Xylariaceae	Xylaria sp.			RV	Reserva Los Cedros		Cloud Forest	Ecuador	Imbabura	Cotacachi, García Moreno	South America	0.315897	-78.7796	1666	QCNE: Herbario Nacional del Ecuador, Quito	244231	K: Kew Fungarium,London, England
https://www.inaturalist.org/observations/122567598	RLC666	2010-02-07	JM	wood	Ascomycota	Sordariomycetes	Xylariales	Xylariaceae	Xylaria sp.			DSN	Reserva Los Cedros		Cloud Forest	Ecuador	Imbabura	Cotacachi, García Moreno	South America	0.313889	-78.7881	1395	QCNE: Herbario Nacional del Ecuador, Quito	244270	K: Kew Fungarium,London, England
https://www.inaturalist.org/observations/103232365	RLC863	2012-01-05	BAR DCT	wood	Ascomycota	Sordariomycetes	Xylariales	Xylariaceae	Xylaria sp.			RV	Reserva Los Cedros		Cloud Forest	Ecuador	Imbabura	Cotacachi, García Moreno	South America	0.301422	-78.7833	1322	QCNE: Herbario Nacional del Ecuador, Quito	244408	OSC: Fungal Herbarium, Corvallis, Oregon, USA	153199
NA	RLC868	2012-01-05	BAR DCT	wood	Ascomycota	Sordariomycetes	Xylariales	Xylariaceae	Xylaria sp.			RV	Reserva Los Cedros		Cloud Forest	Ecuador	Imbabura	Cotacachi, García Moreno	South America	0.301422	-78.7833	1322	QCNE: Herbario Nacional del Ecuador, Quito	244409	OSC: Fungal Herbarium, Corvallis, Oregon, USA	153203
https://www.inaturalist.org/observations/103232368	RLC871	2012-01-05	BAR DCT	leaf litter	Ascomycota	Sordariomycetes	Xylariales	Xylariaceae	Xylaria sp.			RV	Reserva Los Cedros		Cloud Forest	Ecuador	Imbabura	Cotacachi, García Moreno	South America	0.301422	-78.7833	1322	QCNE: Herbario Nacional del Ecuador, Quito		OSC: Fungal Herbarium, Corvallis, Oregon, USA	153206
https://www.inaturalist.org/observations/103232369	RLC872	2012-01-05	BAR DCT	wood	Ascomycota	Sordariomycetes	Xylariales	Xylariaceae	Xylaria sp.			RV	Reserva Los Cedros		Cloud Forest	Ecuador	Imbabura	Cotacachi, García Moreno	South America	0.301422	-78.7833	1322	QCNE: Herbario Nacional del Ecuador, Quito		OSC: Fungal Herbarium, Corvallis, Oregon, USA	153207
https://www.inaturalist.org/observations/103232370	RLC873	2012-01-05	BAR DCT	wood	Ascomycota	Sordariomycetes	Xylariales	Xylariaceae	Xylaria sp.			RV	Reserva Los Cedros		Cloud Forest	Ecuador	Imbabura	Cotacachi, García Moreno	South America	0.301422	-78.7833	1322	QCNE: Herbario Nacional del Ecuador, Quito		OSC: Fungal Herbarium, Corvallis, Oregon, USA	153208
https://www.inaturalist.org/observations/103232371	RLC874	2012-01-05	BAR DCT	wood	Ascomycota	Sordariomycetes	Xylariales	Xylariaceae	Xylaria sp.			RV	Reserva Los Cedros		Cloud Forest	Ecuador	Imbabura	Cotacachi, García Moreno	South America	0.301422	-78.7833	1322	QCNE: Herbario Nacional del Ecuador, Quito	244410	OSC: Fungal Herbarium, Corvallis, Oregon, USA	153209
https://www.inaturalist.org/observations/103232375	RLC882	2012-01-05	BAR DCT	monocot	Ascomycota	Sordariomycetes	Xylariales	Xylariaceae	Xylaria sp.			RV	Reserva Los Cedros		Cloud Forest	Ecuador	Imbabura	Cotacachi, García Moreno	South America	0.301422	-78.7833	1322	QCNE: Herbario Nacional del Ecuador, Quito		OSC: Fungal Herbarium, Corvallis, Oregon, USA	153217
https://www.inaturalist.org/observations/122759349	RLC884	2012-01-05	BAR DCT	wood	Ascomycota	Sordariomycetes	Xylariales	Xylariaceae	Xylaria sp.			RV	Reserva Los Cedros		Cloud Forest	Ecuador	Imbabura	Cotacachi, García Moreno	South America	0.301422	-78.7833	1322	QCNE: Herbario Nacional del Ecuador, Quito	244414	OSC: Fungal Herbarium, Corvallis, Oregon, USA	153219
https://www.inaturalist.org/observations/103232377	RLC889	2012-01-05	BAR DCT	wood	Ascomycota	Sordariomycetes	Xylariales	Xylariaceae	Xylaria sp.			RV	Reserva Los Cedros		Cloud Forest	Ecuador	Imbabura	Cotacachi, García Moreno	South America	0.301422	-78.7833	1322	QCNE: Herbario Nacional del Ecuador, Quito	244415	OSC: Fungal Herbarium, Corvallis, Oregon, USA	153224
https://www.inaturalist.org/observations/103232378	RLC890	2012-01-05	BAR DCT	wood	Ascomycota	Sordariomycetes	Xylariales	Xylariaceae	Xylaria sp.			RV	Reserva Los Cedros		Cloud Forest	Ecuador	Imbabura	Cotacachi, García Moreno	South America	0.301422	-78.7833	1322	QCNE: Herbario Nacional del Ecuador, Quito	244416	OSC: Fungal Herbarium, Corvallis, Oregon, USA	153225
https://www.inaturalist.org/observations/103232381	RLC912	2012-01-06	BAR DCT	wood	Ascomycota	Sordariomycetes	Xylariales	Xylariaceae	Xylaria sp.			RV	Reserva Los Cedros		Cloud Forest	Ecuador	Imbabura	Cotacachi, García Moreno	South America	0.301422	-78.7833	1322	QCNE: Herbario Nacional del Ecuador, Quito	244420	OSC: Fungal Herbarium, Corvallis, Oregon, USA	153247
https://www.inaturalist.org/observations/103232382	RLC925	2012-01-06	BAR DCT	wood	Ascomycota	Sordariomycetes	Xylariales	Xylariaceae	Xylaria sp.			RV	Reserva Los Cedros		Cloud Forest	Ecuador	Imbabura	Cotacachi, García Moreno	South America	0.301422	-78.7833	1322	QCNE: Herbario Nacional del Ecuador, Quito		OSC: Fungal Herbarium, Corvallis, Oregon, USA	153260
https://www.inaturalist.org/observations/103232385	RLC944	2012-01-07	BAR DCT RV		Ascomycota	Sordariomycetes	Xylariales	Xylariaceae	Xylaria sp.			RV	Reserva Los Cedros		Cloud Forest	Ecuador	Imbabura	Cotacachi, García Moreno	South America	0.301422	-78.7833	1322	QCNE: Herbario Nacional del Ecuador, Quito		OSC: Fungal Herbarium, Corvallis, Oregon, USA	153279
https://www.inaturalist.org/observations/103232388	RLC957	2012-01-07	BAR DCT DS	wood	Ascomycota	Sordariomycetes	Xylariales	Xylariaceae	Xylaria sp.			RV	Reserva Los Cedros		Cloud Forest	Ecuador	Imbabura	Cotacachi, García Moreno	South America	0.301422	-78.7833	1322	QCNE: Herbario Nacional del Ecuador, Quito		OSC: Fungal Herbarium, Corvallis, Oregon, USA	153292
https://www.inaturalist.org/observations/103232389	RLC961	2012-01-07	BAR DCT DS	wood	Ascomycota	Sordariomycetes	Xylariales	Xylariaceae	Xylaria sp.			RV	Reserva Los Cedros		Cloud Forest	Ecuador	Imbabura	Cotacachi, García Moreno	South America	0.301422	-78.7833	1322	QCNE: Herbario Nacional del Ecuador, Quito		OSC: Fungal Herbarium, Corvallis, Oregon, USA	153296
https://www.inaturalist.org/observations/103232390	RLC964	2012-01-07	BAR DCT DS	wood	Ascomycota	Sordariomycetes	Xylariales	Xylariaceae	Xylaria sp.			RV	Reserva Los Cedros		Cloud Forest	Ecuador	Imbabura	Cotacachi, García Moreno	South America	0.301422	-78.7833	1322	QCNE: Herbario Nacional del Ecuador, Quito	244429	OSC: Fungal Herbarium, Corvallis, Oregon, USA	153299
https://www.inaturalist.org/observations/103232392	RLC969	2012-01-07	BAR DCT DS	leaf litter	Ascomycota	Sordariomycetes	Xylariales	Xylariaceae	Xylaria sp.			RV	Reserva Los Cedros	next to stream	Cloud Forest	Ecuador	Imbabura	Cotacachi, García Moreno	South America	0.301422	-78.7833	1322	QCNE: Herbario Nacional del Ecuador, Quito		OSC: Fungal Herbarium, Corvallis, Oregon, USA	153304
https://www.inaturalist.org/observations/103232394	RLC970	2012-01-07	BAR DCT DS	wood	Ascomycota	Sordariomycetes	Xylariales	Xylariaceae	Xylaria sp.			RV	Reserva Los Cedros	next to stream	Cloud Forest	Ecuador	Imbabura	Cotacachi, García Moreno	South America	0.301422	-78.7833	1322	QCNE: Herbario Nacional del Ecuador, Quito		OSC: Fungal Herbarium, Corvallis, Oregon, USA	153305
https://www.inaturalist.org/observations/103232399	RLC974	2012-01-08	BAR DCT DS	wood	Ascomycota	Sordariomycetes	Xylariales	Xylariaceae	Xylaria sp.			RV	Reserva Los Cedros		Cloud Forest	Ecuador	Imbabura	Cotacachi, García Moreno	South America	0.301422	-78.7833	1322	QCNE: Herbario Nacional del Ecuador, Quito	244432	OSC: Fungal Herbarium, Corvallis, Oregon, USA	153309
https://www.inaturalist.org/observations/103232402	RLC977	2012-01-08	BAR DCT DS	wood	Ascomycota	Sordariomycetes	Xylariales	Xylariaceae	Xylaria sp.			RV	Reserva Los Cedros		Cloud Forest	Ecuador	Imbabura	Cotacachi, García Moreno	South America	0.301422	-78.7833	1322	QCNE: Herbario Nacional del Ecuador, Quito	244434	OSC: Fungal Herbarium, Corvallis, Oregon, USA	153312
https://www.inaturalist.org/observations/103232405	RLC983	2012-01-08	BAR DCT DS	wood	Ascomycota	Sordariomycetes	Xylariales	Xylariaceae	Xylaria sp.			RV	Reserva Los Cedros		Cloud Forest	Ecuador	Imbabura	Cotacachi, García Moreno	South America	0.301422	-78.7833	1322	QCNE: Herbario Nacional del Ecuador, Quito	244436	OSC: Fungal Herbarium, Corvallis, Oregon, USA	153318
https://www.inaturalist.org/observations/103232409	RLC985	2012-01-08	BAR DCT DS	wood	Ascomycota	Sordariomycetes	Xylariales	Xylariaceae	Xylaria sp.			RV	Reserva Los Cedros		Cloud Forest	Ecuador	Imbabura	Cotacachi, García Moreno	South America	0.301422	-78.7833	1322	QCNE: Herbario Nacional del Ecuador, Quito	244437	OSC: Fungal Herbarium, Corvallis, Oregon, USA	153320
https://www.inaturalist.org/observations/103232412	RLC986	2012-01-08	BAR DCT DS	wood	Ascomycota	Sordariomycetes	Xylariales	Xylariaceae	Xylaria sp.			RV	Reserva Los Cedros		Cloud Forest	Ecuador	Imbabura	Cotacachi, García Moreno	South America	0.301422	-78.7833	1322	QCNE: Herbario Nacional del Ecuador, Quito		OSC: Fungal Herbarium, Corvallis, Oregon, USA	153321
https://www.inaturalist.org/observations/103232413	RLC988	2012-01-08	BAR DCT DS	wood	Ascomycota	Sordariomycetes	Xylariales	Xylariaceae	Xylaria sp.			RV	Reserva Los Cedros		Cloud Forest	Ecuador	Imbabura	Cotacachi, García Moreno	South America	0.301422	-78.7833	1322	QCNE: Herbario Nacional del Ecuador, Quito	244438	OSC: Fungal Herbarium, Corvallis, Oregon, USA	153323
https://www.inaturalist.org/observations/103232417	RLC998	2012-01-08	BAR DCT DS	corticate wood	Ascomycota	Sordariomycetes	Xylariales	Xylariaceae	Xylaria sp.			RV	Reserva Los Cedros		Cloud Forest	Ecuador	Imbabura	Cotacachi, García Moreno	South America	0.301422	-78.7833	1322	QCNE: Herbario Nacional del Ecuador, Quito	244440	OSC: Fungal Herbarium, Corvallis, Oregon, USA	153333
https://www.inaturalist.org/observations/122895791	RLC1100	2012-01-10	BAR DCT DS	corticate wood	Ascomycota	Sordariomycetes	Xylariales	Xylariaceae	Xylaria sp. 01		KP133507	RV	Reserva Los Cedros	next to stream	Cloud Forest	Ecuador	Imbabura	Cotacachi, García Moreno	South America	0.301422	-78.7833	1322	QCNE: Herbario Nacional del Ecuador, Quito	244465	OSC: Fungal Herbarium, Corvallis, Oregon, USA	153433	KP133507
https://www.inaturalist.org/observations/103232374	RLC879	2012-01-05	BAR DCT	wood	Ascomycota	Sordariomycetes	Xylariales	Xylariaceae	Xylaria sp. 02		KP133508	RV	Reserva Los Cedros		Cloud Forest	Ecuador	Imbabura	Cotacachi, García Moreno	South America	0.301422	-78.7833	1322	QCNE: Herbario Nacional del Ecuador, Quito		OSC: Fungal Herbarium, Corvallis, Oregon, USA	153214	KP133508
NA	RLC991	2012-01-08	BAR DCT DS	wood	Ascomycota	Sordariomycetes	Xylariales	Xylariaceae	Xylaria sp. 03		KP133509	RV	Reserva Los Cedros		Cloud Forest	Ecuador	Imbabura	Cotacachi, García Moreno	South America	0.301422	-78.7833	1322	QCNE: Herbario Nacional del Ecuador, Quito	244439	OSC: Fungal Herbarium, Corvallis, Oregon, USA	153326	KP133509
https://www.inaturalist.org/observations/101742958	RLC313	2010-01-21	MW JM BAR	wood	Ascomycota	Sordariomycetes	Xylariales	Xylariaceae	Xylaria sp. 04			RV	Reserva Los Cedros		Cloud Forest	Ecuador	Imbabura	Cotacachi, García Moreno	South America	0.301422	-78.7833	1322	QCNE: Herbario Nacional del Ecuador, Quito		K: Kew Fungarium,London, England		OQ871717
https://www.inaturalist.org/observations/122890000	RLC1083	2012-01-10	BAR DCT DS	corticate wood	Ascomycota	Sordariomycetes	Xylariales	Xylariaceae	Xylaria sp. 05		KP133511	RV	Reserva Los Cedros		Cloud Forest	Ecuador	Imbabura	Cotacachi, García Moreno	South America	0.301422	-78.7833	1322	QCNE: Herbario Nacional del Ecuador, Quito	244461	OSC: Fungal Herbarium, Corvallis, Oregon, USA	153416	KP133511
https://www.inaturalist.org/observations/122887751	RLC1080	2012-01-10	BAR DCT DS	decorticated wood	Ascomycota	Sordariomycetes	Xylariales	Xylariaceae	Xylaria sp. 06		KP133512	RV	Reserva Los Cedros		Cloud Forest	Ecuador	Imbabura	Cotacachi, García Moreno	South America	0.301422	-78.7833	1322	QCNE: Herbario Nacional del Ecuador, Quito	244460	OSC: Fungal Herbarium, Corvallis, Oregon, USA	153413	KP133512
https://www.inaturalist.org/observations/7004923	RLC1518	2014-05-08	RV DSN	decorticated wood	Ascomycota	Sordariomycetes	Xylariales	Xylariaceae	Xylaria sp. 06			RV DSN	Reserva Los Cedros		Cloud Forest	Ecuador	Imbabura	Cotacachi, García Moreno	South America	0.304386	-78.7796	1364	QCNE: Herbario Nacional del Ecuador, Quito	244685	OSC: Fungal Herbarium, Corvallis, Oregon, USA	161791	OQ878460	OQ913081
https://www.inaturalist.org/observations/122890002	RLC1085	2012-01-10	BAR DCT DS	corticate wood	Ascomycota	Sordariomycetes	Xylariales	Xylariaceae	Xylaria sp. 07		KP133505	RV	Reserva Los Cedros	next to stream	Cloud Forest	Ecuador	Imbabura	Cotacachi, García Moreno	South America	0.301422	-78.7833	1322	QCNE: Herbario Nacional del Ecuador, Quito	244462	OSC: Fungal Herbarium, Corvallis, Oregon, USA	153418	KP133505
https://www.inaturalist.org/observations/103232400	RLC975	2012-01-08	BAR DCT DS	wood	Ascomycota	Sordariomycetes	Xylariales	Xylariaceae	Xylaria sp. 07		KP133503	RV	Reserva Los Cedros		Cloud Forest	Ecuador	Imbabura	Cotacachi, García Moreno	South America	0.301422	-78.7833	1322	QCNE: Herbario Nacional del Ecuador, Quito	244433	OSC: Fungal Herbarium, Corvallis, Oregon, USA	153310	OQ878436
https://www.inaturalist.org/observations/103232404	RLC981	2012-01-08	BAR DCT DS	wood	Ascomycota	Sordariomycetes	Xylariales	Xylariaceae	Xylaria sp. 07		KP133513	RV	Reserva Los Cedros		Cloud Forest	Ecuador	Imbabura	Cotacachi, García Moreno	South America	0.301422	-78.7833	1322	QCNE: Herbario Nacional del Ecuador, Quito	244435	OSC: Fungal Herbarium, Corvallis, Oregon, USA	153316	KP133513
https://www.inaturalist.org/observations/103232373	RLC877	2012-01-05	BAR DCT	wood	Ascomycota	Sordariomycetes	Xylariales	Xylariaceae	Xylaria sp. 08		KP133514	RV	Reserva Los Cedros		Cloud Forest	Ecuador	Imbabura	Cotacachi, García Moreno	South America	0.301422	-78.7833	1322	QCNE: Herbario Nacional del Ecuador, Quito	244413	OSC: Fungal Herbarium, Corvallis, Oregon, USA	153212	KP133514
https://www.inaturalist.org/observations/102476785	RLC416	2010-01-25	MW JM BAR	wood	Ascomycota	Sordariomycetes	Xylariales	Xylariaceae	Xylaria sp. 10		KP133517	RV	Reserva Los Cedros		Cloud Forest	Ecuador	Imbabura	Cotacachi, García Moreno	South America	0.315897	-78.7796	1666	QCNE: Herbario Nacional del Ecuador, Quito		K: Kew Fungarium,London, England		KP133517
https://www.inaturalist.org/observations/103232383	RLC931	2012-01-07	BAR DCT RV	wood	Ascomycota	Sordariomycetes	Xylariales	Xylariaceae	Xylaria sp. 10		KP133516	RV	Reserva Los Cedros		Cloud Forest	Ecuador	Imbabura	Cotacachi, García Moreno	South America	0.301422	-78.7833	1322	QCNE: Herbario Nacional del Ecuador, Quito	244422	OSC: Fungal Herbarium, Corvallis, Oregon, USA	153266	KP133516
https://www.inaturalist.org/observations/103232366	RLC864	2012-01-05	BAR DCT	wood	Ascomycota	Sordariomycetes	Xylariales	Xylariaceae	Xylaria sp. 11		KP133519	RV	Reserva Los Cedros		Cloud Forest	Ecuador	Imbabura	Cotacachi, García Moreno	South America	0.301422	-78.7833	1322	QCNE: Herbario Nacional del Ecuador, Quito		OSC: Fungal Herbarium, Corvallis, Oregon, USA	153200	KP133519
https://www.inaturalist.org/observations/103232372	RLC875	2012-01-05	BAR DCT	wood	Ascomycota	Sordariomycetes	Xylariales	Xylariaceae	Xylaria sp. 11		KP133518	RV	Reserva Los Cedros		Cloud Forest	Ecuador	Imbabura	Cotacachi, García Moreno	South America	0.301422	-78.7833	1322	QCNE: Herbario Nacional del Ecuador, Quito	244411	OSC: Fungal Herbarium, Corvallis, Oregon, USA	153210	KP133518
NA	RLC910	2012-01-06	BAR DCT	wood	Ascomycota	Sordariomycetes	Xylariales	Xylariaceae	Xylaria sp. 12		KP133521	RV	Reserva Los Cedros		Cloud Forest	Ecuador	Imbabura	Cotacachi, García Moreno	South America	0.301422	-78.7833	1322	QCNE: Herbario Nacional del Ecuador, Quito		OSC: Fungal Herbarium, Corvallis, Oregon, USA	153245	KP133521
https://www.inaturalist.org/observations/103232384	RLC934	2012-01-07	BAR DCT RV	wood	Ascomycota	Sordariomycetes	Xylariales	Xylariaceae	Xylaria sp. 12		KP133520	RV	Reserva Los Cedros		Cloud Forest	Ecuador	Imbabura	Cotacachi, García Moreno	South America	0.301422	-78.7833	1322	QCNE: Herbario Nacional del Ecuador, Quito		OSC: Fungal Herbarium, Corvallis, Oregon, USA	153269	KP133520
https://www.inaturalist.org/observations/122857357	RLC1038	2012-01-09	BAR DCT DS RV	corticate wood	Ascomycota	Sordariomycetes	Xylariales	Xylariaceae	Xylaria sp. 13		KP133523	RV	Reserva Los Cedros	next to stream	Cloud Forest	Ecuador	Imbabura	Cotacachi, García Moreno	South America	0.301422	-78.7833	1322	QCNE: Herbario Nacional del Ecuador, Quito	244452	OSC: Fungal Herbarium, Corvallis, Oregon, USA	153372	KP133523
https://www.inaturalist.org/observations/103232391	RLC966	2012-01-07	BAR DCT DS	wood	Ascomycota	Sordariomycetes	Xylariales	Xylariaceae	Xylaria sp. 13		KP133522	BAR	Reserva Los Cedros		Cloud Forest	Ecuador	Imbabura	Cotacachi, García Moreno	South America	0.301422	-78.7833	1322	QCNE: Herbario Nacional del Ecuador, Quito		OSC: Fungal Herbarium, Corvallis, Oregon, USA	153301	KP133522
https://www.inaturalist.org/observations/122504013	RLC615	2010-01-28	MW JM BAR	wood	Ascomycota	Sordariomycetes	Xylariales	Xylariaceae	Xylaria sp. 14			RV	Reserva Los Cedros		Cloud Forest	Ecuador	Imbabura	Cotacachi, García Moreno	South America	0.315897	-78.7796	1666	QCNE: Herbario Nacional del Ecuador, Quito		K: Kew Fungarium,London, England		OQ878420
https://www.inaturalist.org/observations/7005424	RLC1453	2014-05-16	RV SB	corticate wood	Ascomycota	Sordariomycetes	Xylariales	Xylariaceae	Xylaria sp. 15			RV DSN	Reserva Los Cedros	alto	Cloud Forest	Ecuador	Imbabura	Cotacachi, García Moreno	South America	0.304444	-78.7789	1364	QCNE: Herbario Nacional del Ecuador, Quito	244540	OSC: Fungal Herbarium, Corvallis, Oregon, USA	161843	OQ872016
https://www.inaturalist.org/observations/122421337	RLC569	2010-01-28	MW JM BAR	wood	Ascomycota	Sordariomycetes	Xylariales	Xylariaceae	Xylaria sp. 17			RV	Reserva Los Cedros		Cloud Forest	Ecuador	Imbabura	Cotacachi, García Moreno	South America	0.315897	-78.7796	1666	QCNE: Herbario Nacional del Ecuador, Quito	244241	K: Kew Fungarium,London, England		OQ871777
https://www.inaturalist.org/observations/101728223	RLC307	2010-01-21	MW JM BAR	wood	Ascomycota	Sordariomycetes	Xylariales	Xylariaceae	Xylaria sp. 18			RV	Reserva Los Cedros		Cloud Forest	Ecuador	Imbabura	Cotacachi, García Moreno	South America	0.301422	-78.7833	1322	QCNE: Herbario Nacional del Ecuador, Quito		K: Kew Fungarium,London, England		OQ871713
https://www.inaturalist.org/observations/136337046	RLC1761	2018-12-27	PG RV	base of palm frond	Ascomycota	Sordariomycetes	Xylariales	Xylariaceae	Xylaria sp. 19			RV	Reserva Los Cedros	Field Lat/Long is BASE CAMP; collection location information should be in photo Exif data.	Cloud Forest	Ecuador	Imbabura	Cotacachi, García Moreno	South America	0.319561	-78.8075	~2000	QCNE: Herbario Nacional del Ecuador, Quito	247495	OSC: Fungal Herbarium, Corvallis, Oregon, USA	053181	OQ872094
NA	RLC893	2012-01-05	BAR DCT	wood	Ascomycota	Sordariomycetes	Xylariales	Xylariaceae	Xylaria sp. 20		KP133524	RV	Reserva Los Cedros		Cloud Forest	Ecuador	Imbabura	Cotacachi, García Moreno	South America	0.301422	-78.7833	1322	QCNE: Herbario Nacional del Ecuador, Quito	244417	OSC: Fungal Herbarium, Corvallis, Oregon, USA	153228	KP133524
https://www.inaturalist.org/observations/7001943	RLC1217	2014-04-11	RV DSN	wood	Ascomycota	Sordariomycetes	Xylariales	Xylariaceae	Xylaria sp. 21			RV DSN	Reserva Los Cedros		Cloud Forest	Ecuador	Imbabura	Cotacachi, García Moreno	South America	0.315897	-78.7796	1666	QCNE: Herbario Nacional del Ecuador, Quito	244509	OSC: Fungal Herbarium, Corvallis, Oregon, USA	161552	OQ871924	OQ912999
https://www.inaturalist.org/observations/122960997	RLC1126	2012-01-17	BAR DCT TP	wood	Ascomycota	Sordariomycetes	Xylariales	Xylariaceae	Xylaria sp. nov. 01		KP133430.	RV	Reserva Los Cedros		Cloud Forest	Ecuador	Imbabura	Cotacachi, García Moreno	South America	0.304386	-78.7796	1364	QCNE: Herbario Nacional del Ecuador, Quito	201310	OSC: Fungal Herbarium, Corvallis, Oregon, USA	153460	KP133430.
NA	RLC1129	2012-01-17	RV MD	wood	Ascomycota	Sordariomycetes	Xylariales	Xylariaceae	Xylaria sp. nov. 01			RV	Reserva Los Cedros	Common gard 30 m downstream	Cloud Forest	Ecuador	Imbabura	Cotacachi, García Moreno	South America	0.301422	-78.7833	1322	QCNE: Herbario Nacional del Ecuador, Quito		OSC: Fungal Herbarium, Corvallis, Oregon, USA	161525
https://www.inaturalist.org/observations/7004780	RLC1439	2014-05-05	RV	decorticated wood	Ascomycota	Sordariomycetes	Xylariales	Xylariaceae	Xylaria sp. nov. 01			RV DSN	Reserva Los Cedros	on island past the orchid	Cloud Forest	Ecuador	Imbabura	Cotacachi, García Moreno	South America	0.304386	-78.7796	1364	QCNE: Herbario Nacional del Ecuador, Quito	246717	OSC: Fungal Herbarium, Corvallis, Oregon, USA	161756	OQ872008	OQ913060
https://www.inaturalist.org/observations/131742398	RLC1711	2018-12-24	JF DSN	corticate wood, 10 cm diameter	Ascomycota	Sordariomycetes	Xylariales	Xylariaceae	Xylaria sp. nov. 01			RV	Reserva Los Cedros	Field Lat/Long is BASE CAMP; collection location information should be in photo Exif data.	Cloud Forest	Ecuador	Imbabura	Cotacachi, García Moreno	South America	0.319561	-78.8075	~2000	QCNE: Herbario Nacional del Ecuador, Quito	247466	OSC: Fungal Herbarium, Corvallis, Oregon, USA	053134
https://www.inaturalist.org/observations/136480683	RLC1828	2018-12-31	ND PG DNM DSN JF RV SW	decorticate wood, 12 cm diameter	Ascomycota	Sordariomycetes	Xylariales	Xylariaceae	Xylaria sp. nov. 01			RV	Reserva Los Cedros	Field Lat/Long is BASE CAMP; collection location information should be in photo Exif data.	Cloud Forest	Ecuador	Imbabura	Cotacachi, García Moreno	South America	0.319561	-78.8075	~2000	QCNE: Herbario Nacional del Ecuador, Quito	247543	OSC: Fungal Herbarium, Corvallis, Oregon, USA	053244	OQ872110
https://www.inaturalist.org/observations/136480684	RLC1829	2018-12-31	AN TP	decorticate wood, 15 cm diameter	Ascomycota	Sordariomycetes	Xylariales	Xylariaceae	Xylaria sp. nov. 01			RV	Reserva Los Cedros	Field Lat/Long is BASE CAMP; collection location information should be in photo Exif data.	Cloud Forest	Ecuador	Imbabura	Cotacachi, García Moreno	South America	0.319561	-78.8075	~2000	QCNE: Herbario Nacional del Ecuador, Quito	247534	OSC: Fungal Herbarium, Corvallis, Oregon, USA	053245	OQ872111
https://www.inaturalist.org/observations/7002479	RLC1334	2014-04-23	RV DSN	bamboo, dead	Ascomycota	Sordariomycetes	Xylariales	Xylariaceae	Xylaria sp. nov. 02			RV DSN	Reserva Los Cedros	Bamboo grove	Cloud Forest	Ecuador	Imbabura	Cotacachi, García Moreno	South America	0.304386	-78.7796	1364	QCNE: Herbario Nacional del Ecuador, Quito	244574	OSC: Fungal Herbarium, Corvallis, Oregon, USA	161646	OQ871970	OQ913036
https://www.inaturalist.org/observations/7005479	RLC1451	2014-05-17	RV SB	bamboo	Ascomycota	Sordariomycetes	Xylariales	Xylariaceae	Xylaria sp. nov. 02			RV DSN	Reserva Los Cedros	Bamboo grove	Cloud Forest	Ecuador	Imbabura	Cotacachi, García Moreno	South America	0.304386	-78.7796	1364	QCNE: Herbario Nacional del Ecuador, Quito	244638	OSC: Fungal Herbarium, Corvallis, Oregon, USA	161851	OQ872014	OQ913064
https://www.inaturalist.org/observations/135616593	RLC1728	2018-12-24	ND DNM	decorticate wood, large diameter	Ascomycota	Sordariomycetes	Xylariales	Xylariaceae	Xylaria sp. nov. 03			RV	Reserva Los Cedros	Field Lat/Long is BASE CAMP; collection location information should be in photo Exif data.	Cloud Forest	Ecuador	Imbabura	Cotacachi, García Moreno	South America	0.319561	-78.8075	~2000	QCNE: Herbario Nacional del Ecuador, Quito	247479	OSC: Fungal Herbarium, Corvallis, Oregon, USA	053150	OQ878475
https://www.inaturalist.org/observations/102362509	RLC384	2010-01-22	MW JM BAR	wood	Ascomycota	Sordariomycetes	Xylariales	Xylariaceae	Xylaria sp. nov. 03			RV	Reserva Los Cedros		Cloud Forest	Ecuador	Imbabura	Cotacachi, García Moreno	South America	0.301422	-78.7833	1322	QCNE: Herbario Nacional del Ecuador, Quito		K: Kew Fungarium,London, England		OQ871735
https://www.inaturalist.org/observations/103320176	RLC1035	2012-01-09	BAR DCT DS RV	corticate wood	Ascomycota	Sordariomycetes	Xylariales	Xylariaceae	Xylaria subtorulosa	Speg.	KP133528	RV	Reserva Los Cedros		Cloud Forest	Ecuador	Imbabura	Cotacachi, García Moreno	South America	0.301422	-78.7833	1322	QCNE: Herbario Nacional del Ecuador, Quito	201995	OSC: Fungal Herbarium, Corvallis, Oregon, USA	153369	KP133528
NA	RLC1036	2012-01-09	BAR DCT DS RV	corticate wood	Ascomycota	Sordariomycetes	Xylariales	Xylariaceae	Xylaria subtorulosa	Speg.	KP133529	RV	Reserva Los Cedros		Cloud Forest	Ecuador	Imbabura	Cotacachi, García Moreno	South America	0.301422	-78.7833	1322	QCNE: Herbario Nacional del Ecuador, Quito	244451	OSC: Fungal Herbarium, Corvallis, Oregon, USA	153370	KP133529
https://www.inaturalist.org/observations/134911461	RLC1573	2012-02-13	RV		Ascomycota	Sordariomycetes	Xylariales	Xylariaceae	Xylaria subtorulosa	Speg.	KP133530	RV	Reserva Los Cedros	Collected in the general area of the field station, usually between the station and the Los Cedros River	Primary wet tropical cloud forest, ~300 tree spp. per hectar;	Ecuador	Imbabura	Cotacachi, García Moreno	South America	0.308611	-78.7791	1322	QCNE: Herbario Nacional del Ecuador, Quito	246731	OSC: Fungal Herbarium, Corvallis, Oregon, USA	153196	KP133530
https://www.inaturalist.org/observations/103320191	RLC1032	2012-01-09	BAR DCT DS RV	corticate wood	Ascomycota	Sordariomycetes	Xylariales	Xylariaceae	Xylaria telfairii	(Berk.) Sacc.	KP133541	RV	Reserva Los Cedros		Cloud Forest	Ecuador	Imbabura	Cotacachi, García Moreno	South America	0.301422	-78.7833	1322	QCNE: Herbario Nacional del Ecuador, Quito	201994	OSC: Fungal Herbarium, Corvallis, Oregon, USA	153366	KP133541
https://www.inaturalist.org/observations/103320192	RLC1112	2012-01-10	BAR DCT DS	decorticated wood	Ascomycota	Sordariomycetes	Xylariales	Xylariaceae	Xylaria telfairii	(Berk.) Sacc.	KP133540	RV	Reserva Los Cedros		Cloud Forest	Ecuador	Imbabura	Cotacachi, García Moreno	South America	0.301422	-78.7833	1322	QCNE: Herbario Nacional del Ecuador, Quito	241656	OSC: Fungal Herbarium, Corvallis, Oregon, USA	153445	KP133540
https://www.inaturalist.org/observations/103320193	RLC1113	2012-01-10	BAR DCT DS	decorticated wood	Ascomycota	Sordariomycetes	Xylariales	Xylariaceae	Xylaria telfairii	(Berk.) Sacc.	KP133532	RV	Reserva Los Cedros		Cloud Forest	Ecuador	Imbabura	Cotacachi, García Moreno	South America	0.301422	-78.7833	1322	QCNE: Herbario Nacional del Ecuador, Quito		OSC: Fungal Herbarium, Corvallis, Oregon, USA	153446	KP133532
https://www.inaturalist.org/observations/103320194	RLC1137	2012-01-21	RV	wood	Ascomycota	Sordariomycetes	Xylariales	Xylariaceae	Xylaria telfairii	(Berk.) Sacc.	KP133537	RV	Reserva Los Cedros	near stream	Cloud Forest	Ecuador	Imbabura	Cotacachi, García Moreno	South America	0.313889	-78.7881	1395	QCNE: Herbario Nacional del Ecuador, Quito	201551	OSC: Fungal Herbarium, Corvallis, Oregon, USA	153466	KP133537
https://www.inaturalist.org/observations/103320195	RLC1138	2012-01-21	RV	wood	Ascomycota	Sordariomycetes	Xylariales	Xylariaceae	Xylaria telfairii	(Berk.) Sacc.	KP133544	RV	Reserva Los Cedros	near stream	Cloud Forest	Ecuador	Imbabura	Cotacachi, García Moreno	South America	0.313889	-78.7881	1395	QCNE: Herbario Nacional del Ecuador, Quito	201552	OSC: Fungal Herbarium, Corvallis, Oregon, USA	153467	KP133544
https://www.inaturalist.org/observations/103333881	RLC1168	2013-12-07	BAR	wood	Ascomycota	Sordariomycetes	Xylariales	Xylariaceae	Xylaria telfairii	(Berk.) Sacc.		BAR	Reserva Los Cedros	Oso trail near turn off for INca	Cloud Forest	Ecuador	Imbabura	Cotacachi, García Moreno	South America	0.308394	-78.7795	1636
https://www.inaturalist.org/observations/7002024	RLC1203	2014-04-13	DSN	decorticated wood	Ascomycota	Sordariomycetes	Xylariales	Xylariaceae	Xylaria telfairii	(Berk.) Sacc.		RV DSN	Reserva Los Cedros	River, at base of Hydro trail	Cloud Forest	Ecuador	Imbabura	Cotacachi, García Moreno	South America	0.308986	-78.7793	1322	QCNE: Herbario Nacional del Ecuador, Quito	244498	OSC: Fungal Herbarium, Corvallis, Oregon, USA	161567
https://www.inaturalist.org/observations/7002284	RLC1349	2014-04-17	RV	decorticated wood	Ascomycota	Sordariomycetes	Xylariales	Xylariaceae	Xylaria telfairii	(Berk.) Sacc.		RV DSN	Reserva Los Cedros	in permanent plots	Cloud Forest	Ecuador	Imbabura	Cotacachi, García Moreno	South America	0.301422	-78.7833	1322	QCNE: Herbario Nacional del Ecuador, Quito	244586	OSC: Fungal Herbarium, Corvallis, Oregon, USA	161616	OQ871976	OQ913040
https://www.inaturalist.org/observations/7004836	RLC1441	2014-05-08	RV DSN	decorticated wood	Ascomycota	Sordariomycetes	Xylariales	Xylariaceae	Xylaria telfairii	(Berk.) Sacc.		RV DSN	Reserva Los Cedros		Cloud Forest	Ecuador	Imbabura	Cotacachi, García Moreno	South America	0.304386	-78.7796	1364	QCNE: Herbario Nacional del Ecuador, Quito	244633	OSC: Fungal Herbarium, Corvallis, Oregon, USA	161777	OQ872010
https://www.inaturalist.org/observations/7005210	RLC1446	2014-05-11	RV DSN	decorticated wood	Ascomycota	Sordariomycetes	Xylariales	Xylariaceae	Xylaria telfairii	(Berk.) Sacc.		RV DSN	Reserva Los Cedros	on the hill	Cloud Forest	Ecuador	Imbabura	Cotacachi, García Moreno	South America	0.304386	-78.7796	1364	QCNE: Herbario Nacional del Ecuador, Quito	201941	OSC: Fungal Herbarium, Corvallis, Oregon, USA	161803	OQ872012
https://www.inaturalist.org/observations/122759360	RLC894	2012-01-05	BAR DCT	wood	Ascomycota	Sordariomycetes	Xylariales	Xylariaceae	Xylaria telfairii	(Berk.) Sacc.	KP133535	RV	Reserva Los Cedros		Cloud Forest	Ecuador	Imbabura	Cotacachi, García Moreno	South America	0.301422	-78.7833	1322	QCNE: Herbario Nacional del Ecuador, Quito	201953	OSC: Fungal Herbarium, Corvallis, Oregon, USA	153229	KP133535
https://www.inaturalist.org/observations/122812849	RLC923	2012-01-06	BAR DCT	wood	Ascomycota	Sordariomycetes	Xylariales	Xylariaceae	Xylaria telfairii	(Berk.) Sacc.	KP133536	RV	Reserva Los Cedros		Cloud Forest	Ecuador	Imbabura	Cotacachi, García Moreno	South America	0.301422	-78.7833	1322	QCNE: Herbario Nacional del Ecuador, Quito		OSC: Fungal Herbarium, Corvallis, Oregon, USA	153258	KP133536
https://www.inaturalist.org/observations/103275468	RLC926	2012-01-06	BAR DCT	wood	Ascomycota	Sordariomycetes	Xylariales	Xylariaceae	Xylaria telfairii	(Berk.) Sacc.	KP133542)	RV	Reserva Los Cedros		Cloud Forest	Ecuador	Imbabura	Cotacachi, García Moreno	South America	0.301422	-78.7833	1322	QCNE: Herbario Nacional del Ecuador, Quito	201967	OSC: Fungal Herbarium, Corvallis, Oregon, USA	153261	KP133542)
NA	RLC948	2012-01-07	BAR DCT RV	wood	Ascomycota	Sordariomycetes	Xylariales	Xylariaceae	Xylaria telfairii	(Berk.) Sacc.	KP133539	RV	Reserva Los Cedros		Cloud Forest	Ecuador	Imbabura	Cotacachi, García Moreno	South America	0.301422	-78.7833	1322	QCNE: Herbario Nacional del Ecuador, Quito		OSC: Fungal Herbarium, Corvallis, Oregon, USA	153283	KP133539
https://www.inaturalist.org/observations/103275471	RLC962	2012-01-07	BAR DCT DS	wood	Ascomycota	Sordariomycetes	Xylariales	Xylariaceae	Xylaria telfairii	(Berk.) Sacc.	KP133534	RV	Reserva Los Cedros		Cloud Forest	Ecuador	Imbabura	Cotacachi, García Moreno	South America	0.301422	-78.7833	1322	QCNE: Herbario Nacional del Ecuador, Quito	201975	OSC: Fungal Herbarium, Corvallis, Oregon, USA	153297	KP133534
https://www.inaturalist.org/observations/103320190	RLC968	2012-01-07	BAR DCT DS	wood	Ascomycota	Sordariomycetes	Xylariales	Xylariaceae	Xylaria telfairii	(Berk.) Sacc.	KP133543	RV	Reserva Los Cedros		Cloud Forest	Ecuador	Imbabura	Cotacachi, García Moreno	South America	0.301422	-78.7833	1322	QCNE: Herbario Nacional del Ecuador, Quito		OSC: Fungal Herbarium, Corvallis, Oregon, USA	153303	KP133543
https://www.inaturalist.org/observations/7001997	RLC1197	2014-04-10	RV	wood	Ascomycota	Sordariomycetes	Xylariales	Xylariaceae	Xylaria tuberoides	Rehm		RV DSN	Reserva Los Cedros	near orchid common garden	Cloud Forest	Ecuador	Imbabura	Cotacachi, García Moreno	South America	0.304386	-78.7796	1364	QCNE: Herbario Nacional del Ecuador, Quito	244495	OSC: Fungal Herbarium, Corvallis, Oregon, USA	161547	OQ878438	OQ912992
https://www.inaturalist.org/observations/7002518	RLC1328	2014-04-23	RV DSN	decorticated wood	Ascomycota	Sordariomycetes	Xylariales	Xylariaceae	Xylaria tuberoides	Rehm		RV DSN	Reserva Los Cedros	Bamboo grove	Cloud Forest	Ecuador	Imbabura	Cotacachi, García Moreno	South America	0.304386	-78.7796	1364	QCNE: Herbario Nacional del Ecuador, Quito	244568	OSC: Fungal Herbarium, Corvallis, Oregon, USA	161643	OQ871966	OQ913032
https://www.inaturalist.org/observations/7005076	RLC1523	2014-05-08	RV DSN	decorticated wood	Ascomycota	Sordariomycetes	Xylariales	Xylariaceae	Xylaria tuberoides	Rehm		RV DSN	Reserva Los Cedros		Cloud Forest	Ecuador	Imbabura	Cotacachi, García Moreno	South America	0.301422	-78.7833	1322	QCNE: Herbario Nacional del Ecuador, Quito	201943	OSC: Fungal Herbarium, Corvallis, Oregon, USA	161792	OQ872047
https://www.inaturalist.org/observations/134911450	RLC1569	2012-02-13	RV		Ascomycota	Sordariomycetes	Xylariales	Xylariaceae	Xylaria tuberoides	Rehm		RV	Reserva Los Cedros	Collected in the general area of the field station, usually between the station and the Los Cedros River	Primary wet tropical cloud forest, ~300 tree spp. per hectar;	Ecuador	Imbabura	Cotacachi, García Moreno	South America	0.308611	-78.7791	1322	QCNE: Herbario Nacional del Ecuador, Quito	246727	OSC: Fungal Herbarium, Corvallis, Oregon, USA	153192
https://www.inaturalist.org/observations/7004734	RLC1413	2014-04-30	RV DSN	decorticated wood	Ascomycota	Sordariomycetes	Xylariales					RV DSN	Reserva Los Cedros		Cloud Forest	Ecuador	Imbabura	Cotacachi, García Moreno	South America	0.313889	-78.7881	1395	QCNE: Herbario Nacional del Ecuador, Quito	244617	OSC: Fungal Herbarium, Corvallis, Oregon, USA	161721
https://www.inaturalist.org/observations/7004330	RLC1486	2014-04-30	RV DSN	corticated wood	Ascomycota	Sordariomycetes	Xylariales					BAR DSN	Reserva Los Cedros		Cloud Forest	Ecuador	Imbabura	Cotacachi, García Moreno	South America	0.313889	-78.7881	1395	QCNE: Herbario Nacional del Ecuador, Quito	244663	OSC: Fungal Herbarium, Corvallis, Oregon, USA	161732	OQ872031
https://www.inaturalist.org/observations/7005167	RLC1509	2014-05-11	RV DSN	bamboo	Ascomycota	Sordariomycetes	Xylariales					RV DSN	Reserva Los Cedros	Bamboo grove	Cloud Forest	Ecuador	Imbabura	Cotacachi, García Moreno	South America	0.304386	-78.7796	1364	QCNE: Herbario Nacional del Ecuador, Quito	244678	OSC: Fungal Herbarium, Corvallis, Oregon, USA	161815
https://www.inaturalist.org/observations/7005585	RLC1532	2014-05-19	DSN SB	soil/roots	Ascomycota	Sordariomycetes	Xylariales					RV DSN	Reserva Los Cedros		Cloud Forest	Ecuador	Imbabura	Cotacachi, García Moreno	South America	0.324758	-78.7812	1550	QCNE: Herbario Nacional del Ecuador, Quito	244694	OSC: Fungal Herbarium, Corvallis, Oregon, USA	161865
https://www.inaturalist.org/observations/7001903	RLC1185.1	2014-04-09	RV DSN	wood	Ascomycota	Sordariomycetes						RV DSN	Reserva Los Cedros		Cloud Forest	Ecuador	Imbabura	Cotacachi, García Moreno	South America	0.304386	-78.7796	1364	QCNE: Herbario Nacional del Ecuador, Quito	244490	OSC: Fungal Herbarium, Corvallis, Oregon, USA	161541
https://www.inaturalist.org/observations/7001944	RLC1218	2014-04-11	RV DSN	corticate wood	Ascomycota	Sordariomycetes						RV DSN	Reserva Los Cedros		Cloud Forest	Ecuador	Imbabura	Cotacachi, García Moreno	South America	0.315897	-78.7796	1666	QCNE: Herbario Nacional del Ecuador, Quito	244510	OSC: Fungal Herbarium, Corvallis, Oregon, USA	161553
https://www.inaturalist.org/observations/7002531	RLC1294	2014-04-23	RV DSN	bamboo, dead	Ascomycota	Sordariomycetes						RV DSN	Reserva Los Cedros	Bamboo grove	Cloud Forest	Ecuador	Imbabura	Cotacachi, García Moreno	South America	0.304386	-78.7796	1364	QCNE: Herbario Nacional del Ecuador, Quito	244521	OSC: Fungal Herbarium, Corvallis, Oregon, USA	161636
https://www.inaturalist.org/observations/7002690	RLC1338	2014-04-26	DSN	wood	Ascomycota	Sordariomycetes						RV DSN	Reserva Los Cedros		Cloud Forest	Ecuador	Imbabura	Cotacachi, García Moreno	South America	0.324758	-78.7812	1550	QCNE: Herbario Nacional del Ecuador, Quito	244578	OSC: Fungal Herbarium, Corvallis, Oregon, USA	161688
https://www.inaturalist.org/observations/7005230	RLC1481	2014-05-11	RV DSN	bamboo, live	Ascomycota	Sordariomycetes						RV DSN	Reserva Los Cedros	, by dry creek bed	Cloud Forest	Ecuador	Imbabura	Cotacachi, García Moreno	South America	0.304386	-78.7796	1364	QCNE: Herbario Nacional del Ecuador, Quito	247903	OSC: Fungal Herbarium, Corvallis, Oregon, USA	161808
https://www.inaturalist.org/observations/134911448	RLC1567	2012-02-12	RV		Ascomycota	Sordariomycetes						RV	Reserva Los Cedros	Collected in the general area of the field station, usually between the station and the Los Cedros River	Primary wet tropical cloud forest, ~300 tree spp. per hectar;	Ecuador	Imbabura	Cotacachi, García Moreno	South America	0.308611	-78.7791	1322	QCNE: Herbario Nacional del Ecuador, Quito	246725	OSC: Fungal Herbarium, Corvallis, Oregon, USA	153190
https://www.inaturalist.org/observations/131687806	RLC1616	2018-12-13	RB JF DSN RV	corticate wood, same as 1615	Ascomycota	Sordariomycetes						DSN	Reserva Los Cedros	Field Lat/Long is BASE CAMP; collection location information should be in photo Exif data.	Cloud Forest	Ecuador	Imbabura	Cotacachi, García Moreno	South America	0.319561	-78.8075	~2000	QCNE: Herbario Nacional del Ecuador, Quito	247402	OSC: Fungal Herbarium, Corvallis, Oregon, USA	053042
https://www.inaturalist.org/observations/131733647	RLC1673	2018-12-20	JF DSN RV	Cyclanthaceae leaf	Ascomycota	Sordariomycetes						DSN	Reserva Los Cedros	Field Lat/Long is BASE CAMP; collection location information should be in photo Exif data.	Cloud Forest	Ecuador	Imbabura	Cotacachi, García Moreno	South America	0.319561	-78.8075	~2000	QCNE: Herbario Nacional del Ecuador, Quito	247440	OSC: Fungal Herbarium, Corvallis, Oregon, USA	053097
https://www.inaturalist.org/observations/122745591	RLC876	2012-01-05	BAR DCT	wood	Ascomycota	Sordariomycetes						RV	Reserva Los Cedros		Cloud Forest	Ecuador	Imbabura	Cotacachi, García Moreno	South America	0.301422	-78.7833	1322	QCNE: Herbario Nacional del Ecuador, Quito	244412	OSC: Fungal Herbarium, Corvallis, Oregon, USA	153211
https://www.inaturalist.org/observations/122818480	RLC939	2012-01-07	BAR DCT RV	wood	Ascomycota	Sordariomycetes						RV	Reserva Los Cedros	next to stream	Cloud Forest	Ecuador	Imbabura	Cotacachi, García Moreno	South America	0.301422	-78.7833	1322	QCNE: Herbario Nacional del Ecuador, Quito	244423	OSC: Fungal Herbarium, Corvallis, Oregon, USA	153274
https://www.inaturalist.org/observations/122818483	RLC940	2012-01-07	BAR DCT RV	wood	Ascomycota	Sordariomycetes						RV	Reserva Los Cedros	next to stream	Cloud Forest	Ecuador	Imbabura	Cotacachi, García Moreno	South America	0.301422	-78.7833	1322	QCNE: Herbario Nacional del Ecuador, Quito	244424	OSC: Fungal Herbarium, Corvallis, Oregon, USA	153275
https://www.inaturalist.org/observations/136480690	RLC1825	2018-12-29	MO FL	wood	Ascomycota	Xylobotryomycetes	Xylobotryales	Xylobotryaceae	Xylobotryum andinum	Pat.		RV	Reserva Los Cedros	Field Lat/Long is BASE CAMP; collection location information should be in photo Exif data.	Cloud Forest	Ecuador	Imbabura	Cotacachi, García Moreno	South America	0.319561	-78.8075	~2000	QCNE: Herbario Nacional del Ecuador, Quito	246401	OSC: Fungal Herbarium, Corvallis, Oregon, USA	053241
https://www.inaturalist.org/observations/7002319	RLC1277	2014-04-17	RV	liana, live	Ascomycota	Xylobotryomycetes	Xylobotryales	Xylobotryaceae	Xylobotryum portentosum	(Mont.) Pat.		RV DSN	Reserva Los Cedros	in permanent plots	Cloud Forest	Ecuador	Imbabura	Cotacachi, García Moreno	South America	0.301422	-78.7833	1322	QCNE: Herbario Nacional del Ecuador, Quito	201933	OSC: Fungal Herbarium, Corvallis, Oregon, USA	161599
https://www.inaturalist.org/observations/7001926	RLC1199	2014-04-09	FL	fern: tree fern	Ascomycota	Xylobotryomycetes	Xylobotryales	Xylobotryaceae	Xylobotryum portentosum (var. 1)	(Mont.) Pat.		RV DSN	Reserva Los Cedros	by the riverbefore firs	Cloud Forest	Ecuador	Imbabura	Cotacachi, García Moreno	South America	0.304386	-78.7796	1364	QCNE: Herbario Nacional del Ecuador, Quito	201932	OSC: Fungal Herbarium, Corvallis, Oregon, USA	161543	OQ878439
https://www.inaturalist.org/observations/7002847	RLC1247	2014-04-26	RV	fern: tree fern	Ascomycota	Xylobotryomycetes	Xylobotryales	Xylobotryaceae	Xylobotryum portentosum (var. 1)	(Mont.) Pat.		RV DSN	Reserva Los Cedros	by the waterfall	Cloud Forest	Ecuador	Imbabura	Cotacachi, García Moreno	South America	0.324758	-78.7812	1550	QCNE: Herbario Nacional del Ecuador, Quito	245529	OSC: Fungal Herbarium, Corvallis, Oregon, USA	161663	OQ878444
https://www.inaturalist.org/observations/7002462	RLC1308	2014-04-23	RV DSN	corticate wood	Ascomycota	Xylobotryomycetes	Xylobotryales	Xylobotryaceae	Xylobotryum portentosum (var. 2)	(Mont.) Pat.		RV DSN	Reserva Los Cedros	on the hill	Cloud Forest	Ecuador	Imbabura	Cotacachi, García Moreno	South America	0.304386	-78.7796	1364	QCNE: Herbario Nacional del Ecuador, Quito	244553	OSC: Fungal Herbarium, Corvallis, Oregon, USA	161638	OQ871958	OQ913024
https://www.inaturalist.org/observations/7004770	RLC1366	2014-05-03	DN LK SB	corticated wood	Ascomycota	Xylobotryomycetes	Xylobotryales	Xylobotryaceae	Xylobotryum portentosum (var. 2)	(Mont.) Pat.		RV DSN	Reserva Los Cedros	down by the river	Cloud Forest	Ecuador	Imbabura	Cotacachi, García Moreno	South America	0.304386	-78.7796	1364	QCNE: Herbario Nacional del Ecuador, Quito	244599	OSC: Fungal Herbarium, Corvallis, Oregon, USA	161742	OQ878451
https://www.inaturalist.org/observations/7002010	RLC1202	2014-04-12	RV	corticate wood	Ascomycota	Xylobotryomycetes	Xylobotryales	Xylobotryaceae	Xylobotryum sp.			RV DSN	Reserva Los Cedros	bottom of hill	Cloud Forest	Ecuador	Imbabura	Cotacachi, García Moreno	South America	0.304386	-78.7796	1364	QCNE: Herbario Nacional del Ecuador, Quito	244497	OSC: Fungal Herbarium, Corvallis, Oregon, USA	161561
https://www.inaturalist.org/observations/7002838	RLC1241	2014-04-26	RV	corticate wood	Ascomycota	Xylobotryomycetes	Xylobotryales	Xylobotryaceae	Xylobotryum sp.			RV DSN	Reserva Los Cedros		Cloud Forest	Ecuador	Imbabura	Cotacachi, García Moreno	South America	0.324758	-78.7812	1550	QCNE: Herbario Nacional del Ecuador, Quito	245535	OSC: Fungal Herbarium, Corvallis, Oregon, USA	161657
https://www.inaturalist.org/observations/7002434	RLC1339	2014-04-21	DSN	fern: tree fern	Ascomycota	Xylobotryomycetes	Xylobotryales	Xylobotryaceae	Xylobotryum sp.			RV DSN	Reserva Los Cedros		Cloud Forest	Ecuador	Imbabura	Cotacachi, García Moreno	South America	0.315897	-78.7796	1666	QCNE: Herbario Nacional del Ecuador, Quito	244579	OSC: Fungal Herbarium, Corvallis, Oregon, USA	161629
https://www.inaturalist.org/observations/131737205	RLC1680	2018-12-20	JF DSN RV	Cyclanthaceae leaf	Ascomycota					"Deuteromycetes"		DSN	Reserva Los Cedros	Field Lat/Long is BASE CAMP; collection location information should be in photo Exif data.	Cloud Forest	Ecuador	Imbabura	Cotacachi, García Moreno	South America	0.319561	-78.8075	~2000	QCNE: Herbario Nacional del Ecuador, Quito	247446	OSC: Fungal Herbarium, Corvallis, Oregon, USA	053104
https://www.inaturalist.org/observations/135213044	RLC1699	2018-12-31	JF	? (wood)	Ascomycota					"Discomycetes"		DSN	Reserva Los Cedros	Field Lat/Long is BASE CAMP; collection location information should be in photo Exif data.	Cloud Forest	Ecuador	Imbabura	Cotacachi, García Moreno	South America	0.319561	-78.8075	~2000	QCNE: Herbario Nacional del Ecuador, Quito	246396	OSC: Fungal Herbarium, Corvallis, Oregon, USA	053122
https://www.inaturalist.org/observations/136406902	RLC1767	2018-12-27	ND PG DNM RV	decorticate wood, 1 cm	Ascomycota					"Discomycetes"		DSN	Reserva Los Cedros	Field Lat/Long is BASE CAMP; collection location information should be in photo Exif data.	Cloud Forest	Ecuador	Imbabura	Cotacachi, García Moreno	South America	0.319561	-78.8075	~2000	QCNE: Herbario Nacional del Ecuador, Quito	247499	OSC: Fungal Herbarium, Corvallis, Oregon, USA	053186
https://www.inaturalist.org/observations/136480740	RLC1796	2018-12-29	PG RV	fern frond	Ascomycota					"Discomycetes"		DSN	Reserva Los Cedros	Field Lat/Long is BASE CAMP; collection location information should be in photo Exif data.	Cloud Forest	Ecuador	Imbabura	Cotacachi, García Moreno	South America	0.319561	-78.8075	~2000	QCNE: Herbario Nacional del Ecuador, Quito	247521	OSC: Fungal Herbarium, Corvallis, Oregon, USA	053214
https://www.inaturalist.org/observations/136480698	RLC1819	2018-12-29	ND PG JF DNM DSN RV	mossy wood	Ascomycota					"Discomycetes"		DSN	Reserva Los Cedros	Field Lat/Long is BASE CAMP; collection location information should be in photo Exif data.	Cloud Forest	Ecuador	Imbabura	Cotacachi, García Moreno	South America	0.319561	-78.8075	~2000	QCNE: Herbario Nacional del Ecuador, Quito	246395	OSC: Fungal Herbarium, Corvallis, Oregon, USA	053235
https://www.inaturalist.org/observations/136480695	RLC1822	2018-12-29	RV	well decayed, wet woody debris	Ascomycota					"Discomycetes"		DSN	Reserva Los Cedros	Field Lat/Long is BASE CAMP; collection location information should be in photo Exif data.	Cloud Forest	Ecuador	Imbabura	Cotacachi, García Moreno	South America	0.319561	-78.8075	~2000	QCNE: Herbario Nacional del Ecuador, Quito	247541	OSC: Fungal Herbarium, Corvallis, Oregon, USA	053238
https://www.inaturalist.org/observations/7002802	RLC1243	2014-04-26	RV	corticate wood	Ascomycota							RV DSN	Reserva Los Cedros		Cloud Forest	Ecuador	Imbabura	Cotacachi, García Moreno	South America	0.324758	-78.7812	1550	QCNE: Herbario Nacional del Ecuador, Quito	245513	OSC: Fungal Herbarium, Corvallis, Oregon, USA	161659
https://www.inaturalist.org/observations/7002458	RLC1302	2014-04-21	DSN	bamboo, dead	Ascomycota							RV DSN	Reserva Los Cedros		Cloud Forest	Ecuador	Imbabura	Cotacachi, García Moreno	South America	0.315897	-78.7796	1666	QCNE: Herbario Nacional del Ecuador, Quito	244548	OSC: Fungal Herbarium, Corvallis, Oregon, USA	161623
https://www.inaturalist.org/observations/7002462	RLC1343	2014-04-23	RV DSN	corticate wood	Ascomycota							RV DSN	Reserva Los Cedros	on the hill	Cloud Forest	Ecuador	Imbabura	Cotacachi, García Moreno	South America	0.304386	-78.7796	1364	QCNE: Herbario Nacional del Ecuador, Quito	244582	OSC: Fungal Herbarium, Corvallis, Oregon, USA	161648
https://www.inaturalist.org/observations/7002425	RLC1354	2014-04-21	DSN	bamboo, dead	Ascomycota							RV DSN	Reserva Los Cedros		Cloud Forest	Ecuador	Imbabura	Cotacachi, García Moreno	South America	0.315897	-78.7796	1666	QCNE: Herbario Nacional del Ecuador, Quito	244590	OSC: Fungal Herbarium, Corvallis, Oregon, USA	161630
https://www.inaturalist.org/observations/7004726	RLC1360	2014-04-30	RV DSN	decorticated wood	Ascomycota							RV DSN	Reserva Los Cedros		Cloud Forest	Ecuador	Imbabura	Cotacachi, García Moreno	South America	0.313889	-78.7881	1395	QCNE: Herbario Nacional del Ecuador, Quito	244593	OSC: Fungal Herbarium, Corvallis, Oregon, USA	161710
https://www.inaturalist.org/observations/7004281	RLC1389	2014-04-30	RV DSN	decorticated wood	Ascomycota							RV DSN	Reserva Los Cedros		Cloud Forest	Ecuador	Imbabura	Cotacachi, García Moreno	South America	0.313889	-78.7881	1395	QCNE: Herbario Nacional del Ecuador, Quito	244534	OSC: Fungal Herbarium, Corvallis, Oregon, USA	161716
https://www.inaturalist.org/observations/135205051	RLC1624	2018-12-16	RB	wet wood, well decayed	Ascomycota							DSN	Reserva Los Cedros	Field Lat/Long is BASE CAMP; collection location information should be in photo Exif data.	Cloud Forest	Ecuador	Imbabura	Cotacachi, García Moreno	South America	0.319561	-78.8075	~2000	QCNE: Herbario Nacional del Ecuador, Quito	247408	OSC: Fungal Herbarium, Corvallis, Oregon, USA	053050
https://www.inaturalist.org/observations/131690067	RLC1627	2018-12-16	RB	wet wood, corticate, really hard wood, in the river itself	Ascomycota							DSN	Reserva Los Cedros	Field Lat/Long is BASE CAMP; collection location information should be in photo Exif data.	Cloud Forest	Ecuador	Imbabura	Cotacachi, García Moreno	South America	0.319561	-78.8075	~2000	QCNE: Herbario Nacional del Ecuador, Quito	246397	OSC: Fungal Herbarium, Corvallis, Oregon, USA	053053
NA	RLC1800.2	2018-12-29	AN SW	corticate stick, 1 cm	Ascomycota							DSN	Reserva Los Cedros	Field Lat/Long is BASE CAMP; collection location information should be in photo Exif data.	Cloud Forest	Ecuador	Imbabura	Cotacachi, García Moreno	South America	0.319561	-78.8075	~2000	QCNE: Herbario Nacional del Ecuador, Quito		OSC: Fungal Herbarium, Corvallis, Oregon, USA	053219
NA	RLC296	2010-01-21	MW JM BAR		Ascomycota							BAR	Reserva Los Cedros		Cloud Forest	Ecuador	Imbabura	Cotacachi, García Moreno	South America	0.301422	-78.7833	1322	QCNE: Herbario Nacional del Ecuador, Quito	242536	K: Kew Fungarium,London, England
https://www.inaturalist.org/observations/101728233	RLC315	2010-01-21	MW JM BAR	wood	Ascomycota							BAR	Reserva Los Cedros		Cloud Forest	Ecuador	Imbabura	Cotacachi, García Moreno	South America	0.301422	-78.7833	1322	QCNE: Herbario Nacional del Ecuador, Quito		K: Kew Fungarium,London, England
https://www.inaturalist.org/observations/102198647	RLC341	2010-01-22	MW JM BAR	stem	Ascomycota							DSN	Reserva Los Cedros		Cloud Forest	Ecuador	Imbabura	Cotacachi, García Moreno	South America	0.301422	-78.7833	1322	QCNE: Herbario Nacional del Ecuador, Quito	244183	K: Kew Fungarium,London, England
NA	RLC362	2010-01-22	MW JM BAR		Ascomycota							BAR	Reserva Los Cedros	on path edge	Cloud Forest	Ecuador	Imbabura	Cotacachi, García Moreno	South America	0.301422	-78.7833	1322	QCNE: Herbario Nacional del Ecuador, Quito	244189	K: Kew Fungarium,London, England
NA	RLC377	2010-01-22	MW JM BAR		Ascomycota							BAR	Reserva Los Cedros		Cloud Forest	Ecuador	Imbabura	Cotacachi, García Moreno	South America	0.301422	-78.7833	1322	QCNE: Herbario Nacional del Ecuador, Quito	244201	K: Kew Fungarium,London, England
NA	RLC512	2010-01-26	FB JM		Ascomycota							DSN	Reserva Los Cedros		Cloud Forest	Ecuador	Imbabura	Cotacachi, García Moreno	South America	0.315897	-78.7796	1666	QCNE: Herbario Nacional del Ecuador, Quito	244233	K: Kew Fungarium,London, England
https://www.inaturalist.org/observations/122493211	RLC589	2010-01-28	MW JM BAR	leaf litter	Ascomycota							BAR	Reserva Los Cedros		Cloud Forest	Ecuador	Imbabura	Cotacachi, García Moreno	South America	0.315897	-78.7796	1666	QCNE: Herbario Nacional del Ecuador, Quito		K: Kew Fungarium,London, England
https://www.inaturalist.org/observations/122503991	RLC607	2010-01-28	MW JM BAR	insect-scale (hemiptera)	Ascomycota							BAR	Reserva Los Cedros		Cloud Forest	Ecuador	Imbabura	Cotacachi, García Moreno	South America	0.315897	-78.7796	1666	QCNE: Herbario Nacional del Ecuador, Quito		K: Kew Fungarium,London, England
https://www.inaturalist.org/observations/122572599	RLC687	2010-02-12	JM TP	leaf litter	Ascomycota							DSN	Reserva Los Cedros		Cloud Forest	Ecuador	Imbabura	Cotacachi, García Moreno	South America	0.301422	-78.7833	1322	QCNE: Herbario Nacional del Ecuador, Quito	244293	K: Kew Fungarium,London, England
https://www.inaturalist.org/observations/102198623	RLC319	2010-01-21	MW JM BAR	leaf litter	Basidiomycota	Agaricomycetes	Agaricales	Agaricaceae				BAR	Reserva Los Cedros		Cloud Forest	Ecuador	Imbabura	Cotacachi, García Moreno	South America	0.301422	-78.7833	1322	QCNE: Herbario Nacional del Ecuador, Quito		K: Kew Fungarium,London, England
https://www.inaturalist.org/observations/103654175	RLC487	2010-01-26	FB JM	wood	Basidiomycota	Agaricomycetes	Agaricales	Agaricaceae				DSN	Reserva Los Cedros		Cloud Forest	Ecuador	Imbabura	Cotacachi, García Moreno	South America	0.315897	-78.7796	1666	QCNE: Herbario Nacional del Ecuador, Quito		K: Kew Fungarium,London, England
https://www.inaturalist.org/observations/103654181	RLC495	2010-01-26	FB JM	terrestrial	Basidiomycota	Agaricomycetes	Agaricales	Agaricaceae	Agaricus aff. parvibicolor	Linda J. Chen, R.L. Zhao & K.D. Hyde		BAR	Reserva Los Cedros		Cloud Forest	Ecuador	Imbabura	Cotacachi, García Moreno	South America	0.315897	-78.7796	1666	QCNE: Herbario Nacional del Ecuador, Quito		K: Kew Fungarium,London, England		OQ871752
https://www.inaturalist.org/observations/103660404	RLC527	2010-01-27	AT	terrestrial	Basidiomycota	Agaricomycetes	Agaricales	Agaricaceae	Agaricus butyreburneus	Kerrigan, Guinb. & Callac		BAR	Reserva Los Cedros		Cloud Forest	Ecuador	Imbabura	Cotacachi, García Moreno	South America	0.315897	-78.7796	1666	QCNE: Herbario Nacional del Ecuador, Quito	244236	K: Kew Fungarium,London, England		OQ871762
https://www.inaturalist.org/observations/83951144	RLC43	2008-01-14	BAR		Basidiomycota	Agaricomycetes	Agaricales	Agaricaceae	Agaricus lodgeae	L.A. Parra, Angelini & B. Ortiz		BAR	Reserva Los Cedros	Collected in the general area of the field station, usually between the station and the Los Cedros River	Cloud Forest	Ecuador	Imbabura	Cotacachi, García Moreno	South America	0.308986	-78.7793	1395	QCNE: Herbario Nacional del Ecuador, Quito	242452	K: Kew Fungarium,London, England		OQ211566
https://www.inaturalist.org/observations/86214633	RLC127	2008-01-28	BD TSJ		Basidiomycota	Agaricomycetes	Agaricales	Agaricaceae	Agaricus microincrustatus	L.A. Parra, B. Ortiz, Lodge & T.J. Baroni		BAR	Reserva Los Cedros		Cloud Forest	Ecuador	Imbabura	Cotacachi, García Moreno	South America	0.304386	-78.7796	1364	QCNE: Herbario Nacional del Ecuador, Quito	242485	K: Kew Fungarium,London, England		OQ211553
https://www.inaturalist.org/observations/83941763	RLC33	2008-01-13	BD TSJ		Basidiomycota	Agaricomycetes	Agaricales	Agaricaceae	Agaricus microincrustatus	L.A. Parra, B. Ortiz, Lodge & T.J. Baroni		BAR	Reserva Los Cedros	Collected in the general area of the field station, usually between the station and the Los Cedros River	Cloud Forest	Ecuador	Imbabura	Cotacachi, García Moreno	South America	0.308986	-78.7793	1395	QCNE: Herbario Nacional del Ecuador, Quito		K: Kew Fungarium,London, England		OQ211515
https://www.inaturalist.org/observations/7002752	RLC1330	2014-04-26	DSN	soil/moss	Basidiomycota	Agaricomycetes	Agaricales	Agaricaceae	Agaricus sp.			RV DSN	Reserva Los Cedros		Cloud Forest	Ecuador	Imbabura	Cotacachi, García Moreno	South America	0.324758	-78.7812	1550	QCNE: Herbario Nacional del Ecuador, Quito	244570	OSC: Fungal Herbarium, Corvallis, Oregon, USA	161685
https://www.inaturalist.org/observations/101728235	RLC317	2010-01-21	MW JM BAR	terrestrial	Basidiomycota	Agaricomycetes	Agaricales	Agaricaceae	Agaricus sp.			DSN	Reserva Los Cedros		Cloud Forest	Ecuador	Imbabura	Cotacachi, García Moreno	South America	0.301422	-78.7833	1322	QCNE: Herbario Nacional del Ecuador, Quito		K: Kew Fungarium,London, England
https://www.inaturalist.org/observations/122531615	RLC649	2010-02-02	JM	terrestrial	Basidiomycota	Agaricomycetes	Agaricales	Agaricaceae	Agaricus sp.			JM	Reserva Los Cedros		Cloud Forest	Ecuador	Imbabura	Cotacachi, García Moreno	South America	0.301422	-78.7833	1322	QCNE: Herbario Nacional del Ecuador, Quito		K: Kew Fungarium,London, England
https://www.inaturalist.org/observations/122595261	RLC724	2011-01-06	BAR	terrestrial/litter	Basidiomycota	Agaricomycetes	Agaricales	Agaricaceae	Agaricus sp.			BAR	Reserva Los Cedros	Mule pasture leading to Mula Net	Cloud Forest	Ecuador	Imbabura	Cotacachi, García Moreno	South America	0.3137	-78.7778	1395	QCNE: Herbario Nacional del Ecuador, Quito	244304	K: Kew Fungarium,London, England
https://www.inaturalist.org/observations/126158266	RLC791	2011-01-13	BD TSJ JM		Basidiomycota	Agaricomycetes	Agaricales	Agaricaceae	cf. Cystolepiota sp. 01			DSN	Reserva Los Cedros		Cloud Forest	Ecuador	Imbabura	Cotacachi, García Moreno	South America	0.301422	-78.7833	1322	QCNE: Herbario Nacional del Ecuador, Quito	244359	K: Kew Fungarium,London, England		OQ871860
https://www.inaturalist.org/observations/102198642	RLC336	2010-01-21	MW JM BAR	terrestrial	Basidiomycota	Agaricomycetes	Agaricales	Agaricaceae	cf. Cystolepiota sp. 02			DSN	Reserva Los Cedros	near 88	Cloud Forest	Ecuador	Imbabura	Cotacachi, García Moreno	South America	0.301422	-78.7833	1322	QCNE: Herbario Nacional del Ecuador, Quito		K: Kew Fungarium,London, England		OQ871723
NA	RLC365	2010-01-22	MW JM BAR	herbaceous stem	Basidiomycota	Agaricomycetes	Agaricales	Agaricaceae	cf. Leucoagaricus sp. 04			DSN	Reserva Los Cedros		Cloud Forest	Ecuador	Imbabura	Cotacachi, García Moreno	South America	0.301422	-78.7833	1322	QCNE: Herbario Nacional del Ecuador, Quito		K: Kew Fungarium,London, England		OQ878406
https://www.inaturalist.org/observations/103211892	RLC468	2010-01-25	MW JM BAR	leaf litter	Basidiomycota	Agaricomycetes	Agaricales	Agaricaceae	Lepiota s.l.			BAR	Reserva Los Cedros		Cloud Forest	Ecuador	Imbabura	Cotacachi, García Moreno	South America	0.315897	-78.7796	1666	QCNE: Herbario Nacional del Ecuador, Quito		K: Kew Fungarium,London, England
https://www.inaturalist.org/observations/103654182	RLC496	2010-01-26	FB JM	terrestrial	Basidiomycota	Agaricomycetes	Agaricales	Agaricaceae	Lepiota s.l.			JM	Reserva Los Cedros		Cloud Forest	Ecuador	Imbabura	Cotacachi, García Moreno	South America	0.315897	-78.7796	1666	QCNE: Herbario Nacional del Ecuador, Quito		K: Kew Fungarium,London, England
https://www.inaturalist.org/observations/122414971	RLC549	2010-01-27	MW JM BAR	terrestrial	Basidiomycota	Agaricomycetes	Agaricales	Agaricaceae	Lepiota s.l.			BAR	Reserva Los Cedros		Cloud Forest	Ecuador	Imbabura	Cotacachi, García Moreno	South America	0.315897	-78.7796	1666	QCNE: Herbario Nacional del Ecuador, Quito		K: Kew Fungarium,London, England
https://www.inaturalist.org/observations/122418126	RLC553	2010-01-27	MW JM BAR	terrestrial/litter	Basidiomycota	Agaricomycetes	Agaricales	Agaricaceae	Lepiota s.l.			BAR	Reserva Los Cedros		Cloud Forest	Ecuador	Imbabura	Cotacachi, García Moreno	South America	0.315897	-78.7796	1666	QCNE: Herbario Nacional del Ecuador, Quito		K: Kew Fungarium,London, England
https://www.inaturalist.org/observations/103660412	RLC535	2010-01-27	MW JM BAR		Basidiomycota	Agaricomycetes	Agaricales	Agaricaceae	Lepiota s.l. sp. 01			BAR	Reserva Los Cedros		Cloud Forest	Ecuador	Imbabura	Cotacachi, García Moreno	South America	0.315897	-78.7796	1666	QCNE: Herbario Nacional del Ecuador, Quito		K: Kew Fungarium,London, England		OQ871768
https://www.inaturalist.org/observations/122493208	RLC588	2010-01-28	MW JM BAR	leaf litter	Basidiomycota	Agaricomycetes	Agaricales	Agaricaceae	Lepiota s.l. sp. 01			BAR	Reserva Los Cedros		Cloud Forest	Ecuador	Imbabura	Cotacachi, García Moreno	South America	0.315897	-78.7796	1666	QCNE: Herbario Nacional del Ecuador, Quito		K: Kew Fungarium,London, England		OQ871787
https://www.inaturalist.org/observations/86042382	RLC113	2008-01-21	BD TSJ		Basidiomycota	Agaricomycetes	Agaricales	Agaricaceae	Lepiota s.l. sp. 02			BD	Reserva Los Cedros		Cloud Forest	Ecuador	Imbabura	Cotacachi, García Moreno	South America	0.308986	-78.7793	1322	QCNE: Herbario Nacional del Ecuador, Quito	242477	K: Kew Fungarium,London, England		OQ211564
https://www.inaturalist.org/observations/122418133	RLC560	2010-01-27	MW JM BAR	terrestrial	Basidiomycota	Agaricomycetes	Agaricales	Agaricaceae	Lepiota s.l. sp. 03			BAR	Reserva Los Cedros		Cloud Forest	Ecuador	Imbabura	Cotacachi, García Moreno	South America	0.315897	-78.7796	1666	QCNE: Herbario Nacional del Ecuador, Quito		K: Kew Fungarium,London, England		OQ871772
https://www.inaturalist.org/observations/126220086	RLC826	2011-01-17	BD TSJ JM		Basidiomycota	Agaricomycetes	Agaricales	Agaricaceae	Lepiota s.l. sp. 03			BD	Reserva Los Cedros		Cloud Forest	Ecuador	Imbabura	Cotacachi, García Moreno	South America	0.308986	-78.7793	1395	QCNE: Herbario Nacional del Ecuador, Quito	244384	K: Kew Fungarium,London, England		OQ871891
https://www.inaturalist.org/observations/102476793	RLC424	2010-01-25	MW JM BAR	leaf litter	Basidiomycota	Agaricomycetes	Agaricales	Agaricaceae	Lepiota s.l. sp. 04			BAR	Reserva Los Cedros		Cloud Forest	Ecuador	Imbabura	Cotacachi, García Moreno	South America	0.315897	-78.7796	1666	QCNE: Herbario Nacional del Ecuador, Quito		K: Kew Fungarium,London, England		OQ878410
https://www.inaturalist.org/observations/103660386	RLC507	2010-01-26	FB JM	terrestrial	Basidiomycota	Agaricomycetes	Agaricales	Agaricaceae	Lepiota s.l. sp. 05			DSN	Reserva Los Cedros		Cloud Forest	Ecuador	Imbabura	Cotacachi, García Moreno	South America	0.315897	-78.7796	1666	QCNE: Herbario Nacional del Ecuador, Quito		K: Kew Fungarium,London, England		OQ871755
https://www.inaturalist.org/observations/122503988	RLC604	2010-01-28	MW JM BAR	leaf litter	Basidiomycota	Agaricomycetes	Agaricales	Agaricaceae	Lepiota s.l. sp. 06			BAR	Reserva Los Cedros		Cloud Forest	Ecuador	Imbabura	Cotacachi, García Moreno	South America	0.315897	-78.7796	1666	QCNE: Herbario Nacional del Ecuador, Quito		K: Kew Fungarium,London, England		OQ871797
https://www.inaturalist.org/observations/126158274	RLC794	2011-01-13	BD TSJ JM		Basidiomycota	Agaricomycetes	Agaricales	Agaricaceae	Lepiota s.l. sp. 07			BD	Reserva Los Cedros		Cloud Forest	Ecuador	Imbabura	Cotacachi, García Moreno	South America	0.301422	-78.7833	1322	QCNE: Herbario Nacional del Ecuador, Quito		K: Kew Fungarium,London, England		OQ871863
https://www.inaturalist.org/observations/122595256	RLC718	2010-03-11	TP RM SJ	subteranean	Basidiomycota	Agaricomycetes	Agaricales	Agaricaceae	Leucoagaricus cf. gongylophorus	(Möller) Singer		DSN	Reserva Los Cedros	subteranean ant nest	Cloud Forest	Ecuador	Imbabura	Cotacachi, García Moreno	South America	0.301422	-78.7833	1322	QCNE: Herbario Nacional del Ecuador, Quito	244299	K: Kew Fungarium,London, England
https://www.inaturalist.org/observations/136566893	RLC1846	2019-01-01	DSN	in soil	Basidiomycota	Agaricomycetes	Agaricales	Agaricaceae	Leucoagaricus cf. viridiflavus	(Petch) T.K.A. Kumar & Manim.		DSN	Reserva Los Cedros	Field Lat/Long is BASE CAMP; collection location information should be in photo Exif data.	Cloud Forest	Ecuador	Imbabura	Cotacachi, García Moreno	South America	0.319561	-78.8075	~2000	QCNE: Herbario Nacional del Ecuador, Quito		OSC: Fungal Herbarium, Corvallis, Oregon, USA	053262
https://www.inaturalist.org/observations/102198627	RLC323	2010-01-21	MW JM BAR	terrestrial	Basidiomycota	Agaricomycetes	Agaricales	Agaricaceae	Leucoagaricus sp. 01			DSN	Reserva Los Cedros		Cloud Forest	Ecuador	Imbabura	Cotacachi, García Moreno	South America	0.301422	-78.7833	1322	QCNE: Herbario Nacional del Ecuador, Quito		K: Kew Fungarium,London, England		OQ871718
https://www.inaturalist.org/observations/122583634	RLC713	2010-02-14	FB	wood	Basidiomycota	Agaricomycetes	Agaricales	Agaricaceae	Leucoagaricus sp. 02			BAR	Reserva Los Cedros		Cloud Forest	Ecuador	Imbabura	Cotacachi, García Moreno	South America	0.304386	-78.7796	1364	QCNE: Herbario Nacional del Ecuador, Quito		K: Kew Fungarium,London, England		OQ871848
https://www.inaturalist.org/observations/102476778	RLC473	2010-01-25	AT	terrestrial	Basidiomycota	Agaricomycetes	Agaricales	Agaricaceae	Leucoagaricus sp. 03			BAR	Reserva Los Cedros		Cloud Forest	Ecuador	Imbabura	Cotacachi, García Moreno	South America	0.3137	-78.7778	1395	QCNE: Herbario Nacional del Ecuador, Quito		K: Kew Fungarium,London, England		OQ871748
https://www.inaturalist.org/observations/122513531	RLC620	2010-01-30	AT	terrestrial	Basidiomycota	Agaricomycetes	Agaricales	Agaricaceae	Leucoagaricus sp. 03			BAR	Reserva Los Cedros	Near Lafleurii. Adrian filmed, vial insects=#37	Cloud Forest	Ecuador	Imbabura	Cotacachi, García Moreno	South America	0.301422	-78.7833	1322	QCNE: Herbario Nacional del Ecuador, Quito		K: Kew Fungarium,London, England		OQ871809
https://www.inaturalist.org/observations/122598166	RLC735	2011-01-07	BD TSJ JM		Basidiomycota	Agaricomycetes	Agaricales	Agaricaceae	Leucoagaricus sp. 05			BAR	Reserva Los Cedros		Cloud Forest	Ecuador	Imbabura	Cotacachi, García Moreno	South America	0.315897	-78.7796	1666	QCNE: Herbario Nacional del Ecuador, Quito	244313	K: Kew Fungarium,London, England		OQ871850
https://www.inaturalist.org/observations/85820922	RLC91	2008-01-17	BD TSJ		Basidiomycota	Agaricomycetes	Agaricales	Agaricaceae	Leucoagaricus viridiflavus	(Petch) T.K.A. Kumar & Manim.		BD	Reserva Los Cedros	Collected in the general area of the field station, usually between the station and the Los Cedros River	Cloud Forest	Ecuador	Imbabura	Cotacachi, García Moreno	South America	0.308986	-78.7793	1395	QCNE: Herbario Nacional del Ecuador, Quito	242468	K: Kew Fungarium,London, England		OQ211586
https://www.inaturalist.org/observations/126220098	RLC819	2011-01-17	BD TSJ JM		Basidiomycota	Agaricomycetes	Agaricales	Agaricaceae	Leucocoprinus cf. brunneoluteus	Capelari & Gimenes		BD	Reserva Los Cedros		Cloud Forest	Ecuador	Imbabura	Cotacachi, García Moreno	South America	0.308986	-78.7793	1395	QCNE: Herbario Nacional del Ecuador, Quito	244378	K: Kew Fungarium,London, England
https://www.inaturalist.org/observations/122513527	RLC617	2010-01-30	AT	wood	Basidiomycota	Agaricomycetes	Agaricales	Agaricaceae	Leucocoprinus cf. cepistipes	(Sowerby) Pat.		DSN	Reserva Los Cedros	Near Lafleurii. Adrian filmed, vial insects= #39	Cloud Forest	Ecuador	Imbabura	Cotacachi, García Moreno	South America	0.301422	-78.7833	1322	QCNE: Herbario Nacional del Ecuador, Quito		K: Kew Fungarium,London, England		OQ871807
https://www.inaturalist.org/observations/122536377	RLC659	2010-02-04	AT	terrestrial	Basidiomycota	Agaricomycetes	Agaricales	Agaricaceae	Leucocoprinus cf. cepistipes	(Sowerby) Pat.		DSN	Reserva Los Cedros		Cloud Forest	Ecuador	Imbabura	Cotacachi, García Moreno	South America	0.301422	-78.7833	1322	QCNE: Herbario Nacional del Ecuador, Quito		K: Kew Fungarium,London, England		OQ871828
https://www.inaturalist.org/observations/103660413	RLC536	2010-01-27	MW JM BAR	wood	Basidiomycota	Agaricomycetes	Agaricales	Agaricaceae	Leucocoprinus sp. 01			BAR	Reserva Los Cedros		Cloud Forest	Ecuador	Imbabura	Cotacachi, García Moreno	South America	0.315897	-78.7796	1666	QCNE: Herbario Nacional del Ecuador, Quito		K: Kew Fungarium,London, England		OQ871769
https://www.inaturalist.org/observations/103654186	RLC501	2010-01-26	FB JM	terrestrial	Basidiomycota	Agaricomycetes	Agaricales	Agaricaceae	Leucocoprinus sp. 02			RV	Reserva Los Cedros		Cloud Forest	Ecuador	Imbabura	Cotacachi, García Moreno	South America	0.315897	-78.7796	1666	QCNE: Herbario Nacional del Ecuador, Quito		K: Kew Fungarium,London, England		OQ871753
NA	RLC257	2010-01-20	MW JM BAR	terrestrial	Basidiomycota	Agaricomycetes	Agaricales	Agaricaceae	Leucocoprinus sp. 03			BAR	Reserva Los Cedros	next to stream	Cloud Forest	Ecuador	Imbabura	Cotacachi, García Moreno	South America	0.301422	-78.7833	1322	QCNE: Herbario Nacional del Ecuador, Quito		K: Kew Fungarium,London, England		OQ871697
https://www.inaturalist.org/observations/84267157	RLC64	2008-01-15	BD TSJ		Basidiomycota	Agaricomycetes	Agaricales	Agaricaceae	Leucocoprinus sp. 04			BAR	Reserva Los Cedros	Collected in the general area of the field station, usually between the station and the Los Cedros River	Cloud Forest	Ecuador	Imbabura	Cotacachi, García Moreno	South America	0.308986	-78.7793	1395	QCNE: Herbario Nacional del Ecuador, Quito		K: Kew Fungarium,London, England		OQ211581
https://www.inaturalist.org/observations/7002694	RLC1345.1	2014-04-26	DSN	wood	Basidiomycota	Agaricomycetes	Agaricales	Agaricaceae	Leucocoprinus sp. 05			BAR DSN	Reserva Los Cedros		Cloud Forest	Ecuador	Imbabura	Cotacachi, García Moreno	South America	0.324758	-78.7812	1550	QCNE: Herbario Nacional del Ecuador, Quito	244584	OSC: Fungal Herbarium, Corvallis, Oregon, USA	161689	OQ871975
https://www.inaturalist.org/observations/85921973	RLC106	2008-01-20	BD TSJ		Basidiomycota	Agaricomycetes	Agaricales	Agaricaceae	Leucocoprinus sp. 06			DSN	Reserva Los Cedros	Collected in the general area of the field station, usually between the station and the Los Cedros River	Cloud Forest	Ecuador	Imbabura	Cotacachi, García Moreno	South America	0.308986	-78.7793	1395	QCNE: Herbario Nacional del Ecuador, Quito		K: Kew Fungarium,London, England		OQ211576
https://www.inaturalist.org/observations/122513528	RLC618	2010-01-30	AT	wood	Basidiomycota	Agaricomycetes	Agaricales	Agaricaceae	Leucocoprinus sp. 07			DSN	Reserva Los Cedros	Near Lafleurii. Adrian filmed, vial insects #38	Cloud Forest	Ecuador	Imbabura	Cotacachi, García Moreno	South America	0.301422	-78.7833	1322	QCNE: Herbario Nacional del Ecuador, Quito		K: Kew Fungarium,London, England		OQ871808
https://www.inaturalist.org/observations/102273164	RLC353	2010-01-22	MW JM BAR	leaf litter	Basidiomycota	Agaricomycetes	Agaricales	Agaricaceae	Leucocoprinus sp. 08			BAR	Reserva Los Cedros	next to stream	Cloud Forest	Ecuador	Imbabura	Cotacachi, García Moreno	South America	0.301422	-78.7833	1322	QCNE: Herbario Nacional del Ecuador, Quito		K: Kew Fungarium,London, England		OQ871729
https://www.inaturalist.org/observations/7005568	RLC1473	2014-05-19	DSN SB	soil/wood	Basidiomycota	Agaricomycetes	Agaricales	Agaricaceae	Lycoperdon sp.			RV DSN	Reserva Los Cedros		Cloud Forest	Ecuador	Imbabura	Cotacachi, García Moreno	South America	0.324758	-78.7812	1550	QCNE: Herbario Nacional del Ecuador, Quito	244655	OSC: Fungal Herbarium, Corvallis, Oregon, USA	161863
https://www.inaturalist.org/observations/102476789	RLC420	2010-01-25	MW JM BAR	terrestrial	Basidiomycota	Agaricomycetes	Agaricales	Agaricaceae	Lycoperdon sp.			BAR	Reserva Los Cedros		Cloud Forest	Ecuador	Imbabura	Cotacachi, García Moreno	South America	0.315897	-78.7796	1666	QCNE: Herbario Nacional del Ecuador, Quito		K: Kew Fungarium,London, England
https://www.inaturalist.org/observations/7004825	RLC1489	2014-05-08	RV DSN	decorticated wood	Basidiomycota	Agaricomycetes	Agaricales	Agaricaceae	Lycoperdon sp. 01			BAR DSN	Reserva Los Cedros		Cloud Forest	Ecuador	Imbabura	Cotacachi, García Moreno	South America	0.304386	-78.7796	1364	QCNE: Herbario Nacional del Ecuador, Quito	244664	OSC: Fungal Herbarium, Corvallis, Oregon, USA	161785	OQ878458
https://www.inaturalist.org/observations/101439389	RLC244	2010-01-20	MW JM BAR	wood	Basidiomycota	Agaricomycetes	Agaricales	Agaricaceae	Lycoperdon sp. 01			BD	Reserva Los Cedros		Cloud Forest	Ecuador	Imbabura	Cotacachi, García Moreno	South America	0.301422	-78.7833	1322	QCNE: Herbario Nacional del Ecuador, Quito		K: Kew Fungarium,London, England		OQ871694
https://www.inaturalist.org/observations/85815148	RLC84	2008-01-16	BD TSJ		Basidiomycota	Agaricomycetes	Agaricales	Agaricaceae	Lycoperdon sp. 01			BD	Reserva Los Cedros	Collected in the general area of the field station, usually between the station and the Los Cedros River	Cloud Forest	Ecuador	Imbabura	Cotacachi, García Moreno	South America	0.308986	-78.7793	1395	QCNE: Herbario Nacional del Ecuador, Quito		K: Kew Fungarium,London, England
https://www.inaturalist.org/observations/7002311	RLC1327	2014-04-17	DSN	wood	Basidiomycota	Agaricomycetes	Agaricales	Agaricaceae	Lycoperdon sp. 02			RV DSN	Reserva Los Cedros		Cloud Forest	Ecuador	Imbabura	Cotacachi, García Moreno	South America	0.313889	-78.7881	1395	QCNE: Herbario Nacional del Ecuador, Quito	244567	OSC: Fungal Herbarium, Corvallis, Oregon, USA	161612	OQ871965	OQ913031
https://www.inaturalist.org/observations/84261375	RLC55	2008-01-14	BD TSJ		Basidiomycota	Agaricomycetes	Agaricales	Agaricaceae	Lycoperdon sp. 02			BD	Reserva Los Cedros	Collected in the general area of the field station, usually between the station and the Los Cedros River	Cloud Forest	Ecuador	Imbabura	Cotacachi, García Moreno	South America	0.308986	-78.7793	1395	QCNE: Herbario Nacional del Ecuador, Quito	242458	K: Kew Fungarium,London, England		OQ211588
https://www.inaturalist.org/observations/122526315	RLC635	2010-02-02	JM	wood	Basidiomycota	Agaricomycetes	Agaricales	Agaricaceae	Lycoperdon sp. 02			JM	Reserva Los Cedros		Cloud Forest	Ecuador	Imbabura	Cotacachi, García Moreno	South America	0.288853	-78.783	1554	QCNE: Herbario Nacional del Ecuador, Quito	244258	K: Kew Fungarium,London, England		OQ871815
https://www.inaturalist.org/observations/101267207	RLC206	2010-01-19	MW JM BAR	wood	Basidiomycota	Agaricomycetes	Agaricales	Agaricaceae	Lycoperdon sp. 03			BD	Reserva Los Cedros		Cloud Forest	Ecuador	Imbabura	Cotacachi, García Moreno	South America	0.301422	-78.7833	1322	QCNE: Herbario Nacional del Ecuador, Quito		K: Kew Fungarium,London, England		OQ871684
https://www.inaturalist.org/observations/131687520	RLC1606	2018-12-13	RB JF DSN RV	Well decomposed soil within the log	Basidiomycota	Agaricomycetes	Agaricales	Callistosporiaceae	Callistosporium sp.			DSN	Reserva Los Cedros	Field Lat/Long is BASE CAMP; collection location information should be in photo Exif data.	Cloud Forest	Ecuador	Imbabura	Cotacachi, García Moreno	South America	0.319561	-78.8075	~2000	QCNE: Herbario Nacional del Ecuador, Quito	246437	OSC: Fungal Herbarium, Corvallis, Oregon, USA	053033
https://www.inaturalist.org/observations/7004763	RLC1517	2014-05-03	DN LK SB	soil	Basidiomycota	Agaricomycetes	Agaricales	Clavariaceae	Clavaria cf. acuta	Sowerby		RV DSN	Reserva Los Cedros	down by the river	Cloud Forest	Ecuador	Imbabura	Cotacachi, García Moreno	South America	0.304386	-78.7796	1364	QCNE: Herbario Nacional del Ecuador, Quito	247884	OSC: Fungal Herbarium, Corvallis, Oregon, USA	161747
https://www.inaturalist.org/observations/83841694	RLC1	2008-01-12	BD TSJ		Basidiomycota	Agaricomycetes	Agaricales	Clavariaceae	Ramariopsis sp. 01			BD	Reserva Los Cedros	Collected in the general area of the field station, usually between the station and the Los Cedros River	Cloud Forest	Ecuador	Imbabura	Cotacachi, García Moreno	South America	0.308986	-78.7793	1395	QCNE: Herbario Nacional del Ecuador, Quito	242449	K: Kew Fungarium,London, England		OQ211518
https://www.inaturalist.org/observations/101127812	RLC132	2008-01-31	BD TSJ		Basidiomycota	Agaricomycetes	Agaricales	Clavariaceae	Ramariopsis sp. 01			BD	Reserva Los Cedros		Cloud Forest	Ecuador	Imbabura	Cotacachi, García Moreno	South America	0.313889	-78.7881	1395	QCNE: Herbario Nacional del Ecuador, Quito		K: Kew Fungarium,London, England		OQ211592
https://www.inaturalist.org/observations/85823853	RLC94	2008-01-18	BD TSJ		Basidiomycota	Agaricomycetes	Agaricales	Clavariaceae	Ramariopsis sp. 01			BD	Reserva Los Cedros	Collected in the general area of the field station, usually between the station and the Los Cedros River	Cloud Forest	Ecuador	Imbabura	Cotacachi, García Moreno	South America	0.308986	-78.7793	1395	QCNE: Herbario Nacional del Ecuador, Quito		K: Kew Fungarium,London, England		OQ211543
https://www.inaturalist.org/observations/126220095	RLC822	2011-01-17	BD TSJ JM		Basidiomycota	Agaricomycetes	Agaricales	Clavariaceae	Ramariopsis sp. 02			DSN	Reserva Los Cedros		Cloud Forest	Ecuador	Imbabura	Cotacachi, García Moreno	South America	0.308986	-78.7793	1395	QCNE: Herbario Nacional del Ecuador, Quito	244380	K: Kew Fungarium,London, England		OQ871887
https://www.inaturalist.org/observations/101170182	RLC153	2008-02-08	BD TSJ		Basidiomycota	Agaricomycetes	Agaricales	Clavariaceae	Scytinopogon sp.			BD	Reserva Los Cedros	Brazilargo Trail; along Rio Los Cedros	Cloud Forest	Ecuador	Imbabura	Cotacachi, García Moreno	South America	0.301422	-78.7833	1395	QCNE: Herbario Nacional del Ecuador, Quito		K: Kew Fungarium,London, England
https://www.inaturalist.org/observations/122961007	RLC1133	2012-01-20	TP		Basidiomycota	Agaricomycetes	Agaricales	Clavulinaceae	Clavulinopsis sp.			DSN	Reserva Los Cedros	Upper Oso?	Cloud Forest	Ecuador	Imbabura	Cotacachi, García Moreno	South America	0.315897	-78.7796	1666	QCNE: Herbario Nacional del Ecuador, Quito	244473	OSC: Fungal Herbarium, Corvallis, Oregon, USA	161528
https://www.inaturalist.org/observations/122531596	RLC641	2010-02-02	AT	leaf litter	Basidiomycota	Agaricomycetes	Agaricales	Clitocybaceae	Singerocybe sp.			DSN	Reserva Los Cedros		Cloud Forest	Ecuador	Imbabura	Cotacachi, García Moreno	South America	0.301422	-78.7833	1367	QCNE: Herbario Nacional del Ecuador, Quito		K: Kew Fungarium,London, England
https://www.inaturalist.org/observations/122531612	RLC650	2010-02-02	JM	leaf litter	Basidiomycota	Agaricomycetes	Agaricales	Clitocybaceae	Singerocybe sp. 01			DSN	Reserva Los Cedros		Cloud Forest	Ecuador	Imbabura	Cotacachi, García Moreno	South America	0.301422	-78.7833	1322	QCNE: Herbario Nacional del Ecuador, Quito	244265	K: Kew Fungarium,London, England		OQ871823
https://www.inaturalist.org/observations/135079166	RLC845	2011-01-21	BD TSJ JM		Basidiomycota	Agaricomycetes	Agaricales	Clitocybaceae	Singerocybe sp. 01			BD	Reserva Los Cedros		Cloud Forest	Ecuador	Imbabura	Cotacachi, García Moreno	South America	0.315897	-78.7796	1666	QCNE: Herbario Nacional del Ecuador, Quito	244398	K: Kew Fungarium,London, England		OQ871902
https://www.inaturalist.org/observations/103654187	RLC502	2010-01-26	FB JM	wood	Basidiomycota	Agaricomycetes	Agaricales	Cortinariaceae	Pyrrhoglossum sp.			DSN	Reserva Los Cedros		Cloud Forest	Ecuador	Imbabura	Cotacachi, García Moreno	South America	0.315897	-78.7796	1666	QCNE: Herbario Nacional del Ecuador, Quito	244230	K: Kew Fungarium,London, England		OQ871754
https://www.inaturalist.org/observations/122536368	RLC654	2010-02-03	AT	corticate wood	Basidiomycota	Agaricomycetes	Agaricales	Crepidotaceae	aff. Crepidotus sp. 01			BAR	Reserva Los Cedros		Cloud Forest	Ecuador	Imbabura	Cotacachi, García Moreno	South America	0.301422	-78.7833	1322	QCNE: Herbario Nacional del Ecuador, Quito	244267	K: Kew Fungarium,London, England		OQ871825
https://www.inaturalist.org/observations/103709338	RLC393	2010-01-22	MW JM BAR	wood/leaf	Basidiomycota	Agaricomycetes	Agaricales	Crepidotaceae	Crepidotus sp.			BAR	Reserva Los Cedros		Cloud Forest	Ecuador	Imbabura	Cotacachi, García Moreno	South America	0.301422	-78.7833	1322	QCNE: Herbario Nacional del Ecuador, Quito	244198	K: Kew Fungarium,London, England
https://www.inaturalist.org/observations/103708982	RLC404	2010-01-22	RM	wood/leaf	Basidiomycota	Agaricomycetes	Agaricales	Crepidotaceae	Crepidotus sp.			BAR	Reserva Los Cedros	lower Osotrail	Cloud Forest	Ecuador	Imbabura	Cotacachi, García Moreno	South America	0.315897	-78.7796	1666	QCNE: Herbario Nacional del Ecuador, Quito		K: Kew Fungarium,London, England
https://www.inaturalist.org/observations/103703966	RLC490	2010-01-26	FB JM	wood	Basidiomycota	Agaricomycetes	Agaricales	Crepidotaceae	Crepidotus sp.			DSN	Reserva Los Cedros		Cloud Forest	Ecuador	Imbabura	Cotacachi, García Moreno	South America	0.315897	-78.7796	1666	QCNE: Herbario Nacional del Ecuador, Quito		K: Kew Fungarium,London, England
https://www.inaturalist.org/observations/122513529	RLC619	2010-01-30	AT	wood	Basidiomycota	Agaricomycetes	Agaricales	Crepidotaceae	Crepidotus sp.			BAR	Reserva Los Cedros	Near Lafleurii. Adrian filmed, vial insects= #36	Cloud Forest	Ecuador	Imbabura	Cotacachi, García Moreno	South America	0.301422	-78.7833	1322	QCNE: Herbario Nacional del Ecuador, Quito		K: Kew Fungarium,London, England
https://www.inaturalist.org/observations/103211888	RLC646	2010-02-02	AT	wood	Basidiomycota	Agaricomycetes	Agaricales	Crepidotaceae	Crepidotus sp.			BAR	Reserva Los Cedros		Cloud Forest	Ecuador	Imbabura	Cotacachi, García Moreno	South America	0.301422	-78.7833	1322	QCNE: Herbario Nacional del Ecuador, Quito		K: Kew Fungarium,London, England
https://www.inaturalist.org/observations/101170896	RLC155	2008-02-09	BD TSJ		Basidiomycota	Agaricomycetes	Agaricales	Crepidotaceae	Crepidotus sp. 01			BD	Reserva Los Cedros	D. morleyi population #Oso-17	Cloud Forest	Ecuador	Imbabura	Cotacachi, García Moreno	South America	0.313889	-78.7881	1395	QCNE: Herbario Nacional del Ecuador, Quito	242497	K: Kew Fungarium,London, England		OQ211532
https://www.inaturalist.org/observations/135217235	RLC1708	2018-12-25	PG JF RV	corticate stick, 3 cm	Basidiomycota	Agaricomycetes	Agaricales	Crepidotaceae	Crepidotus sp. 01			DSN	Reserva Los Cedros	Field Lat/Long is BASE CAMP; collection location information should be in photo Exif data.	Cloud Forest	Ecuador	Imbabura	Cotacachi, García Moreno	South America	0.319561	-78.8075	~2000	QCNE: Herbario Nacional del Ecuador, Quito	247465	OSC: Fungal Herbarium, Corvallis, Oregon, USA	053131	OQ872076
https://www.inaturalist.org/observations/136480662	RLC1838	2018-12-31	ND PG DNM	corticate stick, 1.5 cm	Basidiomycota	Agaricomycetes	Agaricales	Crepidotaceae	Crepidotus sp. 01			DSN	Reserva Los Cedros	Field Lat/Long is BASE CAMP; collection location information should be in photo Exif data.	Cloud Forest	Ecuador	Imbabura	Cotacachi, García Moreno	South America	0.319561	-78.8075	~2000	QCNE: Herbario Nacional del Ecuador, Quito	246453	OSC: Fungal Herbarium, Corvallis, Oregon, USA	053254	OQ872115
https://www.inaturalist.org/observations/103703618	RLC524	2010-01-26	TP	wood	Basidiomycota	Agaricomycetes	Agaricales	Crepidotaceae	Crepidotus sp. 02			DSN	Reserva Los Cedros	near LaFleurii patch	Cloud Forest	Ecuador	Imbabura	Cotacachi, García Moreno	South America	0.301422	-78.7833	1322	QCNE: Herbario Nacional del Ecuador, Quito		K: Kew Fungarium,London, England		OQ871761
https://www.inaturalist.org/observations/122818471	RLC930	2012-01-06	BAR DCT	wood	Basidiomycota	Agaricomycetes	Agaricales	Crepidotaceae	Crepidotus sp. 02		KP133192	BAR	Reserva Los Cedros	Inca I	Cloud Forest	Ecuador	Imbabura	Cotacachi, García Moreno	South America	0.3137	-78.7778	1395	QCNE: Herbario Nacional del Ecuador, Quito	244421	OSC: Fungal Herbarium, Corvallis, Oregon, USA	153265	KP133192
https://www.inaturalist.org/observations/122860197	RLC304	2010-01-21	MW JM BAR	leaf litter	Basidiomycota	Agaricomycetes	Agaricales	Crepidotaceae	Crepidotus sp. 03			BAR	Reserva Los Cedros		Cloud Forest	Ecuador	Imbabura	Cotacachi, García Moreno	South America	0.301422	-78.7833	1322	QCNE: Herbario Nacional del Ecuador, Quito	244176	K: Kew Fungarium,London, England		OQ871711
https://www.inaturalist.org/observations/122421339	RLC570	2010-01-28	MW JM BAR	wood	Basidiomycota	Agaricomycetes	Agaricales	Crepidotaceae	Crepidotus sp. 04			DSN	Reserva Los Cedros		Cloud Forest	Ecuador	Imbabura	Cotacachi, García Moreno	South America	0.315897	-78.7796	1666	QCNE: Herbario Nacional del Ecuador, Quito		K: Kew Fungarium,London, England		OQ878417
https://www.inaturalist.org/observations/135294256	RLC1719	2018-12-25	ND PG JF DNM DSN RV	corticate stick, 2.5 cm	Basidiomycota	Agaricomycetes	Agaricales	Crepidotaceae	Crepidotus sp. 05			DSN	Reserva Los Cedros	Field Lat/Long is BASE CAMP; collection location information should be in photo Exif data.	Cloud Forest	Ecuador	Imbabura	Cotacachi, García Moreno	South America	0.319561	-78.8075	~2000	QCNE: Herbario Nacional del Ecuador, Quito	247471	OSC: Fungal Herbarium, Corvallis, Oregon, USA	053141	OQ872079
https://www.inaturalist.org/observations/135217232	RLC1705	2018-12-24	JF PG RV	corticate wood, moss, fine roots	Basidiomycota	Agaricomycetes	Agaricales	Crepidotaceae	Crepidotus sp. 06			DSN	Reserva Los Cedros	Field Lat/Long is BASE CAMP; collection location information should be in photo Exif data.	Cloud Forest	Ecuador	Imbabura	Cotacachi, García Moreno	South America	0.319561	-78.8075	~2000	QCNE: Herbario Nacional del Ecuador, Quito	247462	OSC: Fungal Herbarium, Corvallis, Oregon, USA	053128	OQ872074
https://www.inaturalist.org/observations/7001355	RLC1234	2014-04-16	RV DSN	corticate wood	Basidiomycota	Agaricomycetes	Agaricales	Cyphellaceae	Rhodoarrhenia sp.			RV DSN	Reserva Los Cedros		Cloud Forest	Ecuador	Imbabura	Cotacachi, García Moreno	South America	0.304386	-78.7796	1364	QCNE: Herbario Nacional del Ecuador, Quito	241622	OSC: Fungal Herbarium, Corvallis, Oregon, USA	161588
https://www.inaturalist.org/observations/7001417	RLC1347	2014-04-17	DSN	decorticated wood	Basidiomycota	Agaricomycetes	Agaricales	Cyphellaceae	Rhodoarrhenia sp.			RV DSN	Reserva Los Cedros	between perm. Plot and ol	Cloud Forest	Ecuador	Imbabura	Cotacachi, García Moreno	South America	0.304386	-78.7796	1364	QCNE: Herbario Nacional del Ecuador, Quito	201935	OSC: Fungal Herbarium, Corvallis, Oregon, USA	161615
https://www.inaturalist.org/observations/131687447	RLC1618	2018-12-13	RB JF DSN RV	Big log; firm, not well decomposed	Basidiomycota	Agaricomycetes	Agaricales	Cyphellaceae	Rhodoarrhenia sp.			DSN	Reserva Los Cedros	Field Lat/Long is BASE CAMP; collection location information should be in photo Exif data.	Cloud Forest	Ecuador	Imbabura	Cotacachi, García Moreno	South America	0.319561	-78.8075	~2000	QCNE: Herbario Nacional del Ecuador, Quito	247404	OSC: Fungal Herbarium, Corvallis, Oregon, USA	053044
https://www.inaturalist.org/observations/134872986	RLC137	2008-02-01	BD TSJ		Basidiomycota	Agaricomycetes	Agaricales	Cyphellaceae	Rhodoarrhenia sp. 01			DSN	Reserva Los Cedros		Cloud Forest	Ecuador	Imbabura	Cotacachi, García Moreno	South America	0.308986	-78.7793	1322	QCNE: Herbario Nacional del Ecuador, Quito	242489	K: Kew Fungarium,London, England		OQ211599
https://www.inaturalist.org/observations/126220107	RLC813	2011-01-15	BD TSJ JM		Basidiomycota	Agaricomycetes	Agaricales	Cyphellaceae	Rhodoarrhenia sp. 01			BD	Reserva Los Cedros		Cloud Forest	Ecuador	Imbabura	Cotacachi, García Moreno	South America	0.301422	-78.7833	1322	QCNE: Herbario Nacional del Ecuador, Quito	244373	K: Kew Fungarium,London, England		OQ871879
https://www.inaturalist.org/observations/131738937	RLC1686	2018-12-22	EL	leaf	Basidiomycota	Agaricomycetes	Agaricales	Cyphellopsidaceae	Calathella cf. columbiana	Agerer		DSN	Reserva Los Cedros	Field Lat/Long is BASE CAMP; collection location information should be in photo Exif data.	Cloud Forest	Ecuador	Imbabura	Cotacachi, García Moreno	South America	0.319561	-78.8075	~2000	QCNE: Herbario Nacional del Ecuador, Quito	247452	OSC: Fungal Herbarium, Corvallis, Oregon, USA	053110	OQ878471
https://www.inaturalist.org/observations/136406944	RLC1780	2018-12-29	JF	decorticate wood, <1 cm	Basidiomycota	Agaricomycetes	Agaricales	Cyphellopsidaceae	Calathella cf. columbiana	Agerer		DSN	Reserva Los Cedros	Field Lat/Long is BASE CAMP; collection location information should be in photo Exif data.	Cloud Forest	Ecuador	Imbabura	Cotacachi, García Moreno	South America	0.319561	-78.8075	~2000	QCNE: Herbario Nacional del Ecuador, Quito	247512	OSC: Fungal Herbarium, Corvallis, Oregon, USA	053199
https://www.inaturalist.org/observations/131734528	RLC1671	2018-12-20	JF DSN RV	Cyclanthaceae leaf	Basidiomycota	Agaricomycetes	Agaricales	Cyphellopsidaceae	Lachnella sp.			DSN	Reserva Los Cedros	Field Lat/Long is BASE CAMP; collection location information should be in photo Exif data.	Cloud Forest	Ecuador	Imbabura	Cotacachi, García Moreno	South America	0.319561	-78.8075	~2000	QCNE: Herbario Nacional del Ecuador, Quito	246394	OSC: Fungal Herbarium, Corvallis, Oregon, USA	053095
https://www.inaturalist.org/observations/136011708	RLC1745	2018-12-29	DSN	Cyathaceae frond, suspended above the river	Basidiomycota	Agaricomycetes	Agaricales	Cyphellopsidaceae	Lachnella sp.			DSN	Reserva Los Cedros	Field Lat/Long is BASE CAMP; collection location information should be in photo Exif data.	Cloud Forest	Ecuador	Imbabura	Cotacachi, García Moreno	South America	0.319561	-78.8075	~2000	QCNE: Herbario Nacional del Ecuador, Quito	247488	OSC: Fungal Herbarium, Corvallis, Oregon, USA	053165
NA	RLC214	2010-01-19	MW JM BAR	fern (tree fern)	Basidiomycota	Agaricomycetes	Agaricales	Entolomataceae				BAR	Reserva Los Cedros		Cloud Forest	Ecuador	Imbabura	Cotacachi, García Moreno	South America	0.301422	-78.7833	1322	QCNE: Herbario Nacional del Ecuador, Quito		K: Kew Fungarium,London, England
https://www.inaturalist.org/observations/101444764	RLC263	2010-01-20	MW JM BAR	petiole	Basidiomycota	Agaricomycetes	Agaricales	Entolomataceae	Clitopilus sp.			DSN	Reserva Los Cedros		Cloud Forest	Ecuador	Imbabura	Cotacachi, García Moreno	South America	0.301422	-78.7833	1322	QCNE: Herbario Nacional del Ecuador, Quito	242524	K: Kew Fungarium,London, England		OQ871699
https://www.inaturalist.org/observations/84142771	RLC53	2008-01-14	BD TSJ		Basidiomycota	Agaricomycetes	Agaricales	Entolomataceae	Entoloma belouvense	Noordel. & Hauskn.		BAR	Reserva Los Cedros	Collected in the general area of the field station, usually between the station and the Los Cedros River	Cloud Forest	Ecuador	Imbabura	Cotacachi, García Moreno	South America	0.308986	-78.7793	1395	QCNE: Herbario Nacional del Ecuador, Quito	242457	K: Kew Fungarium,London, England		OQ211575
https://www.inaturalist.org/observations/101169556	RLC152	2008-02-08	BD TSJ		Basidiomycota	Agaricomycetes	Agaricales	Entolomataceae	Entoloma caeruleomarginatum	Reschke, Manz & Noordel.		BAR	Reserva Los Cedros	Brazilargo Trail; along Rio Los Cedros	Cloud Forest	Ecuador	Imbabura	Cotacachi, García Moreno	South America	0.301422	-78.7833	1395	QCNE: Herbario Nacional del Ecuador, Quito	242495	K: Kew Fungarium,London, England		OQ211607
https://www.inaturalist.org/observations/122579735	RLC699	2010-02-12	RM	terrestrial	Basidiomycota	Agaricomycetes	Agaricales	Entolomataceae	Entoloma sp. 01			DSN	Reserva Los Cedros	near 1050 meter marker	Cloud Forest	Ecuador	Imbabura	Cotacachi, García Moreno	South America	0.3137	-78.7778	1395	QCNE: Herbario Nacional del Ecuador, Quito	244288	K: Kew Fungarium,London, England		OQ871841
https://www.inaturalist.org/observations/85918729	RLC105	2008-01-20	BD TSJ		Basidiomycota	Agaricomycetes	Agaricales	Entolomataceae	Entoloma sp. 02			BAR	Reserva Los Cedros		Cloud Forest	Ecuador	Imbabura	Cotacachi, García Moreno	South America	0.313889	-78.7881	1395	QCNE: Herbario Nacional del Ecuador, Quito	242473	K: Kew Fungarium,London, England		OQ211611
https://www.inaturalist.org/observations/83861846	RLC19	2008-01-12	BD TSJ		Basidiomycota	Agaricomycetes	Agaricales	Entolomataceae	Entoloma sp. 02			BAR	Reserva Los Cedros	Collected in the general area of the field station, usually between the station and the Los Cedros River	Cloud Forest	Ecuador	Imbabura	Cotacachi, García Moreno	South America	0.308986	-78.7793	1395	QCNE: Herbario Nacional del Ecuador, Quito	241601	K: Kew Fungarium,London, England		OQ211547
https://www.inaturalist.org/observations/126220073	RLC833	2011-01-18	BD TSJ JM	terrestrial	Basidiomycota	Agaricomycetes	Agaricales	Entolomataceae	Entoloma sp. 02			BAR	Reserva Los Cedros		Cloud Forest	Ecuador	Imbabura	Cotacachi, García Moreno	South America	0.301422	-78.7833	1322	QCNE: Herbario Nacional del Ecuador, Quito	244388	K: Kew Fungarium,London, England		OQ878433
https://www.inaturalist.org/observations/126220085	RLC827	2011-01-17	BD TSJ JM		Basidiomycota	Agaricomycetes	Agaricales	Entolomataceae	Entoloma sp. 03			BAR	Reserva Los Cedros	near Oso Patch #30	Cloud Forest	Ecuador	Imbabura	Cotacachi, García Moreno	South America	0.315897	-78.7796	1666	QCNE: Herbario Nacional del Ecuador, Quito	244385	K: Kew Fungarium,London, England		OQ878432
https://www.inaturalist.org/observations/83846427	RLC2	2008-01-12	BD TSJ		Basidiomycota	Agaricomycetes	Agaricales	Entolomataceae	Entoloma sp. 04			BD	Reserva Los Cedros	Collected in the general area of the field station, usually between the station and the Los Cedros River	Cloud Forest	Ecuador	Imbabura	Cotacachi, García Moreno	South America	0.308986	-78.7793	1395	QCNE: Herbario Nacional del Ecuador, Quito	242450	K: Kew Fungarium,London, England		OQ211521
https://www.inaturalist.org/observations/126220080	RLC828	2011-01-17	BD TSJ JM		Basidiomycota	Agaricomycetes	Agaricales	Entolomataceae	Entoloma sp. 05			BAR	Reserva Los Cedros		Cloud Forest	Ecuador	Imbabura	Cotacachi, García Moreno	South America	0.315897	-78.7796	1666	QCNE: Herbario Nacional del Ecuador, Quito	244386	K: Kew Fungarium,London, England		OQ871892
https://www.inaturalist.org/observations/135560365	RLC136	2008-02-01	BD TSJ		Basidiomycota	Agaricomycetes	Agaricales	Entolomataceae	Entoloma sp. 06			BAR	Reserva Los Cedros		Cloud Forest	Ecuador	Imbabura	Cotacachi, García Moreno	South America	0.308986	-78.7793	1322	QCNE: Herbario Nacional del Ecuador, Quito		K: Kew Fungarium,London, England		OQ211542
https://www.inaturalist.org/observations/131736364	RLC1684	2018-12-22	JF	corticate stick, 3 cm	Basidiomycota	Agaricomycetes	Agaricales	Entolomataceae	Entoloma Subg. Claudopus sp.			DSN	Reserva Los Cedros	Field Lat/Long is BASE CAMP; collection location information should be in photo Exif data.	Cloud Forest	Ecuador	Imbabura	Cotacachi, García Moreno	South America	0.319561	-78.8075	~2000	QCNE: Herbario Nacional del Ecuador, Quito	247449	OSC: Fungal Herbarium, Corvallis, Oregon, USA	053108
https://www.inaturalist.org/observations/135079164	RLC733	2011-01-07	BD TSJ JM		Basidiomycota	Agaricomycetes	Agaricales	Entolomataceae	Entoloma subg. Nolanea sp.			BAR	Reserva Los Cedros		Cloud Forest	Ecuador	Imbabura	Cotacachi, García Moreno	South America	0.315897	-78.7796	1666	QCNE: Herbario Nacional del Ecuador, Quito	244311	K: Kew Fungarium,London, England
https://www.inaturalist.org/observations/122598165	RLC734	2011-01-07	BD TSJ JM		Basidiomycota	Agaricomycetes	Agaricales	Entolomataceae	Entoloma subg. Nolanea sp.			BAR	Reserva Los Cedros		Cloud Forest	Ecuador	Imbabura	Cotacachi, García Moreno	South America	0.315897	-78.7796	1666	QCNE: Herbario Nacional del Ecuador, Quito	244312	K: Kew Fungarium,London, England
https://www.inaturalist.org/observations/122598175	RLC742	2011-01-07	BD TSJ JM		Basidiomycota	Agaricomycetes	Agaricales	Entolomataceae	Entoloma subg. Nolanea sp.			BAR	Reserva Los Cedros		Cloud Forest	Ecuador	Imbabura	Cotacachi, García Moreno	South America	0.315897	-78.7796	1666	QCNE: Herbario Nacional del Ecuador, Quito	244319	K: Kew Fungarium,London, England
https://www.inaturalist.org/observations/122716400	RLC746	2011-01-07	BD TSJ JM		Basidiomycota	Agaricomycetes	Agaricales	Entolomataceae	Entoloma subg. Nolanea sp.			BAR	Reserva Los Cedros		Cloud Forest	Ecuador	Imbabura	Cotacachi, García Moreno	South America	0.315897	-78.7796	1666	QCNE: Herbario Nacional del Ecuador, Quito	244323	K: Kew Fungarium,London, England
https://www.inaturalist.org/observations/101170460	RLC154	2008-02-08	BD TSJ		Basidiomycota	Agaricomycetes	Agaricales	Entolomataceae	Rhodocybe sp. 01			DSN	Reserva Los Cedros	Brazilargo Trail; along Rio Los Cedros	Cloud Forest	Ecuador	Imbabura	Cotacachi, García Moreno	South America	0.301422	-78.7833	1395	QCNE: Herbario Nacional del Ecuador, Quito	242496	K: Kew Fungarium,London, England		OQ211538
https://www.inaturalist.org/observations/86216800	RLC129	2008-01-30	BD TSJ		Basidiomycota	Agaricomycetes	Agaricales	Entolomataceae				BD	Reserva Los Cedros		Cloud Forest	Ecuador	Imbabura	Cotacachi, García Moreno	South America	0.304386	-78.7796	1364	QCNE: Herbario Nacional del Ecuador, Quito	242487	K: Kew Fungarium,London, England		OQ211571
https://www.inaturalist.org/observations/102362528	RLC407	2010-01-22	RM	terrestrial	Basidiomycota	Agaricomycetes	Agaricales	Entolomataceae				BAR	Reserva Los Cedros	lower Osotrail	Cloud Forest	Ecuador	Imbabura	Cotacachi, García Moreno	South America	0.315897	-78.7796	1666	QCNE: Herbario Nacional del Ecuador, Quito		K: Kew Fungarium,London, England		OQ878409
https://www.inaturalist.org/observations/126220104	RLC815	2011-01-15	BD TSJ JM		Basidiomycota	Agaricomycetes	Agaricales	Entolomataceae				BD	Reserva Los Cedros		Cloud Forest	Ecuador	Imbabura	Cotacachi, García Moreno	South America	0.301422	-78.7833	1322	QCNE: Herbario Nacional del Ecuador, Quito	244374	K: Kew Fungarium,London, England		OQ871881
https://www.inaturalist.org/observations/131732652	RLC1657	2018-12-18	RV	base of palm frond	Basidiomycota	Agaricomycetes	Agaricales	Hygrophoraceae	Chrysomphalina sp. 01			DSN	Reserva Los Cedros	Field Lat/Long is BASE CAMP; collection location information should be in photo Exif data.	Cloud Forest	Ecuador	Imbabura	Cotacachi, García Moreno	South America	0.319561	-78.8075	~2000	QCNE: Herbario Nacional del Ecuador, Quito	247432	OSC: Fungal Herbarium, Corvallis, Oregon, USA	053080	OQ878466
https://www.inaturalist.org/observations/131735410	RLC1668	2018-12-20	JF DSN RV	wood, rootlets, and moss	Basidiomycota	Agaricomycetes	Agaricales	Hygrophoraceae	Chrysomphalina sp. 01			DSN	Reserva Los Cedros	Field Lat/Long is BASE CAMP; collection location information should be in photo Exif data.	Cloud Forest	Ecuador	Imbabura	Cotacachi, García Moreno	South America	0.319561	-78.8075	~2000	QCNE: Herbario Nacional del Ecuador, Quito	247436	OSC: Fungal Herbarium, Corvallis, Oregon, USA	053091	OQ878470
https://www.inaturalist.org/observations/7005243	RLC1427	2014-05-13	DSN SB	soil/roots	Basidiomycota	Agaricomycetes	Agaricales	Hygrophoraceae	Cyphellostereum pusiolum	(Berk. & M.A. Curtis) D.A. Reid		RV DSN	Reserva Los Cedros		Cloud Forest	Ecuador	Imbabura	Cotacachi, García Moreno	South America	0.299639	-78.7679	1250	QCNE: Herbario Nacional del Ecuador, Quito	244625	OSC: Fungal Herbarium, Corvallis, Oregon, USA	161826
https://www.inaturalist.org/observations/7002394	RLC1329	2014-04-21	DSN	corticate wood	Basidiomycota	Agaricomycetes	Agaricales	Hygrophoraceae	Dictyonema aff. barbatum	Dal-Forno, Bungartz & Lücking		RV DSN	Reserva Los Cedros		Cloud Forest	Ecuador	Imbabura	Cotacachi, García Moreno	South America	0.315897	-78.7796	1666	QCNE: Herbario Nacional del Ecuador, Quito	248093	OSC: Fungal Herbarium, Corvallis, Oregon, USA	161628	OQ871967	OQ913033
https://www.inaturalist.org/observations/6998960	RLC1394	2014-05-11	RV DSN	moss/soil	Basidiomycota	Agaricomycetes	Agaricales	Hygrophoraceae	Hygrocybe aff. astatogala	(R. Heim) Heinem.		RV DSN	Reserva Los Cedros	before hydro turnoff	Cloud Forest	Ecuador	Imbabura	Cotacachi, García Moreno	South America	0.304386	-78.7796	1364	QCNE: Herbario Nacional del Ecuador, Quito	247906	OSC: Fungal Herbarium, Corvallis, Oregon, USA	161797
https://www.inaturalist.org/observations/83860049	RLC17	2008-01-12	BD TSJ		Basidiomycota	Agaricomycetes	Agaricales	Hygrophoraceae	Hygrocybe aff. astatogala	(R. Heim) Heinem.		DSN	Reserva Los Cedros	Collected in the general area of the field station, usually between the station and the Los Cedros River	Cloud Forest	Ecuador	Imbabura	Cotacachi, García Moreno	South America	0.308986	-78.7793	1395	QCNE: Herbario Nacional del Ecuador, Quito		K: Kew Fungarium,London, England
https://www.inaturalist.org/observations/101169074	RLC151	2008-02-08	BD TSJ		Basidiomycota	Agaricomycetes	Agaricales	Hygrophoraceae	Hygrocybe aff. miniata	(Fr.) P. Kumm.		BD	Reserva Los Cedros	Brazilargo Trail; along Rio Los Cedros	Cloud Forest	Ecuador	Imbabura	Cotacachi, García Moreno	South America	0.301422	-78.7833	1395	QCNE: Herbario Nacional del Ecuador, Quito		K: Kew Fungarium,London, England		OQ211551
https://www.inaturalist.org/observations/122598172	RLC740	2011-01-07	BD TSJ JM		Basidiomycota	Agaricomycetes	Agaricales	Hygrophoraceae	Hygrocybe aphylla	Læssøe & Boertm.		DSN	Reserva Los Cedros		Cloud Forest	Ecuador	Imbabura	Cotacachi, García Moreno	South America	0.315897	-78.7796	1666	QCNE: Herbario Nacional del Ecuador, Quito	244317	K: Kew Fungarium,London, England
https://www.inaturalist.org/observations/122716397	RLC744	2011-01-07	BD TSJ JM	among moss on tree trunk	Basidiomycota	Agaricomycetes	Agaricales	Hygrophoraceae	Hygrocybe cf. rosea	Murrill		JL	Reserva Los Cedros		Cloud Forest	Ecuador	Imbabura	Cotacachi, García Moreno	South America	0.535	-79.3006	1636	QCNE: Herbario Nacional del Ecuador, Quito	244321	K: Kew Fungarium,London, England
https://www.inaturalist.org/observations/101672217	RLC272	2010-01-20	MW JM BAR	terrestrial	Basidiomycota	Agaricomycetes	Agaricales	Hygrophoraceae	Hygrocybe hypohaemacta (sensu auct. neotrop.)	(Corner) Pegler		DSN	Reserva Los Cedros		Cloud Forest	Ecuador	Imbabura	Cotacachi, García Moreno	South America	0.301422	-78.7833	1322	QCNE: Herbario Nacional del Ecuador, Quito	241596	K: Kew Fungarium,London, England		OQ871701
https://www.inaturalist.org/observations/122504008	RLC614	2010-01-28	AT	terrestrial	Basidiomycota	Agaricomycetes	Agaricales	Hygrophoraceae	Hygrocybe nigrescens group	(Quél.) Kühner		JL	Reserva Los Cedros		Cloud Forest	Ecuador	Imbabura	Cotacachi, García Moreno	South America	0.315897	-78.7796	1666	QCNE: Herbario Nacional del Ecuador, Quito		K: Kew Fungarium,London, England		OQ871805
https://www.inaturalist.org/observations/103660382	RLC503	2010-01-26	FB JM	terrestrial	Basidiomycota	Agaricomycetes	Agaricales	Hygrophoraceae	Hygrocybe occidentalis complex	(Dennis) Pegler		JL	Reserva Los Cedros		Cloud Forest	Ecuador	Imbabura	Cotacachi, García Moreno	South America	0.315897	-78.7796	1666	QCNE: Herbario Nacional del Ecuador, Quito		K: Kew Fungarium,London, England
https://www.inaturalist.org/observations/122421331	RLC558	2010-01-27	MW JM BAR	terrestrial	Basidiomycota	Agaricomycetes	Agaricales	Hygrophoraceae	Hygrocybe occidentalis complex	(Dennis) Pegler		JL	Reserva Los Cedros		Cloud Forest	Ecuador	Imbabura	Cotacachi, García Moreno	South America	0.315897	-78.7796	1666	QCNE: Herbario Nacional del Ecuador, Quito		K: Kew Fungarium,London, England
https://www.inaturalist.org/observations/122421335	RLC567	2010-01-28	MW JM BAR	terrestrial	Basidiomycota	Agaricomycetes	Agaricales	Hygrophoraceae	Hygrocybe occidentalis complex	(Dennis) Pegler		JL	Reserva Los Cedros		Cloud Forest	Ecuador	Imbabura	Cotacachi, García Moreno	South America	0.315897	-78.7796	1666	QCNE: Herbario Nacional del Ecuador, Quito		K: Kew Fungarium,London, England
https://www.inaturalist.org/observations/122526305	RLC633	2010-02-02	JM	terrestrial	Basidiomycota	Agaricomycetes	Agaricales	Hygrophoraceae	Hygrocybe occidentalis complex	(Dennis) Pegler		JL	Reserva Los Cedros		Cloud Forest	Ecuador	Imbabura	Cotacachi, García Moreno	South America	0.301422	-78.7833	1635	QCNE: Herbario Nacional del Ecuador, Quito		K: Kew Fungarium,London, England		OQ878423
https://www.inaturalist.org/observations/126148790	RLC773	2011-01-09	BD TSJ JM		Basidiomycota	Agaricomycetes	Agaricales	Hygrophoraceae	Hygrocybe occidentalis complex	(Dennis) Pegler		JL	Reserva Los Cedros		Cloud Forest	Ecuador	Imbabura	Cotacachi, García Moreno	South America	0.315897	-78.7796	1666	QCNE: Herbario Nacional del Ecuador, Quito	244347	K: Kew Fungarium,London, England
https://www.inaturalist.org/observations/122536383	RLC660	2010-02-04	AT	terrestrial	Basidiomycota	Agaricomycetes	Agaricales	Hygrophoraceae	Hygrocybe Sect. Psuedofirmae sp.			JL	Reserva Los Cedros	near where drops off	Cloud Forest	Ecuador	Imbabura	Cotacachi, García Moreno	South America	0.304386	-78.7796	1364	QCNE: Herbario Nacional del Ecuador, Quito		K: Kew Fungarium,London, England
https://www.inaturalist.org/observations/122716423	RLC759	2011-01-08	BD TSJ JM		Basidiomycota	Agaricomycetes	Agaricales	Hygrophoraceae	Hygrocybe Sect. Psuedofirmae sp.			JL	Reserva Los Cedros	in soil on Oso Trail, near sample point #56	Cloud Forest	Ecuador	Imbabura	Cotacachi, García Moreno	South America	0.315897	-78.7796	1666	QCNE: Herbario Nacional del Ecuador, Quito	244335	K: Kew Fungarium,London, England
https://www.inaturalist.org/observations/122567608	RLC670	2010-02-10	JM	terrestrial	Basidiomycota	Agaricomycetes	Agaricales	Hygrophoraceae	Hygrocybe sp.			JL	Reserva Los Cedros		Cloud Forest	Ecuador	Imbabura	Cotacachi, García Moreno	South America	0.315897	-78.7796	1666	QCNE: Herbario Nacional del Ecuador, Quito	244274	K: Kew Fungarium,London, England
https://www.inaturalist.org/observations/126148791	RLC774	2011-01-09	BD TSJ JM		Basidiomycota	Agaricomycetes	Agaricales	Hygrophoraceae	Hygrocybe sp.			BD	Reserva Los Cedros		Cloud Forest	Ecuador	Imbabura	Cotacachi, García Moreno	South America	0.315897	-78.7796	1666	QCNE: Herbario Nacional del Ecuador, Quito		K: Kew Fungarium,London, England
https://www.inaturalist.org/observations/126148798	RLC780	2011-01-10	BD TSJ JM		Basidiomycota	Agaricomycetes	Agaricales	Hygrophoraceae	Hygrocybe sp. 01			BD	Reserva Los Cedros	near OSO#103	Cloud Forest	Ecuador	Imbabura	Cotacachi, García Moreno	South America	0.315897	-78.7796	1666	QCNE: Herbario Nacional del Ecuador, Quito	244352	K: Kew Fungarium,London, England		OQ878431
https://www.inaturalist.org/observations/83858993	RLC16	2008-01-12	BD TSJ		Basidiomycota	Agaricomycetes	Agaricales	Hygrophoraceae	Hygrocybe sp. 02			BAR	Reserva Los Cedros	Collected in the general area of the field station, usually between the station and the Los Cedros River	Cloud Forest	Ecuador	Imbabura	Cotacachi, García Moreno	South America	0.308986	-78.7793	1395	QCNE: Herbario Nacional del Ecuador, Quito		K: Kew Fungarium,London, England		OQ211541
https://www.inaturalist.org/observations/126220060	RLC841	2011-01-19	BD TSJ JM		Basidiomycota	Agaricomycetes	Agaricales	Hygrophoraceae	Hygrocybe sp. 02			BD	Reserva Los Cedros		Cloud Forest	Ecuador	Imbabura	Cotacachi, García Moreno	South America	0.3137	-78.7778	1395	QCNE: Herbario Nacional del Ecuador, Quito	244395	K: Kew Fungarium,London, England		OQ871899
https://www.inaturalist.org/observations/85814313	RLC83	2008-01-16	BD TSJ		Basidiomycota	Agaricomycetes	Agaricales	Hygrophoraceae	Hygrocybe sp. 03			BD	Reserva Los Cedros	Collected in the general area of the field station, usually between the station and the Los Cedros River	Cloud Forest	Ecuador	Imbabura	Cotacachi, García Moreno	South America	0.308986	-78.7793	1395	QCNE: Herbario Nacional del Ecuador, Quito	242465	K: Kew Fungarium,London, England		OQ211589
https://www.inaturalist.org/observations/7004718	RLC1512	2014-05-01	FL	soil	Basidiomycota	Agaricomycetes	Agaricales	Hygrophoraceae	Hygrocybe sp. 04			RV DSN	Reserva Los Cedros		Cloud Forest	Ecuador	Imbabura	Cotacachi, García Moreno	South America	0.299639	-78.7679	1250	QCNE: Herbario Nacional del Ecuador, Quito	244680	OSC: Fungal Herbarium, Corvallis, Oregon, USA	161739	OQ872042
https://www.inaturalist.org/observations/83875076	RLC29	2008-01-13	BD TSJ		Basidiomycota	Agaricomycetes	Agaricales	Hygrophoraceae	Rimbachia paradoxa	Pat.		DSN	Reserva Los Cedros	Collected in the general area of the field station, usually between the station and the Los Cedros River	Cloud Forest	Ecuador	Imbabura	Cotacachi, García Moreno	South America	0.308986	-78.7793	1395	QCNE: Herbario Nacional del Ecuador, Quito		K: Kew Fungarium,London, England		OQ211510
https://www.inaturalist.org/observations/144114877	RLC138	2008-02-01	BD TSJ		Basidiomycota	Agaricomycetes	Agaricales	Hygrophoraceae				BAR	Reserva Los Cedros		Cloud Forest	Ecuador	Imbabura	Cotacachi, García Moreno	South America	0.308986	-78.7793	1322	QCNE: Herbario Nacional del Ecuador, Quito	242490	K: Kew Fungarium,London, England		OQ211519
https://www.inaturalist.org/observations/7005006	RLC1520	2014-05-08	RV DSN		Basidiomycota	Agaricomycetes	Agaricales	Hygrophoraceae				DSN	Reserva Los Cedros		Cloud Forest	Ecuador	Imbabura	Cotacachi, García Moreno	South America	0.308986	-78.7793	1395	QCNE: Herbario Nacional del Ecuador, Quito	244687	K: Kew Fungarium,London, England	161868	OQ872046
https://www.inaturalist.org/observations/101211683	RLC187	2010-01-19	MW JM BAR	wood	Basidiomycota	Agaricomycetes	Agaricales	Hymenogastraceae	cf. Galerina sp.			DSN	Reserva Los Cedros		Cloud Forest	Ecuador	Imbabura	Cotacachi, García Moreno	South America	0.301422	-78.7833	1322	QCNE: Herbario Nacional del Ecuador, Quito		K: Kew Fungarium,London, England
https://www.inaturalist.org/observations/101213404	RLC193	2010-01-19	MW JM BAR	wood	Basidiomycota	Agaricomycetes	Agaricales	Hymenogastraceae	Galerina sp.			BAR	Reserva Los Cedros		Cloud Forest	Ecuador	Imbabura	Cotacachi, García Moreno	South America	0.301422	-78.7833	1322	QCNE: Herbario Nacional del Ecuador, Quito		K: Kew Fungarium,London, England
https://www.inaturalist.org/observations/126158268	RLC793	2011-01-13	BD TSJ JM		Basidiomycota	Agaricomycetes	Agaricales	Hymenogastraceae	Galerina sp. 01			BD	Reserva Los Cedros		Cloud Forest	Ecuador	Imbabura	Cotacachi, García Moreno	South America	0.301422	-78.7833	1322	QCNE: Herbario Nacional del Ecuador, Quito		K: Kew Fungarium,London, England		OQ871862
https://www.inaturalist.org/observations/122503997	RLC610	2010-01-28	MW JM BAR	wood	Basidiomycota	Agaricomycetes	Agaricales	Hymenogastraceae	Galerina sp. 02			BAR	Reserva Los Cedros		Cloud Forest	Ecuador	Imbabura	Cotacachi, García Moreno	South America	0.315897	-78.7796	1666	QCNE: Herbario Nacional del Ecuador, Quito		K: Kew Fungarium,London, England		OQ871801
https://www.inaturalist.org/observations/126158267	RLC792	2011-01-13	BD TSJ JM		Basidiomycota	Agaricomycetes	Agaricales	Hymenogastraceae	Galerina sp. 02			BD	Reserva Los Cedros		Cloud Forest	Ecuador	Imbabura	Cotacachi, García Moreno	South America	0.301422	-78.7833	1322	QCNE: Herbario Nacional del Ecuador, Quito		K: Kew Fungarium,London, England		OQ871861
https://www.inaturalist.org/observations/135294251	RLC1715	2018-12-24	JF	decaying leaves	Basidiomycota	Agaricomycetes	Agaricales	Hymenogastraceae	Galerina sp. 03			DSN	Reserva Los Cedros	Field Lat/Long is BASE CAMP; collection location information should be in photo Exif data.	Cloud Forest	Ecuador	Imbabura	Cotacachi, García Moreno	South America	0.319561	-78.8075	~2000	QCNE: Herbario Nacional del Ecuador, Quito	246429	OSC: Fungal Herbarium, Corvallis, Oregon, USA	053137	OQ872078
https://www.inaturalist.org/observations/83948903	RLC41	2008-01-13	BD TSJ		Basidiomycota	Agaricomycetes	Agaricales	Hymenogastraceae	Gymnopilus lepidotus	Hesler		BD	Reserva Los Cedros	Collected in the general area of the field station, usually between the station and the Los Cedros River	Cloud Forest	Ecuador	Imbabura	Cotacachi, García Moreno	South America	0.308986	-78.7793	1395	QCNE: Herbario Nacional del Ecuador, Quito	241592	K: Kew Fungarium,London, England		OQ211600
https://www.inaturalist.org/observations/122513537	RLC623	2010-01-30	JM TP	wood	Basidiomycota	Agaricomycetes	Agaricales	Hymenogastraceae	Gymnopilus sp. 01			DSN	Reserva Los Cedros		Cloud Forest	Ecuador	Imbabura	Cotacachi, García Moreno	South America	0.288853	-78.783	1554	QCNE: Herbario Nacional del Ecuador, Quito	244290	K: Kew Fungarium,London, England		OQ871810
https://www.inaturalist.org/observations/85816613	RLC86	2008-01-17	BD TSJ		Basidiomycota	Agaricomycetes	Agaricales	Hymenogastraceae	Gymnopilus sp. 01			BD	Reserva Los Cedros		Cloud Forest	Ecuador	Imbabura	Cotacachi, García Moreno	South America	0.304386	-78.7796	1364	QCNE: Herbario Nacional del Ecuador, Quito	242466	K: Kew Fungarium,London, England		OQ211552
NA	RLC212	2010-01-19	MW JM BAR	wood	Basidiomycota	Agaricomycetes	Agaricales	Hymenogastraceae	Gymnopilus sp. 02			BAR	Reserva Los Cedros		Cloud Forest	Ecuador	Imbabura	Cotacachi, García Moreno	South America	0.301422	-78.7833	1322	QCNE: Herbario Nacional del Ecuador, Quito		K: Kew Fungarium,London, England		OQ871688
https://www.inaturalist.org/observations/102476779	RLC474	2010-01-25	AT	wood	Basidiomycota	Agaricomycetes	Agaricales	Hymenogastraceae	Phaeocollybia sp.			DSN	Reserva Los Cedros		Cloud Forest	Ecuador	Imbabura	Cotacachi, García Moreno	South America	0.3137	-78.7778	1395	QCNE: Herbario Nacional del Ecuador, Quito		K: Kew Fungarium,London, England		OQ871749
https://www.inaturalist.org/observations/122595269	RLC728	2011-01-07	BD TSJ JM		Basidiomycota	Agaricomycetes	Agaricales	Hymenogastraceae	Phaeocollybia sp.			BD	Reserva Los Cedros		Cloud Forest	Ecuador	Imbabura	Cotacachi, García Moreno	South America	0.315897	-78.7796	1666	QCNE: Herbario Nacional del Ecuador, Quito	244306	K: Kew Fungarium,London, England
https://www.inaturalist.org/observations/103660410	RLC533	2010-01-27	MW JM BAR	terrestrial	Basidiomycota	Agaricomycetes	Agaricales	Hymenogastraceae	Psilocybe guilartensis	Guzmán, F. Tapia & Nieves-Riv.		BAR	Reserva Los Cedros		Cloud Forest	Ecuador	Imbabura	Cotacachi, García Moreno	South America	0.315897	-78.7796	1666	QCNE: Herbario Nacional del Ecuador, Quito		K: Kew Fungarium,London, England		OQ871766
https://www.inaturalist.org/observations/131687339	RLC1608	2018-12-13	RB JF DSN RV	near vertical cutface adjacent trail	Basidiomycota	Agaricomycetes	Agaricales	Hymenogastraceae	Psilocybe sect. Cordisporae sp.			DSN	Reserva Los Cedros	Field Lat/Long is BASE CAMP; collection location information should be in photo Exif data.	Cloud Forest	Ecuador	Imbabura	Cotacachi, García Moreno	South America	0.319561	-78.8075	~2000	QCNE: Herbario Nacional del Ecuador, Quito	247395	OSC: Fungal Herbarium, Corvallis, Oregon, USA	053034
https://www.inaturalist.org/observations/136406945	RLC1778	2018-12-28	MO FL	soil	Basidiomycota	Agaricomycetes	Agaricales	Hymenogastraceae	Psilocybe sp.			DSN	Reserva Los Cedros	Field Lat/Long is BASE CAMP; collection location information should be in photo Exif data.	Cloud Forest	Ecuador	Imbabura	Cotacachi, García Moreno	South America	0.319561	-78.8075	~2000	QCNE: Herbario Nacional del Ecuador, Quito	247511	OSC: Fungal Herbarium, Corvallis, Oregon, USA	053197
https://www.inaturalist.org/observations/122598168	RLC736	2011-01-07	BD TSJ JM	fern (tree fern)	Basidiomycota	Agaricomycetes	Agaricales	Hymenogastraceae	Psilocybe sp. nov.			BD	Reserva Los Cedros		Cloud Forest	Ecuador	Imbabura	Cotacachi, García Moreno	South America	0.315897	-78.7796	1666	QCNE: Herbario Nacional del Ecuador, Quito	244314	K: Kew Fungarium,London, England
https://www.inaturalist.org/observations/126158265	RLC790	2011-01-13	BD TSJ JM		Basidiomycota	Agaricomycetes	Agaricales	Hymenogastraceae	Psilocybe stametsii	Dentinger & Furci		BD	Reserva Los Cedros		Cloud Forest	Ecuador	Imbabura	Cotacachi, García Moreno	South America	0.301422	-78.7833	1322	QCNE: Herbario Nacional del Ecuador, Quito		K: Kew Fungarium,London, England		OQ871859
https://www.inaturalist.org/observations/7001363	RLC1434	2014-05-08	RV DSN	decorticated wood	Basidiomycota	Agaricomycetes	Agaricales	Hymenogastraceae	Psilocybe yungensis	Singer & A.H. Sm.		RV DSN	Reserva Los Cedros	by the perm. Plots	Cloud Forest	Ecuador	Imbabura	Cotacachi, García Moreno	South America	0.304386	-78.7796	1364	QCNE: Herbario Nacional del Ecuador, Quito	244628	OSC: Fungal Herbarium, Corvallis, Oregon, USA	161775
https://www.inaturalist.org/observations/131688417	RLC1609	2018-12-14	JF	soil; under a big log	Basidiomycota	Agaricomycetes	Agaricales	Hymenogastraceae	Psilocybe yungensis	Singer & A.H. Sm.		AR	Reserva Los Cedros	Field Lat/Long is BASE CAMP; collection location information should be in photo Exif data.	Cloud Forest	Ecuador	Imbabura	Cotacachi, García Moreno	South America	0.319561	-78.8075	~2000	QCNE: Herbario Nacional del Ecuador, Quito	247396	OSC: Fungal Herbarium, Corvallis, Oregon, USA	053035
https://www.inaturalist.org/observations/86217151	RLC130	2008-01-31	BD TSJ		Basidiomycota	Agaricomycetes	Agaricales	Hymenogastraceae	Psilocybe zapotecorum	R. Heim		BD	Reserva Los Cedros		Cloud Forest	Ecuador	Imbabura	Cotacachi, García Moreno	South America	0.313889	-78.7881	1395	QCNE: Herbario Nacional del Ecuador, Quito	241617	K: Kew Fungarium,London, England		OQ211517
https://www.inaturalist.org/observations/131688737	RLC1610	2018-12-14	JF	soil, in very decomposed leaf litter	Basidiomycota	Agaricomycetes	Agaricales	Hymenogastraceae	Psilocybe zapotecorum	R. Heim		AR	Reserva Los Cedros	Field Lat/Long is BASE CAMP; collection location information should be in photo Exif data.	Cloud Forest	Ecuador	Imbabura	Cotacachi, García Moreno	South America	0.319561	-78.8075	~2000	QCNE: Herbario Nacional del Ecuador, Quito	247397	OSC: Fungal Herbarium, Corvallis, Oregon, USA	053036
https://www.inaturalist.org/observations/122513549	RLC625	2010-01-30	TP	terrestrial	Basidiomycota	Agaricomycetes	Agaricales	Hymenogastraceae	Psilocybe zapotecorum	R. Heim		DSN	Reserva Los Cedros		Cloud Forest	Ecuador	Imbabura	Cotacachi, García Moreno	South America	0.288853	-78.783	1554	QCNE: Herbario Nacional del Ecuador, Quito		K: Kew Fungarium,London, England		OQ871811
https://www.inaturalist.org/observations/122536367	RLC652	2010-02-02	JM	terrestrial	Basidiomycota	Agaricomycetes	Agaricales	Hymenogastraceae	Psilocybe zapotecorum	R. Heim		DSN	Reserva Los Cedros		Cloud Forest	Ecuador	Imbabura	Cotacachi, García Moreno	South America	0.301422	-78.7833	1322	QCNE: Herbario Nacional del Ecuador, Quito		K: Kew Fungarium,London, England		OQ871824
https://www.inaturalist.org/observations/7002696	RLC1288	2014-04-26	DSN	herbaceous stem	Basidiomycota	Agaricomycetes	Agaricales	incertae sedis	Calyptella cf. capula	(Holmsk.) Quél.		RV DSN	Reserva Los Cedros		Cloud Forest	Ecuador	Imbabura	Cotacachi, García Moreno	South America	0.324758	-78.7812	1550	QCNE: Herbario Nacional del Ecuador, Quito	245555	OSC: Fungal Herbarium, Corvallis, Oregon, USA	161675	OQ871951
https://www.inaturalist.org/observations/131733423	RLC1653	2018-12-18	RV	dead petiole of Cyclanthaceae	Basidiomycota	Agaricomycetes	Agaricales	incertae sedis	Calyptella cf. capula	(Holmsk.) Quél.		DSN	Reserva Los Cedros	Field Lat/Long is BASE CAMP; collection location information should be in photo Exif data.	Cloud Forest	Ecuador	Imbabura	Cotacachi, García Moreno	South America	0.319561	-78.8075	~2000	QCNE: Herbario Nacional del Ecuador, Quito	247430	OSC: Fungal Herbarium, Corvallis, Oregon, USA	053076	OQ878465
https://www.inaturalist.org/observations/136188066	RLC1747	2018-12-27	MO FL	decorticate wood	Basidiomycota	Agaricomycetes	Agaricales	incertae sedis	Calyptella cf. capula	(Holmsk.) Quél.		DSN	Reserva Los Cedros	Field Lat/Long is BASE CAMP; collection location information should be in photo Exif data.	Cloud Forest	Ecuador	Imbabura	Cotacachi, García Moreno	South America	0.319561	-78.8075	~2000	QCNE: Herbario Nacional del Ecuador, Quito	247490	OSC: Fungal Herbarium, Corvallis, Oregon, USA	053167	OQ878476
https://www.inaturalist.org/observations/135205053	RLC1656	2018-12-18	JF	woody branch, 1 cm diameter	Basidiomycota	Agaricomycetes	Agaricales	incertae sedis	Calyptella sp.			DSN	Reserva Los Cedros	Field Lat/Long is BASE CAMP; collection location information should be in photo Exif data.	Cloud Forest	Ecuador	Imbabura	Cotacachi, García Moreno	South America	0.319561	-78.8075	~2000	QCNE: Herbario Nacional del Ecuador, Quito	246460	OSC: Fungal Herbarium, Corvallis, Oregon, USA	053079
https://www.inaturalist.org/observations/131735891	RLC1683	2018-12-20	JF DSN RV	Araceae fruit	Basidiomycota	Agaricomycetes	Agaricales	incertae sedis	Calyptella sp.			DSN	Reserva Los Cedros	Field Lat/Long is BASE CAMP; collection location information should be in photo Exif data.	Cloud Forest	Ecuador	Imbabura	Cotacachi, García Moreno	South America	0.319561	-78.8075	~2000	QCNE: Herbario Nacional del Ecuador, Quito	247448	OSC: Fungal Herbarium, Corvallis, Oregon, USA	053107
https://www.inaturalist.org/observations/7002032	RLC1201	2014-04-13	DSN	herbaceous litter	Basidiomycota	Agaricomycetes	Agaricales	incertae sedis	Calyptella sp. 01			RV DSN	Reserva Los Cedros	River, at base of Hydro trail	Cloud Forest	Ecuador	Imbabura	Cotacachi, García Moreno	South America	0.308986	-78.7793	1322	QCNE: Herbario Nacional del Ecuador, Quito	244496	OSC: Fungal Herbarium, Corvallis, Oregon, USA	161566	OQ878440	OQ912993
https://www.inaturalist.org/observations/131733919	RLC1655	2018-12-20	JF DSN RV	wood; corticate, 1 cm diameter	Basidiomycota	Agaricomycetes	Agaricales	Lyophyllaceae	cf. Ossicaulis sp. 01			DSN	Reserva Los Cedros	Field Lat/Long is BASE CAMP; collection location information should be in photo Exif data.	Cloud Forest	Ecuador	Imbabura	Cotacachi, García Moreno	South America	0.319561	-78.8075	~2000	QCNE: Herbario Nacional del Ecuador, Quito	246438	OSC: Fungal Herbarium, Corvallis, Oregon, USA	053078	OQ872057
https://www.inaturalist.org/observations/84141406	RLC50	2008-01-14	BD TSJ		Basidiomycota	Agaricomycetes	Agaricales	Lyophyllaceae	cf. Ossicaulis sp. 01			BAR	Reserva Los Cedros	Collected in the general area of the field station, usually between the station and the Los Cedros River	Cloud Forest	Ecuador	Imbabura	Cotacachi, García Moreno	South America	0.308986	-78.7793	1395	QCNE: Herbario Nacional del Ecuador, Quito	242456	K: Kew Fungarium,London, England		OQ211530
https://www.inaturalist.org/observations/126158270	RLC798	2011-01-13	BD TSJ JM		Basidiomycota	Agaricomycetes	Agaricales	Lyophyllaceae	cf. Ossicaulis sp. 01			BD	Reserva Los Cedros		Cloud Forest	Ecuador	Imbabura	Cotacachi, García Moreno	South America	0.301422	-78.7833	1322	QCNE: Herbario Nacional del Ecuador, Quito	244362	K: Kew Fungarium,London, England		OQ871867
https://www.inaturalist.org/observations/7005500	RLC1458	2014-05-19	DSN SB		Basidiomycota	Agaricomycetes	Agaricales	Marasmiaceae	Amyloflagellula sp.			RV DSN	Reserva Los Cedros		Cloud Forest	Ecuador	Imbabura	Cotacachi, García Moreno	South America	0.324758	-78.7812	1550	QCNE: Herbario Nacional del Ecuador, Quito	244643	OSC: Fungal Herbarium, Corvallis, Oregon, USA	161862	OQ872019	OQ913066
https://www.inaturalist.org/observations/136480722	RLC1806	2018-12-28	MO FL	leaf litter	Basidiomycota	Agaricomycetes	Agaricales	Marasmiaceae	Campanella sp.			DSN	Reserva Los Cedros	Field Lat/Long is BASE CAMP; collection location information should be in photo Exif data.	Cloud Forest	Ecuador	Imbabura	Cotacachi, García Moreno	South America	0.319561	-78.8075	~2000	QCNE: Herbario Nacional del Ecuador, Quito	246434	OSC: Fungal Herbarium, Corvallis, Oregon, USA	053224
https://www.inaturalist.org/observations/135205057	RLC1695	2018-12-22	SW	Cyclanthaceae leaf; same as 1698	Basidiomycota	Agaricomycetes	Agaricales	Marasmiaceae	Campanella sp. 01			DSN	Reserva Los Cedros	Field Lat/Long is BASE CAMP; collection location information should be in photo Exif data.	Cloud Forest	Ecuador	Imbabura	Cotacachi, García Moreno	South America	0.319561	-78.8075	~2000	QCNE: Herbario Nacional del Ecuador, Quito	247456	OSC: Fungal Herbarium, Corvallis, Oregon, USA	053118	OQ878472
https://www.inaturalist.org/observations/122493204	RLC585	2010-01-28	MW JM BAR	wood	Basidiomycota	Agaricomycetes	Agaricales	Marasmiaceae	Crinipellis sp.			BAR	Reserva Los Cedros		Cloud Forest	Ecuador	Imbabura	Cotacachi, García Moreno	South America	0.315897	-78.7796	1666	QCNE: Herbario Nacional del Ecuador, Quito		K: Kew Fungarium,London, England
https://www.inaturalist.org/observations/84266125	RLC60	2008-01-15	BD TSJ		Basidiomycota	Agaricomycetes	Agaricales	Marasmiaceae	Crinipellis sp. 01			BD	Reserva Los Cedros	Collected in the general area of the field station, usually between the station and the Los Cedros River	Cloud Forest	Ecuador	Imbabura	Cotacachi, García Moreno	South America	0.308986	-78.7793	1395	QCNE: Herbario Nacional del Ecuador, Quito	242460	K: Kew Fungarium,London, England		OQ211610
https://www.inaturalist.org/observations/136188078	RLC1754	2018-12-26	MO FL DCT	detritus	Basidiomycota	Agaricomycetes	Agaricales	Marasmiaceae	Hymenogloea cf. papyracea	(Berk. & M.A. Curtis) Singer		DSN	Reserva Los Cedros	Field Lat/Long is BASE CAMP; collection location information should be in photo Exif data.	Cloud Forest	Ecuador	Imbabura	Cotacachi, García Moreno	South America	0.319561	-78.8075	~2000	QCNE: Herbario Nacional del Ecuador, Quito	247494	OSC: Fungal Herbarium, Corvallis, Oregon, USA	053174
NA	RLC1622	2018-12-14	TP	leaves	Basidiomycota	Agaricomycetes	Agaricales	Marasmiaceae	Hymenogloea papyracea	(Berk. & M.A. Curtis) Singer		DSN	Reserva Los Cedros	Field Lat/Long is BASE CAMP; collection location information should be in photo Exif data.	Cloud Forest	Ecuador	Imbabura	Cotacachi, García Moreno	South America	0.319561	-78.8075	~2000	QCNE: Herbario Nacional del Ecuador, Quito		OSC: Fungal Herbarium, Corvallis, Oregon, USA	053048
https://www.inaturalist.org/observations/83944758	RLC38	2008-01-13	BD TSJ		Basidiomycota	Agaricomycetes	Agaricales	Marasmiaceae	Hymenogloea papyracea	(Berk. & M.A. Curtis) Singer		DSN	Reserva Los Cedros	Collected in the general area of the field station, usually between the station and the Los Cedros River	Cloud Forest	Ecuador	Imbabura	Cotacachi, García Moreno	South America	0.308986	-78.7793	1395	QCNE: Herbario Nacional del Ecuador, Quito	241597	K: Kew Fungarium,London, England		OQ211606
https://www.inaturalist.org/observations/7002133	RLC1255	2014-04-14	DSN	moss/wood	Basidiomycota	Agaricomycetes	Agaricales	Marasmiaceae	Marasmiellus sp. nov.			RV DSN	Reserva Los Cedros	on the hill	Cloud Forest	Ecuador	Imbabura	Cotacachi, García Moreno	South America	0.304386	-78.7796	1364	QCNE: Herbario Nacional del Ecuador, Quito	245515	OSC: Fungal Herbarium, Corvallis, Oregon, USA	161582	OQ871940
https://www.inaturalist.org/observations/103660390	RLC511	2010-01-26	FB JM	leaf litter	Basidiomycota	Agaricomycetes	Agaricales	Marasmiaceae	Marasmius aff. cladophyllus	Berk.		DSN	Reserva Los Cedros		Cloud Forest	Ecuador	Imbabura	Cotacachi, García Moreno	South America	0.315897	-78.7796	1666	QCNE: Herbario Nacional del Ecuador, Quito		K: Kew Fungarium,London, England		OQ871756
https://www.inaturalist.org/observations/122716411	RLC753	2011-01-08	BD TSJ JM		Basidiomycota	Agaricomycetes	Agaricales	Marasmiaceae	Marasmius cf. cladophyllus	Berk.		BD	Reserva Los Cedros		Cloud Forest	Ecuador	Imbabura	Cotacachi, García Moreno	South America	0.315897	-78.7796	1666	QCNE: Herbario Nacional del Ecuador, Quito	241599	K: Kew Fungarium,London, England
https://www.inaturalist.org/observations/7002386	RLC1351	2014-04-17	DSN	leaf litter	Basidiomycota	Agaricomycetes	Agaricales	Marasmiaceae	Marasmius cladophyllus	Berk.		RV DSN	Reserva Los Cedros		Cloud Forest	Ecuador	Imbabura	Cotacachi, García Moreno	South America	0.313889	-78.7881	1395	QCNE: Herbario Nacional del Ecuador, Quito	247899	OSC: Fungal Herbarium, Corvallis, Oregon, USA	161617
https://www.inaturalist.org/observations/122513534	RLC622	2010-01-30	RM	wood	Basidiomycota	Agaricomycetes	Agaricales	Marasmiaceae	Marasmius cladophyllus	Berk.		DSN	Reserva Los Cedros		Cloud Forest	Ecuador	Imbabura	Cotacachi, García Moreno	South America	0.288853	-78.783	1554	QCNE: Herbario Nacional del Ecuador, Quito	244253	K: Kew Fungarium,London, England
https://www.inaturalist.org/observations/85924265	RLC109	2008-01-21	BD TSJ		Basidiomycota	Agaricomycetes	Agaricales	Marasmiaceae	Marasmius congregatus	Mont.		BAR	Reserva Los Cedros		Cloud Forest	Ecuador	Imbabura	Cotacachi, García Moreno	South America	0.308986	-78.7793	1322	QCNE: Herbario Nacional del Ecuador, Quito	242474	K: Kew Fungarium,London, England		OQ211582
[truncated: 789 more rows]

## Sheet: CollectorDeterminer Key
Abbreviation	Name
GB	Graham Bailey
MB	M. Barnadas
RB	Rosa Batallas
FB	Florian Bechtolsheim
SB	Sasha Boden
CC	Chiara Correa
MD	Matthew Davis
BD	Bryn Dentinger
ND	Nelson Dueñas
JF	Jorge Flores
PG	Paulette Goyes
DG	Django Grootmyers
TSJ	Tommy Jenkinson
SJ	S. Jordan
PK	Patty Kaishian
LK	Laura Kramer
EL	Elisa Levy
JL	Jean Lodge
FL	Fausto Lomas
RM	Rocío Manobanda
JM	Jesse McAlpine
MM	Marco Monteros
DNM	Daniel Navas
AN	Aaron Nelson
[truncated: 15 more rows]
