# Supplementary material for: Richer than Gold: the fungal biodiversity of Reserva Los Cedros, a threatened Andean cloud forest
Source: Bot Stud. 2023 Jul 6;64:17. doi: 10.1186/s40529-023-00390-z (PMC10326184; doi:10.1186/s40529-023-00390-z)
Supplement: Supplementary file 3 — Additional file 3: Data from vouchered collections used in the 2010 ecological experiment, and the taxonomic list derived therefrom. [file 40529_2023_390_MOESM3_ESM.xlsx]

## Sheet: 2010 Plot Vouchers
Catelogue Nr.	Plot Name	Nr In Plot	Plot Coordinate (X)	Plot Coordinate (Y)	Date collected	Collectors	Substrate	Phylum	Class	Order	Family	Taxon name	Authority	GenBank Accessioin Nr.	Determiner(s)	Locality	Location notes	Habitat	Country	State or Province	County or Cantón	Continent	Latitude(Dd)	Longitude(Dd)	Max Elev (m)	Herbarium Origin	Accession Origin	Herbarium Export (Duplicates)
RLC165	Permanent Forest Plot	1	0	0	2010-01-19	MW JM BAR	wood	Ascomycota	Sordariomycetes	Xylariales	Xylariaceae	Xylaria sp.			RV	Reserva Los Cedros		Cloud Forest	Ecuador	Imbabura	Cotacachi, García Moreno	South America	0.301422	-78.7833	1322	QCNE: Herbario Nacional del Ecuador, Quito		K: Kew Fungarium,London, England
RLC166	Permanent Forest Plot	50	0	0	2010-01-19	MW JM BAR	leaf litter	Basidiomycota	Agaricomycetes	Agaricales	Mycenaceae	Mycena sp.			BAR	Reserva Los Cedros		Cloud Forest	Ecuador	Imbabura	Cotacachi, García Moreno	South America	0.301422	-78.7833	1322	QCNE: Herbario Nacional del Ecuador, Quito		K: Kew Fungarium,London, England
RLC167	Permanent Forest Plot	3	0	5	2010-01-19	MW JM BAR	leaf litter	Basidiomycota	Agaricomycetes	Agaricales	Mycenaceae				BAR	Reserva Los Cedros		Cloud Forest	Ecuador	Imbabura	Cotacachi, García Moreno	South America	0.301422	-78.7833	1322	QCNE: Herbario Nacional del Ecuador, Quito		K: Kew Fungarium,London, England
RLC168	Permanent Forest Plot	2	0	5	2010-01-19	MW JM BAR	leaf litter	Basidiomycota	Agaricomycetes	Agaricales	Mycenaceae	Mycena sp.			DSN	Reserva Los Cedros		Cloud Forest	Ecuador	Imbabura	Cotacachi, García Moreno	South America	0.301422	-78.7833	1322	QCNE: Herbario Nacional del Ecuador, Quito		K: Kew Fungarium,London, England
RLC169	Permanent Forest Plot	3	0	10	2010-01-19	MW JM BAR	leaf litter	Basidiomycota	Agaricomycetes	Agaricales	Physalacriaceae	Gloiocephala sp.			BAR	Reserva Los Cedros		Cloud Forest	Ecuador	Imbabura	Cotacachi, García Moreno	South America	0.301422	-78.7833	1322	QCNE: Herbario Nacional del Ecuador, Quito		K: Kew Fungarium,London, England
RLC170	Permanent Forest Plot	50	0	10	2010-01-19	MW JM BAR	leaf litter	Basidiomycota							BAR	Reserva Los Cedros		Cloud Forest	Ecuador	Imbabura	Cotacachi, García Moreno	South America	0.301422	-78.7833	1322	QCNE: Herbario Nacional del Ecuador, Quito		K: Kew Fungarium,London, England
RLC171	Permanent Forest Plot	2	0	10	2010-01-19	MW JM BAR	leaf litter	Basidiomycota	Agaricomycetes	Agaricales	Pterulaceae	Pterulicium sp. 06			BD	Reserva Los Cedros		Cloud Forest	Ecuador	Imbabura	Cotacachi, García Moreno	South America	0.301422	-78.7833	1322	QCNE: Herbario Nacional del Ecuador, Quito		K: Kew Fungarium,London, England
RLC172	Permanent Forest Plot	9	0	10	2010-01-19	MW JM BAR	leaf litter	Basidiomycota	Agaricomycetes	Agaricales	Pterulaceae	Pterulicium sp. 05			BD	Reserva Los Cedros		Cloud Forest	Ecuador	Imbabura	Cotacachi, García Moreno	South America	0.301422	-78.7833	1322	QCNE: Herbario Nacional del Ecuador, Quito	242499	K: Kew Fungarium,London, England
RLC173	Permanent Forest Plot	2	0	10	2010-01-19	MW JM BAR	leaf litter	Basidiomycota	Agaricomycetes	Agaricales					BAR	Reserva Los Cedros		Cloud Forest	Ecuador	Imbabura	Cotacachi, García Moreno	South America	0.301422	-78.7833	1322	QCNE: Herbario Nacional del Ecuador, Quito		K: Kew Fungarium,London, England
RLC174	Permanent Forest Plot	7	0	10	2010-01-19	MW JM BAR	leaf litter	Basidiomycota	Agaricomycetes	Agaricales	Porotheleaceae	cf. Hydropus sp. 03			DSN	Reserva Los Cedros		Cloud Forest	Ecuador	Imbabura	Cotacachi, García Moreno	South America	0.301422	-78.7833	1322	QCNE: Herbario Nacional del Ecuador, Quito		K: Kew Fungarium,London, England
RLC176	Permanent Forest Plot	3	0	15	2010-01-19	MW JM BAR	wood	Basidiomycota	Agaricomycetes	Agaricales	Mycenaceae	Mycena chloroxantha sp. b	Singer		DSN	Reserva Los Cedros		Cloud Forest	Ecuador	Imbabura	Cotacachi, García Moreno	South America	0.301422	-78.7833	1322	QCNE: Herbario Nacional del Ecuador, Quito		K: Kew Fungarium,London, England
RLC177	Permanent Forest Plot	1	0	15	2010-01-19	MW JM BAR	leaf litter	Basidiomycota	Agaricomycetes	Agaricales	Mycenaceae				BAR	Reserva Los Cedros		Cloud Forest	Ecuador	Imbabura	Cotacachi, García Moreno	South America	0.301422	-78.7833	1322	QCNE: Herbario Nacional del Ecuador, Quito		K: Kew Fungarium,London, England
RLC179	Permanent Forest Plot	3	0	20	2010-01-19	MW JM BAR	leaf litter	Basidiomycota	Agaricomycetes	Agaricales	Pterulaceae	Pterulicium aff. echo	(D.J. McLaughlin & E.G. McLaughlin) Leal-Dutra, Dentinger & G.W. Griff.		BAR	Reserva Los Cedros		Cloud Forest	Ecuador	Imbabura	Cotacachi, García Moreno	South America	0.301422	-78.7833	1322	QCNE: Herbario Nacional del Ecuador, Quito		K: Kew Fungarium,London, England
RLC180	Permanent Forest Plot	2	0	25	2010-01-19	MW JM BAR	leaf litter	Basidiomycota	Agaricomycetes	Agaricales	Mycenaceae				BAR	Reserva Los Cedros		Cloud Forest	Ecuador	Imbabura	Cotacachi, García Moreno	South America	0.301422	-78.7833	1322	QCNE: Herbario Nacional del Ecuador, Quito		K: Kew Fungarium,London, England
RLC181	Permanent Forest Plot	3	0	30	2010-01-19	MW JM BAR	wood	Ascomycota	Sordariomycetes	Xylariales	Xylariaceae	Xylaria multiplex	(Kunze ex Fr.) Fr.		RV	Reserva Los Cedros		Cloud Forest	Ecuador	Imbabura	Cotacachi, García Moreno	South America	0.301422	-78.7833	1322	QCNE: Herbario Nacional del Ecuador, Quito	241500	K: Kew Fungarium,London, England
RLC182	Permanent Forest Plot	3	0	30	2010-01-19	MW JM BAR	leaf litter	Basidiomycota	Agaricomycetes	Agaricales	Porotheleaceae				BAR	Reserva Los Cedros		Cloud Forest	Ecuador	Imbabura	Cotacachi, García Moreno	South America	0.301422	-78.7833	1322	QCNE: Herbario Nacional del Ecuador, Quito		K: Kew Fungarium,London, England
RLC183	Permanent Forest Plot	3	0	30	2010-01-19	MW JM BAR	fern stem	Basidiomycota	Agaricomycetes	Polyporales	Polyporaceae	Picipes sp. 01			BAR	Reserva Los Cedros		Cloud Forest	Ecuador	Imbabura	Cotacachi, García Moreno	South America	0.301422	-78.7833	1322	QCNE: Herbario Nacional del Ecuador, Quito		K: Kew Fungarium,London, England
RLC184	Permanent Forest Plot	3	0	35	2010-01-19	MW JM BAR	leaf litter	Basidiomycota	Agaricomycetes	Agaricales	Mycenaceae				BAR	Reserva Los Cedros		Cloud Forest	Ecuador	Imbabura	Cotacachi, García Moreno	South America	0.301422	-78.7833	1322	QCNE: Herbario Nacional del Ecuador, Quito		K: Kew Fungarium,London, England
RLC185	Permanent Forest Plot	3	0	40	2010-01-19	MW JM BAR	leaf litter	Basidiomycota	Agaricomycetes	Agaricales	Mycenaceae				BAR	Reserva Los Cedros		Cloud Forest	Ecuador	Imbabura	Cotacachi, García Moreno	South America	0.301422	-78.7833	1322	QCNE: Herbario Nacional del Ecuador, Quito		K: Kew Fungarium,London, England
RLC186	Permanent Forest Plot	1	0	40	2010-01-19	MW JM BAR	leaf litter	Basidiomycota	Agaricomycetes	Agaricales	Mycenaceae	Mycena sp.			BAR	Reserva Los Cedros		Cloud Forest	Ecuador	Imbabura	Cotacachi, García Moreno	South America	0.301422	-78.7833	1322	QCNE: Herbario Nacional del Ecuador, Quito		K: Kew Fungarium,London, England
RLC187	Permanent Forest Plot	1	0	40	2010-01-19	MW JM BAR	wood	Basidiomycota	Agaricomycetes	Agaricales	Hymenogastraceae	cf. Galerina sp.			DSN	Reserva Los Cedros		Cloud Forest	Ecuador	Imbabura	Cotacachi, García Moreno	South America	0.301422	-78.7833	1322	QCNE: Herbario Nacional del Ecuador, Quito		K: Kew Fungarium,London, England
RLC188	Permanent Forest Plot	20	0	45	2010-01-19	MW JM BAR	wood	Basidiomycota	Agaricomycetes	Agaricales	Pterulaceae				BAR	Reserva Los Cedros		Cloud Forest	Ecuador	Imbabura	Cotacachi, García Moreno	South America	0.301422	-78.7833	1322	QCNE: Herbario Nacional del Ecuador, Quito	247864	K: Kew Fungarium,London, England
RLC189	Permanent Forest Plot	1	0	45	2010-01-19	MW JM BAR	terrestrial	Basidiomycota	Agaricomycetes	Agaricales	Mycenaceae	Mycena sp.			BAR	Reserva Los Cedros		Cloud Forest	Ecuador	Imbabura	Cotacachi, García Moreno	South America	0.301422	-78.7833	1322	QCNE: Herbario Nacional del Ecuador, Quito		K: Kew Fungarium,London, England
RLC190	Permanent Forest Plot	4	0	50	2010-01-19	MW JM BAR	wood	Basidiomycota	Agaricomycetes	Agaricales	Pleurotaceae	cf. Resupinatus sp.			DSN	Reserva Los Cedros		Cloud Forest	Ecuador	Imbabura	Cotacachi, García Moreno	South America	0.301422	-78.7833	1322	QCNE: Herbario Nacional del Ecuador, Quito		K: Kew Fungarium,London, England
RLC191	Permanent Forest Plot	1	0	50	2010-01-19	MW JM BAR	leaf litter	Basidiomycota	Agaricomycetes	Agaricales	Mycenaceae	Mycena sp.			BAR	Reserva Los Cedros		Cloud Forest	Ecuador	Imbabura	Cotacachi, García Moreno	South America	0.301422	-78.7833	1322	QCNE: Herbario Nacional del Ecuador, Quito		K: Kew Fungarium,London, England
RLC192	Permanent Forest Plot	1	10	0	2010-01-19	MW JM BAR	wood	Basidiomycota	Agaricomycetes	Agaricales	Porotheleaceae	Hydropus sp. 01			DSN	Reserva Los Cedros		Cloud Forest	Ecuador	Imbabura	Cotacachi, García Moreno	South America	0.301422	-78.7833	1322	QCNE: Herbario Nacional del Ecuador, Quito		K: Kew Fungarium,London, England
RLC193	Permanent Forest Plot	1	10	0	2010-01-19	MW JM BAR	wood	Basidiomycota	Agaricomycetes	Agaricales	Hymenogastraceae	Galerina sp.			BAR	Reserva Los Cedros		Cloud Forest	Ecuador	Imbabura	Cotacachi, García Moreno	South America	0.301422	-78.7833	1322	QCNE: Herbario Nacional del Ecuador, Quito		K: Kew Fungarium,London, England
RLC194	Permanent Forest Plot	3	10	0	2010-01-19	MW JM BAR	leaf litter	Basidiomycota	Agaricomycetes	Agaricales	Marasmiaceae				BD	Reserva Los Cedros		Cloud Forest	Ecuador	Imbabura	Cotacachi, García Moreno	South America	0.301422	-78.7833	1322	QCNE: Herbario Nacional del Ecuador, Quito		K: Kew Fungarium,London, England
RLC195	Permanent Forest Plot	53	10	0	2010-01-19	MW JM BAR	petiole	Basidiomycota	Agaricomycetes	Agaricales	Mycenaceae				BAR	Reserva Los Cedros		Cloud Forest	Ecuador	Imbabura	Cotacachi, García Moreno	South America	0.301422	-78.7833	1322	QCNE: Herbario Nacional del Ecuador, Quito		K: Kew Fungarium,London, England
RLC196	Permanent Forest Plot	9	10	5	2010-01-19	MW JM BAR	leaf & petiole	Basidiomycota	Agaricomycetes	Agaricales	Mycenaceae				BAR	Reserva Los Cedros		Cloud Forest	Ecuador	Imbabura	Cotacachi, García Moreno	South America	0.301422	-78.7833	1322	QCNE: Herbario Nacional del Ecuador, Quito	242502	K: Kew Fungarium,London, England
RLC197	Permanent Forest Plot	1	10	10	2010-01-19	MW JM BAR	moss/wood	Basidiomycota	Agaricomycetes	Agaricales	Mycenaceae	Mycena sp.			BAR	Reserva Los Cedros		Cloud Forest	Ecuador	Imbabura	Cotacachi, García Moreno	South America	0.301422	-78.7833	1322	QCNE: Herbario Nacional del Ecuador, Quito		K: Kew Fungarium,London, England
RLC198	Permanent Forest Plot	3	10	10	2010-01-19	MW JM BAR	wood	Ascomycota	Leotiomycetes						DSN	Reserva Los Cedros		Cloud Forest	Ecuador	Imbabura	Cotacachi, García Moreno	South America	0.301422	-78.7833	1322	QCNE: Herbario Nacional del Ecuador, Quito		K: Kew Fungarium,London, England
RLC199	Permanent Forest Plot	1	10	10	2010-01-19	MW JM BAR	wood	Basidiomycota	Agaricomycetes	Agaricales	Pluteaceae	Pluteus aureovenatus complex	Menolli & Capelari		BAR	Reserva Los Cedros		Cloud Forest	Ecuador	Imbabura	Cotacachi, García Moreno	South America	0.301422	-78.7833	1322	QCNE: Herbario Nacional del Ecuador, Quito		K: Kew Fungarium,London, England
RLC201	Permanent Forest Plot	2	10	15	2010-01-19	MW JM BAR	wood	Ascomycota	Sordariomycetes	Xylariales	Xylariaceae	Xylaria cf. kegeliana	(Lév.) Fr.		RV	Reserva Los Cedros		Cloud Forest	Ecuador	Imbabura	Cotacachi, García Moreno	South America	0.301422	-78.7833	1322	QCNE: Herbario Nacional del Ecuador, Quito		K: Kew Fungarium,London, England
RLC203	Permanent Forest Plot	14	10	20	2010-01-19	MW JM BAR	wood	Ascomycota	Sordariomycetes	Xylariales	Xylariaceae	Xylaria cf. kegeliana	(Lév.) Fr.		RV	Reserva Los Cedros		Cloud Forest	Ecuador	Imbabura	Cotacachi, García Moreno	South America	0.301422	-78.7833	1322	QCNE: Herbario Nacional del Ecuador, Quito	242504	K: Kew Fungarium,London, England
RLC204	Permanent Forest Plot	1	10	25	2010-01-19	MW JM BAR	wood	Basidiomycota	Agaricomycetes	Agaricales	Mycenaceae				BAR	Reserva Los Cedros		Cloud Forest	Ecuador	Imbabura	Cotacachi, García Moreno	South America	0.301422	-78.7833	1322	QCNE: Herbario Nacional del Ecuador, Quito		K: Kew Fungarium,London, England
RLC205	Permanent Forest Plot	3	10	25	2010-01-19	MW JM BAR	wood	Basidiomycota	Agaricomycetes	Agaricales	Porotheleaceae				BAR	Reserva Los Cedros		Cloud Forest	Ecuador	Imbabura	Cotacachi, García Moreno	South America	0.301422	-78.7833	1322	QCNE: Herbario Nacional del Ecuador, Quito		K: Kew Fungarium,London, England
RLC206	Permanent Forest Plot	1	10	30	2010-01-19	MW JM BAR	wood	Basidiomycota	Agaricomycetes	Agaricales	Agaricaceae	Lycoperdon sp. 03			BD	Reserva Los Cedros		Cloud Forest	Ecuador	Imbabura	Cotacachi, García Moreno	South America	0.301422	-78.7833	1322	QCNE: Herbario Nacional del Ecuador, Quito		K: Kew Fungarium,London, England
RLC207	Permanent Forest Plot	4	10	35	2010-01-19	MW JM BAR	wood	Ascomycota	Sordariomycetes	Xylariales	Xylariaceae	Xylaria adscendens	(Fr.) Fr.		RV	Reserva Los Cedros		Cloud Forest	Ecuador	Imbabura	Cotacachi, García Moreno	South America	0.301422	-78.7833	1322	QCNE: Herbario Nacional del Ecuador, Quito	241625	K: Kew Fungarium,London, England
RLC208	Permanent Forest Plot	4	10	35	2010-01-19	MW JM BAR	leaf litter	Basidiomycota	Agaricomycetes	Agaricales	Porotheleaceae	Phloeomana sp. 01			DSN	Reserva Los Cedros		Cloud Forest	Ecuador	Imbabura	Cotacachi, García Moreno	South America	0.301422	-78.7833	1322	QCNE: Herbario Nacional del Ecuador, Quito		K: Kew Fungarium,London, England
RLC209	Permanent Forest Plot	11	10	35	2010-01-19	MW JM BAR	leaf litter	Basidiomycota	Agaricomycetes	Agaricales	Porotheleaceae				DSN	Reserva Los Cedros		Cloud Forest	Ecuador	Imbabura	Cotacachi, García Moreno	South America	0.301422	-78.7833	1322	QCNE: Herbario Nacional del Ecuador, Quito	242505	K: Kew Fungarium,London, England
RLC210	Permanent Forest Plot	4	10	40	2010-01-19	MW JM BAR	on live aroid	Basidiomycota	Agaricomycetes	Agaricales					BAR	Reserva Los Cedros		Cloud Forest	Ecuador	Imbabura	Cotacachi, García Moreno	South America	0.301422	-78.7833	1322	QCNE: Herbario Nacional del Ecuador, Quito		K: Kew Fungarium,London, England
RLC212	Permanent Forest Plot	1	10	45	2010-01-19	MW JM BAR	wood	Basidiomycota	Agaricomycetes	Agaricales	Hymenogastraceae	Gymnopilus sp. 02			BAR	Reserva Los Cedros		Cloud Forest	Ecuador	Imbabura	Cotacachi, García Moreno	South America	0.301422	-78.7833	1322	QCNE: Herbario Nacional del Ecuador, Quito		K: Kew Fungarium,London, England
RLC213	Permanent Forest Plot	1	10	50	2010-01-19	MW JM BAR	wood	Basidiomycota	Agaricomycetes	Agaricales	Omphalotaceae	Gymnopus sp. 04			BAR	Reserva Los Cedros		Cloud Forest	Ecuador	Imbabura	Cotacachi, García Moreno	South America	0.301422	-78.7833	1322	QCNE: Herbario Nacional del Ecuador, Quito		K: Kew Fungarium,London, England
RLC214	Permanent Forest Plot	1	10	50	2010-01-19	MW JM BAR	fern (tree fern)	Basidiomycota	Agaricomycetes	Agaricales	Entolomataceae				BAR	Reserva Los Cedros		Cloud Forest	Ecuador	Imbabura	Cotacachi, García Moreno	South America	0.301422	-78.7833	1322	QCNE: Herbario Nacional del Ecuador, Quito		K: Kew Fungarium,London, England
RLC215	Permanent Forest Plot	2	10	50	2010-01-19	MW JM BAR	moss	Basidiomycota	Agaricomycetes	Polyporales	Podoscyphaceae	Podoscypha sp. 05			BAR	Reserva Los Cedros		Cloud Forest	Ecuador	Imbabura	Cotacachi, García Moreno	South America	0.301422	-78.7833	1322	QCNE: Herbario Nacional del Ecuador, Quito		K: Kew Fungarium,London, England
RLC217	Permanent Forest Plot	20	20	5	2010-01-20	MW JM BAR	leaf litter	Basidiomycota	Agaricomycetes	Agaricales		Marasmiineae			DSN	Reserva Los Cedros		Cloud Forest	Ecuador	Imbabura	Cotacachi, García Moreno	South America	0.301422	-78.7833	1322	QCNE: Herbario Nacional del Ecuador, Quito	242506	K: Kew Fungarium,London, England
RLC218	Permanent Forest Plot	1	20	5	2010-01-20	MW JM BAR	leaf midrib	Basidiomycota	Agaricomycetes	Agaricales	Mycenaceae	Mycena sp.			DSN	Reserva Los Cedros		Cloud Forest	Ecuador	Imbabura	Cotacachi, García Moreno	South America	0.301422	-78.7833	1322	QCNE: Herbario Nacional del Ecuador, Quito		K: Kew Fungarium,London, England
RLC219	Permanent Forest Plot	4	20	10	2010-01-20	MW JM BAR	insect-scale (hemiptera)	Ascomycota	Sordariomycetes	Hypocreales	Cordycipitaceae	cf. Conoideocrella sp.			DSN	Reserva Los Cedros		Cloud Forest	Ecuador	Imbabura	Cotacachi, García Moreno	South America	0.301422	-78.7833	1322	QCNE: Herbario Nacional del Ecuador, Quito	201903	OSC: loaned to Joey Spatifora by Bryn
RLC220	Permanent Forest Plot	2	20	10	2010-01-20	MW JM BAR	wood	Ascomycota	Sordariomycetes	Xylariales	Xylariaceae	Xylaria flabelliformis s.l.	(Schwein.) Berk. & M.A. Curtis		RV	Reserva Los Cedros		Cloud Forest	Ecuador	Imbabura	Cotacachi, García Moreno	South America	0.301422	-78.7833	1322	QCNE: Herbario Nacional del Ecuador, Quito		K: Kew Fungarium,London, England
RLC221	Permanent Forest Plot	2	20	15	2010-01-20	MW JM BAR	wood	Basidiomycota	Agaricomycetes	Polyporales	Polyporaceae	Polyporus guianensis	Mont.	KP133241	DSN	Reserva Los Cedros		Cloud Forest	Ecuador	Imbabura	Cotacachi, García Moreno	South America	0.301422	-78.7833	1322	QCNE: Herbario Nacional del Ecuador, Quito	242507	K: Kew Fungarium,London, England
RLC225	Permanent Forest Plot	1	20	25	2010-01-20	MW JM BAR	wood	Basidiomycota	Agaricomycetes	Agaricales	Mycenaceae	Mycena sp. 12			DSN	Reserva Los Cedros		Cloud Forest	Ecuador	Imbabura	Cotacachi, García Moreno	South America	0.301422	-78.7833	1322	QCNE: Herbario Nacional del Ecuador, Quito		K: Kew Fungarium,London, England
RLC226	Permanent Forest Plot	1	20	30	2010-01-20	MW JM BAR	insect-larva	Ascomycota	Sordariomycetes	Hypocreales	Ophiocordycipitaceae	Ophiocordyceps melolonthae	(Tul. & C. Tul.) G.H. Sung, J.M. Sung, Hywel-Jones & Spatafora		BAR	Reserva Los Cedros		Cloud Forest	Ecuador	Imbabura	Cotacachi, García Moreno	South America	0.301422	-78.7833	1322	QCNE: Herbario Nacional del Ecuador, Quito		K: Kew Fungarium,London, England
RLC227	Permanent Forest Plot	1	20	35	2010-01-20	MW JM BAR	wood	Basidiomycota	Agaricomycetes	Agaricales					BAR	Reserva Los Cedros		Cloud Forest	Ecuador	Imbabura	Cotacachi, García Moreno	South America	0.301422	-78.7833	1322	QCNE: Herbario Nacional del Ecuador, Quito		K: Kew Fungarium,London, England
RLC228	Permanent Forest Plot	3	20	40	2010-01-20	MW JM BAR	leaf litter	Basidiomycota	Agaricomycetes	Agaricales					BAR	Reserva Los Cedros		Cloud Forest	Ecuador	Imbabura	Cotacachi, García Moreno	South America	0.301422	-78.7833	1322	QCNE: Herbario Nacional del Ecuador, Quito		K: Kew Fungarium,London, England
RLC229	Permanent Forest Plot	8	20	45	2010-01-20	MW JM BAR	leaf litter	Basidiomycota	Agaricomycetes	Agaricales	Pterulaceae	Pterulicium aff. echo	(D.J. McLaughlin & E.G. McLaughlin) Leal-Dutra, Dentinger & G.W. Griff.		BD	Reserva Los Cedros		Cloud Forest	Ecuador	Imbabura	Cotacachi, García Moreno	South America	0.301422	-78.7833	1322	QCNE: Herbario Nacional del Ecuador, Quito	242509	K: Kew Fungarium,London, England
RLC232	Permanent Forest Plot	20	20	50	2010-01-20	MW JM BAR	tree fern petiole	Basidiomycota	Agaricomycetes	Agaricales	Pterulaceae	Pterulicium sp.			BAR	Reserva Los Cedros		Cloud Forest	Ecuador	Imbabura	Cotacachi, García Moreno	South America	0.301422	-78.7833	1322	QCNE: Herbario Nacional del Ecuador, Quito	242511	K: Kew Fungarium,London, England
RLC237	Permanent Forest Plot	3	30	10	2010-01-20	MW JM BAR	wood	Basidiomycota	Agaricomycetes	Polyporales	Polyporaceae	Neodictyopus gugliottae	Palacio, Grassi & Robledo		BAR	Reserva Los Cedros		Cloud Forest	Ecuador	Imbabura	Cotacachi, García Moreno	South America	0.301422	-78.7833	1322	QCNE: Herbario Nacional del Ecuador, Quito	242512	K: Kew Fungarium,London, England
RLC238	Permanent Forest Plot	1	30	15	2010-01-20	MW JM BAR	wood	Basidiomycota	Agaricomycetes	Agaricales	Omphalotaceae				DSN	Reserva Los Cedros		Cloud Forest	Ecuador	Imbabura	Cotacachi, García Moreno	South America	0.301422	-78.7833	1322	QCNE: Herbario Nacional del Ecuador, Quito		K: Kew Fungarium,London, England
RLC239	Permanent Forest Plot	1	30	15	2010-01-20	MW JM BAR	wood	Basidiomycota	Agaricomycetes	Agaricales	Porotheleaceae	Hydropus sp. 02			BAR	Reserva Los Cedros		Cloud Forest	Ecuador	Imbabura	Cotacachi, García Moreno	South America	0.301422	-78.7833	1322	QCNE: Herbario Nacional del Ecuador, Quito		K: Kew Fungarium,London, England
RLC240	Permanent Forest Plot	9	30	20	2010-01-20	MW JM BAR	leaf litter	Basidiomycota	Agaricomycetes	Agaricales	Pterulaceae	Pterulicium cf. echo	(D.J. McLaughlin & E.G. McLaughlin) Leal-Dutra, Dentinger & G.W. Griff.		BAR	Reserva Los Cedros		Cloud Forest	Ecuador	Imbabura	Cotacachi, García Moreno	South America	0.301422	-78.7833	1322	QCNE: Herbario Nacional del Ecuador, Quito	241619	K: Kew Fungarium,London, England
RLC241	Permanent Forest Plot	6	30	20	2010-01-20	MW JM BAR	insect-scale (hemiptera)	Ascomycota	Sordariomycetes	Hypocreales	Clavicipitaceae				BAR	Reserva Los Cedros		Cloud Forest	Ecuador	Imbabura	Cotacachi, García Moreno	South America	0.301422	-78.7833	1322	QCNE: Herbario Nacional del Ecuador, Quito	242513	K: Kew Fungarium,London, England
RLC243	Permanent Forest Plot	1	30	30	2010-01-20	MW JM BAR	insect-scale (hemiptera)	Ascomycota	Sordariomycetes	Hypocreales	Clavicipitaceae				BAR	Reserva Los Cedros		Cloud Forest	Ecuador	Imbabura	Cotacachi, García Moreno	South America	0.301422	-78.7833	1322	QCNE: Herbario Nacional del Ecuador, Quito		K: Kew Fungarium,London, England
RLC244	Permanent Forest Plot	1	30	30	2010-01-20	MW JM BAR	wood	Basidiomycota	Agaricomycetes	Agaricales	Agaricaceae	Lycoperdon sp. 01			BD	Reserva Los Cedros		Cloud Forest	Ecuador	Imbabura	Cotacachi, García Moreno	South America	0.301422	-78.7833	1322	QCNE: Herbario Nacional del Ecuador, Quito		K: Kew Fungarium,London, England
RLC245	Permanent Forest Plot	2	30	30	2010-01-20	MW JM BAR	wood	Basidiomycota	Agaricomycetes	Agaricales	Mycenaceae	Resinomycena sp. 02			BAR	Reserva Los Cedros		Cloud Forest	Ecuador	Imbabura	Cotacachi, García Moreno	South America	0.301422	-78.7833	1322	QCNE: Herbario Nacional del Ecuador, Quito	242515	K: Kew Fungarium,London, England
RLC246	Permanent Forest Plot	6	30	30	2010-01-20	MW JM BAR	wood	Basidiomycota	Agaricomycetes	Agaricales	Mycenaceae	Resinomycena sp.			BAR	Reserva Los Cedros		Cloud Forest	Ecuador	Imbabura	Cotacachi, García Moreno	South America	0.301422	-78.7833	1322	QCNE: Herbario Nacional del Ecuador, Quito		K: Kew Fungarium,London, England
RLC247	Permanent Forest Plot	2	30	35	2010-01-20	MW JM BAR	terrestrial	Basidiomycota	Agaricomycetes						BAR	Reserva Los Cedros		Cloud Forest	Ecuador	Imbabura	Cotacachi, García Moreno	South America	0.301422	-78.7833	1322	QCNE: Herbario Nacional del Ecuador, Quito		K: Kew Fungarium,London, England
RLC248	Permanent Forest Plot	9	30	35	2010-01-20	MW JM BAR	wood	Ascomycota	Pezizomycetes	Pezizales	Pyronemataceae	Sphaerosporium cf. lignatile	Schwein.		DSN	Reserva Los Cedros		Cloud Forest	Ecuador	Imbabura	Cotacachi, García Moreno	South America	0.301422	-78.7833	1322	QCNE: Herbario Nacional del Ecuador, Quito	242520	K: Kew Fungarium,London, England
RLC249	Permanent Forest Plot	8	30	35	2010-01-20	MW JM BAR	wood	Ascomycota	Sordariomycetes	Xylariales	Xylariaceae	Xylaria scruposa	(Fr.) Fr.		RV	Reserva Los Cedros		Cloud Forest	Ecuador	Imbabura	Cotacachi, García Moreno	South America	0.301422	-78.7833	1322	QCNE: Herbario Nacional del Ecuador, Quito	242517	K: Kew Fungarium,London, England
RLC250	Permanent Forest Plot	1	30	40	2010-01-20	MW JM BAR	insect-larva	Ascomycota	Sordariomycetes	Hypocreales	Cordycipitaceae	Cordyceps sp.			BAR	Reserva Los Cedros		Cloud Forest	Ecuador	Imbabura	Cotacachi, García Moreno	South America	0.301422	-78.7833	1322	QCNE: Herbario Nacional del Ecuador, Quito		OSC: loaned to Joey Spatifora by Bryn
RLC251	Permanent Forest Plot	3	30	40	2010-01-20	MW JM BAR	seed	Basidiomycota	Agaricomycetes	Agaricales	Mycenaceae				DSN	Reserva Los Cedros		Cloud Forest	Ecuador	Imbabura	Cotacachi, García Moreno	South America	0.301422	-78.7833	1322	QCNE: Herbario Nacional del Ecuador, Quito		K: Kew Fungarium,London, England
RLC254	Permanent Forest Plot	1	30	50	2010-01-20	MW JM BAR	leaf midrib	Basidiomycota	Agaricomycetes	Agaricales					BAR	Reserva Los Cedros		Cloud Forest	Ecuador	Imbabura	Cotacachi, García Moreno	South America	0.301422	-78.7833	1322	QCNE: Herbario Nacional del Ecuador, Quito		K: Kew Fungarium,London, England
RLC255	Permanent Forest Plot	4	30	50	2010-01-20	MW JM BAR	wood	Basidiomycota	Agaricomycetes	Agaricales	Mycenaceae	cf. Mycena sp. 09			DSN	Reserva Los Cedros		Cloud Forest	Ecuador	Imbabura	Cotacachi, García Moreno	South America	0.301422	-78.7833	1322	QCNE: Herbario Nacional del Ecuador, Quito	242521	K: Kew Fungarium,London, England
RLC256	Permanent Forest Plot	1	40	0	2010-01-20	MW JM BAR	insect-larva	Ascomycota	Sordariomycetes	Hypocreales	Cordycipitaceae	Cordyceps s.l.			BAR	Reserva Los Cedros	next to stream	Cloud Forest	Ecuador	Imbabura	Cotacachi, García Moreno	South America	0.301422	-78.7833	1322	QCNE: Herbario Nacional del Ecuador, Quito		K: Kew Fungarium,London, England
RLC257	Permanent Forest Plot	1	40	0	2010-01-20	MW JM BAR	terrestrial	Basidiomycota	Agaricomycetes	Agaricales	Agaricaceae	Leucocoprinus sp. 03			BAR	Reserva Los Cedros	next to stream	Cloud Forest	Ecuador	Imbabura	Cotacachi, García Moreno	South America	0.301422	-78.7833	1322	QCNE: Herbario Nacional del Ecuador, Quito		K: Kew Fungarium,London, England
RLC259	Permanent Forest Plot	5	40	5	2010-01-20	MW JM BAR	leaf litter	Basidiomycota	Agaricomycetes	Agaricales		Marasmiineae			BAR	Reserva Los Cedros	next to stream	Cloud Forest	Ecuador	Imbabura	Cotacachi, García Moreno	South America	0.301422	-78.7833	1322	QCNE: Herbario Nacional del Ecuador, Quito		K: Kew Fungarium,London, England
RLC260	Permanent Forest Plot	1	40	10	2010-01-20	MW JM BAR	insect-scale (hemiptera)	Ascomycota	Sordariomycetes	Hypocreales	Clavicipitaceae				BAR	Reserva Los Cedros		Cloud Forest	Ecuador	Imbabura	Cotacachi, García Moreno	South America	0.301422	-78.7833	1322	QCNE: Herbario Nacional del Ecuador, Quito		K: Kew Fungarium,London, England
RLC261	Permanent Forest Plot	8	40	10	2010-01-20	MW JM BAR	leaf litter	Basidiomycota	Agaricomycetes	Agaricales	Mycenaceae	Mycena sp. 19			BAR	Reserva Los Cedros		Cloud Forest	Ecuador	Imbabura	Cotacachi, García Moreno	South America	0.301422	-78.7833	1322	QCNE: Herbario Nacional del Ecuador, Quito	242523	K: Kew Fungarium,London, England
RLC262	Permanent Forest Plot	1	40	15	2010-01-20	MW JM BAR	wood	Amoebozoa	Myxogastria	Stemonitales	Stemonitidaceae	cf. Stemonitis sp.			DSN	Reserva Los Cedros		Cloud Forest	Ecuador	Imbabura	Cotacachi, García Moreno	South America	0.301422	-78.7833	1322	QCNE: Herbario Nacional del Ecuador, Quito		K: Kew Fungarium,London, England
RLC263	Permanent Forest Plot	3	40	15	2010-01-20	MW JM BAR	petiole	Basidiomycota	Agaricomycetes	Agaricales	Entolomataceae	Clitopilus sp.			DSN	Reserva Los Cedros		Cloud Forest	Ecuador	Imbabura	Cotacachi, García Moreno	South America	0.301422	-78.7833	1322	QCNE: Herbario Nacional del Ecuador, Quito		K: Kew Fungarium,London, England
RLC264	Permanent Forest Plot	2	40	20	2010-01-20	MW JM BAR	wood	Basidiomycota	Agaricomycetes	Agaricales	Marasmiaceae	Marasmius congregatus	Mont.		BAR	Reserva Los Cedros		Cloud Forest	Ecuador	Imbabura	Cotacachi, García Moreno	South America	0.301422	-78.7833	1322	QCNE: Herbario Nacional del Ecuador, Quito	242525	K: Kew Fungarium,London, England
RLC265	Permanent Forest Plot	3	40	30	2010-01-20	MW JM BAR	wood	Ascomycota	Sordariomycetes	Xylariales	Xylariaceae	Xylaria fissilis (clade 2)	Ces.	KP133415	RV	Reserva Los Cedros		Cloud Forest	Ecuador	Imbabura	Cotacachi, García Moreno	South America	0.301422	-78.7833	1322	QCNE: Herbario Nacional del Ecuador, Quito	242522	K: Kew Fungarium,London, England
RLC266	Permanent Forest Plot	1	40	35	2010-01-20	MW JM BAR	seed	Ascomycota	Eurotiomycetes	Eurotiales	Trichocomaceae	cf. Talaromyces sp.			DSN	Reserva Los Cedros		Cloud Forest	Ecuador	Imbabura	Cotacachi, García Moreno	South America	0.301422	-78.7833	1322	QCNE: Herbario Nacional del Ecuador, Quito	242526	K: Kew Fungarium,London, England
RLC267	Permanent Forest Plot	15	40	35	2010-01-20	MW JM BAR	wood	Basidiomycota	Agaricomycetes	Agaricales					DSN	Reserva Los Cedros		Cloud Forest	Ecuador	Imbabura	Cotacachi, García Moreno	South America	0.301422	-78.7833	1322	QCNE: Herbario Nacional del Ecuador, Quito	242527	K: Kew Fungarium,London, England
RLC268	Permanent Forest Plot	6	40	40	2010-01-20	MW JM BAR	leaf litter	Basidiomycota	Agaricomycetes	Agaricales					DSN	Reserva Los Cedros		Cloud Forest	Ecuador	Imbabura	Cotacachi, García Moreno	South America	0.301422	-78.7833	1322	QCNE: Herbario Nacional del Ecuador, Quito		K: Kew Fungarium,London, England
RLC269	Permanent Forest Plot	4	40	40	2010-01-20	MW JM BAR	wood	Basidiomycota	Agaricomycetes						DSN	Reserva Los Cedros		Cloud Forest	Ecuador	Imbabura	Cotacachi, García Moreno	South America	0.301422	-78.7833	1322	QCNE: Herbario Nacional del Ecuador, Quito	245551	K: Kew Fungarium,London, England
RLC270	Permanent Forest Plot	30	40	40	2010-01-20	MW JM BAR	leaf litter	Basidiomycota	Agaricomycetes	Agaricales	Pterulaceae				BAR	Reserva Los Cedros		Cloud Forest	Ecuador	Imbabura	Cotacachi, García Moreno	South America	0.301422	-78.7833	1322	QCNE: Herbario Nacional del Ecuador, Quito	242529	K: Kew Fungarium,London, England
RLC271	Permanent Forest Plot	3	40	50	2010-01-20	MW JM BAR	wood	Basidiomycota	Agaricomycetes						BAR	Reserva Los Cedros		Cloud Forest	Ecuador	Imbabura	Cotacachi, García Moreno	South America	0.301422	-78.7833	1322	QCNE: Herbario Nacional del Ecuador, Quito	254383	K: Kew Fungarium,London, England
RLC275	Permanent Forest Plot	2	50	0	2010-01-21	MW JM BAR	wood	Basidiomycota	Agaricomycetes	Agaricales					BAR	Reserva Los Cedros		Cloud Forest	Ecuador	Imbabura	Cotacachi, García Moreno	South America	0.301422	-78.7833	1322	QCNE: Herbario Nacional del Ecuador, Quito		K: Kew Fungarium,London, England
RLC276	Permanent Forest Plot	17	50	5	2010-01-21	MW JM BAR	insect-scale (hemiptera)	Ascomycota	Sordariomycetes	Hypocreales					BAR	Reserva Los Cedros	next to stream	Cloud Forest	Ecuador	Imbabura	Cotacachi, García Moreno	South America	0.301422	-78.7833	1322	QCNE: Herbario Nacional del Ecuador, Quito	242531	K: Kew Fungarium,London, England
RLC277	Permanent Forest Plot	2	50	5	2010-01-21	MW JM BAR	wood	Basidiomycota	Agaricomycetes	Agaricales	Mycenaceae	Mycena sp. 04			DSN	Reserva Los Cedros	next to stream	Cloud Forest	Ecuador	Imbabura	Cotacachi, García Moreno	South America	0.301422	-78.7833	1322	QCNE: Herbario Nacional del Ecuador, Quito		K: Kew Fungarium,London, England
RLC278	Permanent Forest Plot	1	50	10	2010-01-21	MW JM BAR	leaf litter	Basidiomycota	Agaricomycetes	Agaricales	Omphalotaceae				DSN	Reserva Los Cedros	next to stream	Cloud Forest	Ecuador	Imbabura	Cotacachi, García Moreno	South America	0.301422	-78.7833	1322	QCNE: Herbario Nacional del Ecuador, Quito		K: Kew Fungarium,London, England
RLC279	Permanent Forest Plot	1	50	10	2010-01-21	MW JM BAR	leaf litter	Basidiomycota	Agaricomycetes	Agaricales					BAR	Reserva Los Cedros	next to stream	Cloud Forest	Ecuador	Imbabura	Cotacachi, García Moreno	South America	0.301422	-78.7833	1322	QCNE: Herbario Nacional del Ecuador, Quito		K: Kew Fungarium,London, England
RLC280	Permanent Forest Plot	1	50	15	2010-01-21	MW JM BAR	wood	Basidiomycota	Agaricomycetes	Agaricales	Mycenaceae				BAR	Reserva Los Cedros		Cloud Forest	Ecuador	Imbabura	Cotacachi, García Moreno	South America	0.301422	-78.7833	1322	QCNE: Herbario Nacional del Ecuador, Quito		K: Kew Fungarium,London, England
RLC281	Permanent Forest Plot	10	50	15	2010-01-21	MW JM BAR	wood	Amoebozoa	Myxogastria	Physarales	Physaraceae	cf. Physarum sp.			DSN	Reserva Los Cedros		Cloud Forest	Ecuador	Imbabura	Cotacachi, García Moreno	South America	0.301422	-78.7833	1322	QCNE: Herbario Nacional del Ecuador, Quito		K: Kew Fungarium,London, England
RLC282	Permanent Forest Plot	2	50	20	2010-01-21	MW JM BAR	wood	Basidiomycota	Agaricomycetes	Agaricales	Mycenaceae	Mycena sect. Exornatae sp.			BAR	Reserva Los Cedros		Cloud Forest	Ecuador	Imbabura	Cotacachi, García Moreno	South America	0.301422	-78.7833	1322	QCNE: Herbario Nacional del Ecuador, Quito		K: Kew Fungarium,London, England
RLC283	Permanent Forest Plot	2	50	20	2010-01-21	MW JM BAR	wood	Basidiomycota	Agaricomycetes	Agaricales	Physalacriaceae	Cyptotrama sp. 01			BAR	Reserva Los Cedros		Cloud Forest	Ecuador	Imbabura	Cotacachi, García Moreno	South America	0.301422	-78.7833	1322	QCNE: Herbario Nacional del Ecuador, Quito		K: Kew Fungarium,London, England
RLC284	Permanent Forest Plot	1	50	25	2010-01-21	MW JM BAR	wood	Basidiomycota	Agaricomycetes	Agaricales	Porotheleaceae				BAR	Reserva Los Cedros		Cloud Forest	Ecuador	Imbabura	Cotacachi, García Moreno	South America	0.301422	-78.7833	1322	QCNE: Herbario Nacional del Ecuador, Quito		K: Kew Fungarium,London, England
RLC285	Permanent Forest Plot	1	50	25	2010-01-21	MW JM BAR	leaf litter	Basidiomycota	Agaricomycetes	Agaricales	Marasmiaceae	Marasmius haematocephalus	(Mont.) Fr.		BAR	Reserva Los Cedros		Cloud Forest	Ecuador	Imbabura	Cotacachi, García Moreno	South America	0.301422	-78.7833	1322	QCNE: Herbario Nacional del Ecuador, Quito		K: Kew Fungarium,London, England
RLC286	Permanent Forest Plot	1	50	25	2010-01-21	MW JM BAR	leaf litter	Basidiomycota	Agaricomycetes	Agaricales	Mycenaceae	Mycena chloroxantha	Singer		DSN	Reserva Los Cedros		Cloud Forest	Ecuador	Imbabura	Cotacachi, García Moreno	South America	0.301422	-78.7833	1322	QCNE: Herbario Nacional del Ecuador, Quito		K: Kew Fungarium,London, England
RLC288	Permanent Forest Plot	6	50	30	2010-01-21	MW JM BAR	wood	Ascomycota	Leotiomycetes	Helotiales	Sclerotiniaceae				DSN	Reserva Los Cedros		Cloud Forest	Ecuador	Imbabura	Cotacachi, García Moreno	South America	0.301422	-78.7833	1322	QCNE: Herbario Nacional del Ecuador, Quito	242533	K: Kew Fungarium,London, England
RLC289	Permanent Forest Plot	100	50	35	2010-01-21	MW JM BAR	wood	Ascomycota	Sordariomycetes	Sphaeriales	Sphaeriaceae	Stromatographium stromaticum	(Berk.) Höhn.		DSN	Reserva Los Cedros		Cloud Forest	Ecuador	Imbabura	Cotacachi, García Moreno	South America	0.301422	-78.7833	1322	QCNE: Herbario Nacional del Ecuador, Quito	242534	K: Kew Fungarium,London, England
RLC290	Permanent Forest Plot	1	50	40	2010-01-21	MW JM BAR	insect	Ascomycota	Sordariomycetes	Hypocreales	Cordycipitaceae				DSN	Reserva Los Cedros		Cloud Forest	Ecuador	Imbabura	Cotacachi, García Moreno	South America	0.301422	-78.7833	1322	QCNE: Herbario Nacional del Ecuador, Quito		K: Kew Fungarium,London, England
RLC291	Permanent Forest Plot	2	50	40	2010-01-21	MW JM BAR	wood	Basidiomycota	Agaricomycetes	Polyporales	Meripilaceae	Rigidoporus (=Physisporinus) cf. vinctus	(Berk.) Ryvarden		BAR	Reserva Los Cedros	one in plot, one not	Cloud Forest	Ecuador	Imbabura	Cotacachi, García Moreno	South America	0.301422	-78.7833	1322	QCNE: Herbario Nacional del Ecuador, Quito		K: Kew Fungarium,London, England
RLC292	Permanent Forest Plot	3	50	45	2010-01-21	MW JM BAR	wood	Basidiomycota	Agaricomycetes	Agaricales					BAR	Reserva Los Cedros		Cloud Forest	Ecuador	Imbabura	Cotacachi, García Moreno	South America	0.301422	-78.7833	1322	QCNE: Herbario Nacional del Ecuador, Quito	242535	K: Kew Fungarium,London, England
RLC293	Permanent Forest Plot	1	50	45	2010-01-21	MW JM BAR	wood	Basidiomycota	Agaricomycetes	Agaricales					BAR	Reserva Los Cedros		Cloud Forest	Ecuador	Imbabura	Cotacachi, García Moreno	South America	0.301422	-78.7833	1322	QCNE: Herbario Nacional del Ecuador, Quito		K: Kew Fungarium,London, England
RLC294	Permanent Forest Plot	1	50	50	2010-01-21	MW JM BAR	leaf litter	Basidiomycota	Agaricomycetes	Agaricales	Marasmiaceae	Marasmius sp. 05			BAR	Reserva Los Cedros		Cloud Forest	Ecuador	Imbabura	Cotacachi, García Moreno	South America	0.301422	-78.7833	1322	QCNE: Herbario Nacional del Ecuador, Quito		K: Kew Fungarium,London, England
RLC295	Permanent Forest Plot	2	50	50	2010-01-21	MW JM BAR	wood	Ascomycota	Sordariomycetes	Xylariales	Xylariaceae	Xylaria sp.			RV	Reserva Los Cedros		Cloud Forest	Ecuador	Imbabura	Cotacachi, García Moreno	South America	0.301422	-78.7833	1322	QCNE: Herbario Nacional del Ecuador, Quito		K: Kew Fungarium,London, England
RLC296	Permanent Forest Plot	12	50	50	2010-01-21	MW JM BAR		Ascomycota							BAR	Reserva Los Cedros		Cloud Forest	Ecuador	Imbabura	Cotacachi, García Moreno	South America	0.301422	-78.7833	1322	QCNE: Herbario Nacional del Ecuador, Quito		K: Kew Fungarium,London, England
RLC297	Permanent Forest Plot	5	50	50	2010-01-21	MW JM BAR	wood	Ascomycota	Sordariomycetes	Xylariales	Xylariaceae	Xylaria sp.			RV	Reserva Los Cedros		Cloud Forest	Ecuador	Imbabura	Cotacachi, García Moreno	South America	0.301422	-78.7833	1322	QCNE: Herbario Nacional del Ecuador, Quito	244173	K: Kew Fungarium,London, England
RLC299	Permanent Forest Plot	1	60	0	2010-01-21	MW JM BAR	wood	Basidiomycota	Agaricomycetes	Auriculariales	Auriculariaceae				BAR	Reserva Los Cedros	on path edge	Cloud Forest	Ecuador	Imbabura	Cotacachi, García Moreno	South America	0.301422	-78.7833	1322	QCNE: Herbario Nacional del Ecuador, Quito		K: Kew Fungarium,London, England
RLC300	Permanent Forest Plot	1	60	0	2010-01-21	MW JM BAR	wood	Basidiomycota	Agaricomycetes	Agaricales	Psathyrellaceae				DSN	Reserva Los Cedros	on path edge	Cloud Forest	Ecuador	Imbabura	Cotacachi, García Moreno	South America	0.301422	-78.7833	1322	QCNE: Herbario Nacional del Ecuador, Quito		K: Kew Fungarium,London, England
RLC301	Permanent Forest Plot	1	60	0	2010-01-21	MW JM BAR	leaf litter	Basidiomycota	Agaricomycetes	Agaricales	Porotheleaceae				BAR	Reserva Los Cedros	on path edge	Cloud Forest	Ecuador	Imbabura	Cotacachi, García Moreno	South America	0.301422	-78.7833	1322	QCNE: Herbario Nacional del Ecuador, Quito		K: Kew Fungarium,London, England
RLC302	Permanent Forest Plot	1	60	0	2010-01-21	MW JM BAR	leaf litter	Basidiomycota	Agaricomycetes	Agaricales					DSN	Reserva Los Cedros	on path edge	Cloud Forest	Ecuador	Imbabura	Cotacachi, García Moreno	South America	0.301422	-78.7833	1322	QCNE: Herbario Nacional del Ecuador, Quito		K: Kew Fungarium,London, England
RLC303	Permanent Forest Plot	1	60	5	2010-01-21	MW JM BAR	leaf litter	Basidiomycota	Agaricomycetes	Agaricales					DSN	Reserva Los Cedros		Cloud Forest	Ecuador	Imbabura	Cotacachi, García Moreno	South America	0.301422	-78.7833	1322	QCNE: Herbario Nacional del Ecuador, Quito		K: Kew Fungarium,London, England
RLC304	Permanent Forest Plot	1	60	5	2010-01-21	MW JM BAR	leaf litter	Basidiomycota	Agaricomycetes	Agaricales	Crepidotaceae	Crepidotus sp. 03			BAR	Reserva Los Cedros		Cloud Forest	Ecuador	Imbabura	Cotacachi, García Moreno	South America	0.301422	-78.7833	1322	QCNE: Herbario Nacional del Ecuador, Quito	244176	K: Kew Fungarium,London, England
RLC306	Permanent Forest Plot	2	60	20	2010-01-21	MW JM BAR	palm stem	Basidiomycota	Agaricomycetes	Agaricales	Psathyrellaceae	Candolleomyces sp. 01			BD	Reserva Los Cedros	next to stream	Cloud Forest	Ecuador	Imbabura	Cotacachi, García Moreno	South America	0.301422	-78.7833	1322	QCNE: Herbario Nacional del Ecuador, Quito		K: Kew Fungarium,London, England
RLC307	Permanent Forest Plot	3	60	25	2010-01-21	MW JM BAR	wood	Ascomycota	Sordariomycetes	Xylariales	Xylariaceae	Xylaria sp. 18			RV	Reserva Los Cedros		Cloud Forest	Ecuador	Imbabura	Cotacachi, García Moreno	South America	0.301422	-78.7833	1322	QCNE: Herbario Nacional del Ecuador, Quito		K: Kew Fungarium,London, England
RLC308	Permanent Forest Plot	6	60	25	2010-01-21	MW JM BAR	leaf litter	Ascomycota	Leotiomycetes	Helotiales					DSN	Reserva Los Cedros		Cloud Forest	Ecuador	Imbabura	Cotacachi, García Moreno	South America	0.301422	-78.7833	1322	QCNE: Herbario Nacional del Ecuador, Quito		K: Kew Fungarium,London, England
RLC309	Permanent Forest Plot	2	60	25	2010-01-21	MW JM BAR	wood	Basidiomycota	Agaricomycetes	Polyporales	Polyporaceae				BAR	Reserva Los Cedros		Cloud Forest	Ecuador	Imbabura	Cotacachi, García Moreno	South America	0.301422	-78.7833	1322	QCNE: Herbario Nacional del Ecuador, Quito		K: Kew Fungarium,London, England
RLC310	Permanent Forest Plot	1	60	35	2010-01-21	MW JM BAR	wood	Basidiomycota	Agaricomycetes	Agaricales	Mycenaceae	Mycena sp. 08			BAR	Reserva Los Cedros		Cloud Forest	Ecuador	Imbabura	Cotacachi, García Moreno	South America	0.301422	-78.7833	1322	QCNE: Herbario Nacional del Ecuador, Quito		K: Kew Fungarium,London, England
RLC311	Permanent Forest Plot	2	60	35	2010-01-21	MW JM BAR	wood	Ascomycota	Sordariomycetes	Xylariales	Xylariaceae	Xylaria enterogena	Mont.		RV	Reserva Los Cedros		Cloud Forest	Ecuador	Imbabura	Cotacachi, García Moreno	South America	0.301422	-78.7833	1322	QCNE: Herbario Nacional del Ecuador, Quito		K: Kew Fungarium,London, England
RLC312	Permanent Forest Plot	3	60	35	2010-01-21	MW JM BAR	wood	Ascomycota	Sordariomycetes	Xylariales	Xylariaceae	Xylaria sp.			RV	Reserva Los Cedros		Cloud Forest	Ecuador	Imbabura	Cotacachi, García Moreno	South America	0.301422	-78.7833	1322	QCNE: Herbario Nacional del Ecuador, Quito	244179	K: Kew Fungarium,London, England
RLC313	Permanent Forest Plot	1	60	40	2010-01-21	MW JM BAR	wood	Ascomycota	Sordariomycetes	Xylariales	Xylariaceae	Xylaria sp. 04			RV	Reserva Los Cedros		Cloud Forest	Ecuador	Imbabura	Cotacachi, García Moreno	South America	0.301422	-78.7833	1322	QCNE: Herbario Nacional del Ecuador, Quito		K: Kew Fungarium,London, England
RLC314	Permanent Forest Plot	8	70	0	2010-01-21	MW JM BAR	wood	Basidiomycota	Agaricomycetes	Russulales	Auriscalpiaceae	Lentinellus sp.			DSN	Reserva Los Cedros		Cloud Forest	Ecuador	Imbabura	Cotacachi, García Moreno	South America	0.301422	-78.7833	1322	QCNE: Herbario Nacional del Ecuador, Quito	244180	K: Kew Fungarium,London, England
RLC315	Permanent Forest Plot	6	70	0	2010-01-21	MW JM BAR	wood	Ascomycota							BAR	Reserva Los Cedros		Cloud Forest	Ecuador	Imbabura	Cotacachi, García Moreno	South America	0.301422	-78.7833	1322	QCNE: Herbario Nacional del Ecuador, Quito		K: Kew Fungarium,London, England
RLC316	Permanent Forest Plot	5	70	0	2010-01-21	MW JM BAR	wood	Ascomycota	Sordariomycetes	Xylariales	Xylariaceae	Xylaria sp.			RV	Reserva Los Cedros		Cloud Forest	Ecuador	Imbabura	Cotacachi, García Moreno	South America	0.301422	-78.7833	1322	QCNE: Herbario Nacional del Ecuador, Quito		K: Kew Fungarium,London, England
RLC317	Permanent Forest Plot	1	60	45	2010-01-21	MW JM BAR	terrestrial	Basidiomycota	Agaricomycetes	Agaricales	Agaricaceae	Agaricus sp.			DSN	Reserva Los Cedros		Cloud Forest	Ecuador	Imbabura	Cotacachi, García Moreno	South America	0.301422	-78.7833	1322	QCNE: Herbario Nacional del Ecuador, Quito		K: Kew Fungarium,London, England
RLC318	Permanent Forest Plot	6	60	50	2010-01-21	MW JM BAR	wood	Ascomycota	Sordariomycetes	Xylariales	Xylariaceae	Xylaria schweinitzii ("ophiopoda" clade)	Berk. & M.A. Curtis	KP133452	RV	Reserva Los Cedros		Cloud Forest	Ecuador	Imbabura	Cotacachi, García Moreno	South America	0.301422	-78.7833	1322	QCNE: Herbario Nacional del Ecuador, Quito		K: Kew Fungarium,London, England
RLC319	Permanent Forest Plot	1	60	50	2010-01-21	MW JM BAR	leaf litter	Basidiomycota	Agaricomycetes	Agaricales	Agaricaceae				BAR	Reserva Los Cedros		Cloud Forest	Ecuador	Imbabura	Cotacachi, García Moreno	South America	0.301422	-78.7833	1322	QCNE: Herbario Nacional del Ecuador, Quito		K: Kew Fungarium,London, England
RLC320	Permanent Forest Plot	6	60	50	2010-01-21	MW JM BAR	wood	Basidiomycota	Agaricomycetes	Agaricales					BAR	Reserva Los Cedros		Cloud Forest	Ecuador	Imbabura	Cotacachi, García Moreno	South America	0.301422	-78.7833	1322	QCNE: Herbario Nacional del Ecuador, Quito		K: Kew Fungarium,London, England
RLC321	Permanent Forest Plot	2	70	10	2010-01-21	MW JM BAR	leaf litter	Basidiomycota	Agaricomycetes	Agaricales					BAR	Reserva Los Cedros		Cloud Forest	Ecuador	Imbabura	Cotacachi, García Moreno	South America	0.301422	-78.7833	1322	QCNE: Herbario Nacional del Ecuador, Quito		K: Kew Fungarium,London, England
RLC323	Permanent Forest Plot	1	70	20	2010-01-21	MW JM BAR	terrestrial	Basidiomycota	Agaricomycetes	Agaricales	Agaricaceae	Leucoagaricus sp. 01			DSN	Reserva Los Cedros		Cloud Forest	Ecuador	Imbabura	Cotacachi, García Moreno	South America	0.301422	-78.7833	1322	QCNE: Herbario Nacional del Ecuador, Quito		K: Kew Fungarium,London, England
RLC324	Permanent Forest Plot	1	70	20	2010-01-21	MW JM BAR	leaf litter	Basidiomycota	Agaricomycetes	Agaricales	Mycenaceae	Mycena sp.			BAR	Reserva Los Cedros		Cloud Forest	Ecuador	Imbabura	Cotacachi, García Moreno	South America	0.301422	-78.7833	1322	QCNE: Herbario Nacional del Ecuador, Quito		K: Kew Fungarium,London, England
RLC325	Permanent Forest Plot	2	70	25	2010-01-21	MW JM BAR	leaf litter	Basidiomycota	Agaricomycetes	Agaricales	Mycenaceae	Mycena sp. 15			BAR	Reserva Los Cedros	next to stream	Cloud Forest	Ecuador	Imbabura	Cotacachi, García Moreno	South America	0.301422	-78.7833	1322	QCNE: Herbario Nacional del Ecuador, Quito		K: Kew Fungarium,London, England
RLC326	Permanent Forest Plot	5	70	25	2010-01-21	MW JM BAR	wood	Basidiomycota	Agaricomycetes	Agaricales	Pleurotaceae	Hohenbuehelia sp.			BAR	Reserva Los Cedros	next to stream	Cloud Forest	Ecuador	Imbabura	Cotacachi, García Moreno	South America	0.301422	-78.7833	1322	QCNE: Herbario Nacional del Ecuador, Quito		K: Kew Fungarium,London, England
RLC327	Permanent Forest Plot	6	70	15	2010-01-21	MW JM BAR	wood	Basidiomycota	Agaricomycetes	Agaricales					BAR	Reserva Los Cedros		Cloud Forest	Ecuador	Imbabura	Cotacachi, García Moreno	South America	0.301422	-78.7833	1322	QCNE: Herbario Nacional del Ecuador, Quito		K: Kew Fungarium,London, England
RLC328	Permanent Forest Plot	4	70	15	2010-01-21	MW JM BAR	leaf litter	Basidiomycota	Agaricomycetes	Agaricales					BAR	Reserva Los Cedros		Cloud Forest	Ecuador	Imbabura	Cotacachi, García Moreno	South America	0.301422	-78.7833	1322	QCNE: Herbario Nacional del Ecuador, Quito		K: Kew Fungarium,London, England
RLC329	Permanent Forest Plot	20	70	50	2010-01-21	MW JM BAR	wood	Basidiomycota	Agaricomycetes	Agaricales					BAR	Reserva Los Cedros	Riverpath	Cloud Forest	Ecuador	Imbabura	Cotacachi, García Moreno	South America	0.301422	-78.7833	1322	QCNE: Herbario Nacional del Ecuador, Quito		K: Kew Fungarium,London, England
RLC330	Permanent Forest Plot	17	70	30	2010-01-21	MW JM BAR	wood	Basidiomycota	Agaricomycetes	Agaricales	Physalacriaceae				BAR	Reserva Los Cedros	in stream	Cloud Forest	Ecuador	Imbabura	Cotacachi, García Moreno	South America	0.301422	-78.7833	1322	QCNE: Herbario Nacional del Ecuador, Quito		K: Kew Fungarium,London, England
RLC331	Permanent Forest Plot	4	70	35	2010-01-21	MW JM BAR	wood	Basidiomycota	Agaricomycetes	Polyporales	Steccherinaceae	Flaviporus liebmanii	(Fr.) Ginns		BAR	Reserva Los Cedros	next to stream	Cloud Forest	Ecuador	Imbabura	Cotacachi, García Moreno	South America	0.301422	-78.7833	1322	QCNE: Herbario Nacional del Ecuador, Quito		K: Kew Fungarium,London, England
RLC333	Permanent Forest Plot	1	70	40	2010-01-21	MW JM BAR	wood	Basidiomycota	Agaricomycetes	Agaricales	Mycenaceae	Filoboletus sp.			BAR	Reserva Los Cedros		Cloud Forest	Ecuador	Imbabura	Cotacachi, García Moreno	South America	0.301422	-78.7833	1322	QCNE: Herbario Nacional del Ecuador, Quito		K: Kew Fungarium,London, England
RLC335	Permanent Forest Plot	1	70	45	2010-01-21	MW JM BAR	wood	Basidiomycota	Agaricomycetes	Agaricales	Omphalotaceae	Gymnopus sp. 10			DSN	Reserva Los Cedros		Cloud Forest	Ecuador	Imbabura	Cotacachi, García Moreno	South America	0.301422	-78.7833	1322	QCNE: Herbario Nacional del Ecuador, Quito		K: Kew Fungarium,London, England
RLC340	Permanent Forest Plot	1	80	0	2010-01-22	MW JM BAR	wood	Basidiomycota	Agaricomycetes	Hymenochaetales	Hymenochaetaceae				DSN	Reserva Los Cedros	on path edge	Cloud Forest	Ecuador	Imbabura	Cotacachi, García Moreno	South America	0.301422	-78.7833	1322	QCNE: Herbario Nacional del Ecuador, Quito		K: Kew Fungarium,London, England
RLC341	Permanent Forest Plot	100	80	5	2010-01-22	MW JM BAR	stem	Ascomycota							DSN	Reserva Los Cedros		Cloud Forest	Ecuador	Imbabura	Cotacachi, García Moreno	South America	0.301422	-78.7833	1322	QCNE: Herbario Nacional del Ecuador, Quito		K: Kew Fungarium,London, England
RLC342	Permanent Forest Plot	1	80	10	2010-01-22	MW JM BAR	leaf midrib	Basidiomycota	Agaricomycetes	Agaricales					BAR	Reserva Los Cedros		Cloud Forest	Ecuador	Imbabura	Cotacachi, García Moreno	South America	0.301422	-78.7833	1322	QCNE: Herbario Nacional del Ecuador, Quito		K: Kew Fungarium,London, England
RLC344	Permanent Forest Plot	1	80	10	2010-01-22	MW JM BAR	leaf litter	Basidiomycota	Agaricomycetes	Agaricales					BAR	Reserva Los Cedros		Cloud Forest	Ecuador	Imbabura	Cotacachi, García Moreno	South America	0.301422	-78.7833	1322	QCNE: Herbario Nacional del Ecuador, Quito		K: Kew Fungarium,London, England
RLC345	Permanent Forest Plot	1	80	15	2010-01-22	MW JM BAR	insect-moth	Ascomycota	Sordariomycetes	Hypocreales	Cordycipitaceae	Isaria sp.			BAR	Reserva Los Cedros		Cloud Forest	Ecuador	Imbabura	Cotacachi, García Moreno	South America	0.301422	-78.7833	1322	QCNE: Herbario Nacional del Ecuador, Quito		OSC: loaned to Joey Spatifora by Bryn
RLC346	Permanent Forest Plot	1	80	20	2010-01-22	MW JM BAR	leaf litter	Basidiomycota	Agaricomycetes	Agaricales	Mycenaceae	Mycena chloroxantha sp. a	Singer		DSN	Reserva Los Cedros		Cloud Forest	Ecuador	Imbabura	Cotacachi, García Moreno	South America	0.301422	-78.7833	1322	QCNE: Herbario Nacional del Ecuador, Quito		K: Kew Fungarium,London, England
RLC347	Permanent Forest Plot	2	80	20	2010-01-22	MW JM BAR	wood	Basidiomycota	Agaricomycetes	Agaricales	Mycenaceae	Mycena sp. 03			DSN	Reserva Los Cedros		Cloud Forest	Ecuador	Imbabura	Cotacachi, García Moreno	South America	0.301422	-78.7833	1322	QCNE: Herbario Nacional del Ecuador, Quito		K: Kew Fungarium,London, England
RLC348	Permanent Forest Plot	1	80	20	2010-01-22	MW JM BAR	wood	Basidiomycota	Agaricomycetes	Agaricales	Marasmiaceae	Marasmius sp. 02			BAR	Reserva Los Cedros		Cloud Forest	Ecuador	Imbabura	Cotacachi, García Moreno	South America	0.301422	-78.7833	1322	QCNE: Herbario Nacional del Ecuador, Quito		K: Kew Fungarium,London, England
RLC349	Permanent Forest Plot	1	80	20	2010-01-22	MW JM BAR	wood	Basidiomycota	Agaricomycetes	Agaricales	Marasmiaceae	Marasmius sp. 07			BAR	Reserva Los Cedros		Cloud Forest	Ecuador	Imbabura	Cotacachi, García Moreno	South America	0.301422	-78.7833	1322	QCNE: Herbario Nacional del Ecuador, Quito		K: Kew Fungarium,London, England
RLC351	Permanent Forest Plot	14	80	30	2010-01-22	MW JM BAR	live leaf	Basidiomycota	Agaricomycetes	Agaricales					DSN	Reserva Los Cedros		Cloud Forest	Ecuador	Imbabura	Cotacachi, García Moreno	South America	0.301422	-78.7833	1322	QCNE: Herbario Nacional del Ecuador, Quito		K: Kew Fungarium,London, England
RLC352	Permanent Forest Plot	3	80	30	2010-01-22	MW JM BAR	live stem	Basidiomycota	Agaricomycetes	Agaricales	Mycenaceae	Mycena sp. 04			BAR	Reserva Los Cedros		Cloud Forest	Ecuador	Imbabura	Cotacachi, García Moreno	South America	0.301422	-78.7833	1322	QCNE: Herbario Nacional del Ecuador, Quito		K: Kew Fungarium,London, England
RLC353	Permanent Forest Plot	1	80	35	2010-01-22	MW JM BAR	leaf litter	Basidiomycota	Agaricomycetes	Agaricales	Agaricaceae	Leucocoprinus sp. 08			BAR	Reserva Los Cedros	next to stream	Cloud Forest	Ecuador	Imbabura	Cotacachi, García Moreno	South America	0.301422	-78.7833	1322	QCNE: Herbario Nacional del Ecuador, Quito		K: Kew Fungarium,London, England
RLC354	Permanent Forest Plot	8	80	40	2010-01-22	MW JM BAR	leaf litter	Basidiomycota	Agaricomycetes	Agaricales	Mycenaceae	cf. Mycena sp. 01			DSN	Reserva Los Cedros	next to stream	Cloud Forest	Ecuador	Imbabura	Cotacachi, García Moreno	South America	0.301422	-78.7833	1322	QCNE: Herbario Nacional del Ecuador, Quito		K: Kew Fungarium,London, England
RLC355	Permanent Forest Plot	1	80	40	2010-01-22	MW JM BAR	leaf litter	Basidiomycota	Agaricomycetes	Agaricales	Porotheleaceae				BAR	Reserva Los Cedros	next to stream	Cloud Forest	Ecuador	Imbabura	Cotacachi, García Moreno	South America	0.301422	-78.7833	1322	QCNE: Herbario Nacional del Ecuador, Quito		K: Kew Fungarium,London, England
RLC356	Permanent Forest Plot	12	80	40	2010-01-22	MW JM BAR	herbaceous stem	Basidiomycota	Agaricomycetes	Agaricales	Mycenaceae	cf. Mycena sp. 01			DSN	Reserva Los Cedros	next to stream	Cloud Forest	Ecuador	Imbabura	Cotacachi, García Moreno	South America	0.301422	-78.7833	1322	QCNE: Herbario Nacional del Ecuador, Quito	244185	K: Kew Fungarium,London, England
RLC357	Permanent Forest Plot	7	80	45	2010-01-22	MW JM BAR	herbaceous stem	Basidiomycota	Agaricomycetes	Agaricales	Pterulaceae				BAR	Reserva Los Cedros		Cloud Forest	Ecuador	Imbabura	Cotacachi, García Moreno	South America	0.301422	-78.7833	1322	QCNE: Herbario Nacional del Ecuador, Quito	244186	K: Kew Fungarium,London, England
RLC358	Permanent Forest Plot	50	80	50	2010-01-22	MW JM BAR	leaf litter	Glomeromycota	Glomeromycetes	Glomerales	Glomeraceae	Glomus coremioides	(Berk. & Broome) D. Redecker & J.B. Morton		DSN	Reserva Los Cedros		Cloud Forest	Ecuador	Imbabura	Cotacachi, García Moreno	South America	0.301422	-78.7833	1322	QCNE: Herbario Nacional del Ecuador, Quito		K: Kew Fungarium,London, England
RLC359	Permanent Forest Plot	6	80	50	2010-01-22	MW JM BAR	leaf litter	Basidiomycota	Agaricomycetes	Agaricales	Porotheleaceae				BAR	Reserva Los Cedros		Cloud Forest	Ecuador	Imbabura	Cotacachi, García Moreno	South America	0.301422	-78.7833	1322	QCNE: Herbario Nacional del Ecuador, Quito		K: Kew Fungarium,London, England
RLC360	Permanent Forest Plot	5	80	50	2010-01-22	MW JM BAR	leaf litter	Basidiomycota	Agaricomycetes	Agaricales					BAR	Reserva Los Cedros		Cloud Forest	Ecuador	Imbabura	Cotacachi, García Moreno	South America	0.301422	-78.7833	1322	QCNE: Herbario Nacional del Ecuador, Quito		K: Kew Fungarium,London, England
RLC361	Permanent Forest Plot	10	90	0	2010-01-22	MW JM BAR	leaf litter	Basidiomycota	Agaricomycetes	Agaricales	Mycenaceae	Mycena sp.			BAR	Reserva Los Cedros	on path edge	Cloud Forest	Ecuador	Imbabura	Cotacachi, García Moreno	South America	0.301422	-78.7833	1322	QCNE: Herbario Nacional del Ecuador, Quito	244188	K: Kew Fungarium,London, England
RLC362	Permanent Forest Plot	8	90	0	2010-01-22	MW JM BAR		Ascomycota							BAR	Reserva Los Cedros	on path edge	Cloud Forest	Ecuador	Imbabura	Cotacachi, García Moreno	South America	0.301422	-78.7833	1322	QCNE: Herbario Nacional del Ecuador, Quito		K: Kew Fungarium,London, England
RLC363	Permanent Forest Plot	3	90	0	2010-01-22	MW JM BAR	wood	Ascomycota	Sordariomycetes	Xylariales	Xylariaceae	Xylaria sp.			RV	Reserva Los Cedros	on path edge	Cloud Forest	Ecuador	Imbabura	Cotacachi, García Moreno	South America	0.301422	-78.7833	1322	QCNE: Herbario Nacional del Ecuador, Quito	244190	K: Kew Fungarium,London, England
RLC364	Permanent Forest Plot	30	90	10	2010-01-22	MW JM BAR	leaf litter	Amoebozoa	Myxogastria	Physarales	Didymiaceae	Diderma cf. effusum	(Schwein.) Morgan		DSN	Reserva Los Cedros		Cloud Forest	Ecuador	Imbabura	Cotacachi, García Moreno	South America	0.301422	-78.7833	1322	QCNE: Herbario Nacional del Ecuador, Quito		K: Kew Fungarium,London, England
RLC365	Permanent Forest Plot	2	90	10	2010-01-22	MW JM BAR	herbaceous stem	Basidiomycota	Agaricomycetes	Agaricales	Agaricaceae	cf. Leucoagaricus sp. 04			DSN	Reserva Los Cedros		Cloud Forest	Ecuador	Imbabura	Cotacachi, García Moreno	South America	0.301422	-78.7833	1322	QCNE: Herbario Nacional del Ecuador, Quito		K: Kew Fungarium,London, England
RLC367	Permanent Forest Plot	2	90	20	2010-01-22	MW JM BAR	herbaceous stem	Basidiomycota	Agaricomycetes	Agaricales					BAR	Reserva Los Cedros		Cloud Forest	Ecuador	Imbabura	Cotacachi, García Moreno	South America	0.301422	-78.7833	1322	QCNE: Herbario Nacional del Ecuador, Quito	244192	K: Kew Fungarium,London, England
RLC368	Permanent Forest Plot	2	90	20	2010-01-22	MW JM BAR		Basidiomycota	Agaricomycetes	Agaricales	Mycenaceae	Mycena sp.			BAR	Reserva Los Cedros		Cloud Forest	Ecuador	Imbabura	Cotacachi, García Moreno	South America	0.301422	-78.7833	1322	QCNE: Herbario Nacional del Ecuador, Quito		K: Kew Fungarium,London, England
RLC369	Permanent Forest Plot	1	90	25	2010-01-22	MW JM BAR	wood	Basidiomycota	Agaricomycetes	Hymenochaetales	Rickenellaceae	Peniophorella sp.			DSN	Reserva Los Cedros		Cloud Forest	Ecuador	Imbabura	Cotacachi, García Moreno	South America	0.301422	-78.7833	1322	QCNE: Herbario Nacional del Ecuador, Quito		K: Kew Fungarium,London, England
RLC370	Permanent Forest Plot	1	90	25	2010-01-22	MW JM BAR	leaf litter	Basidiomycota	Agaricomycetes	Agaricales	Mycenaceae	cf. Resinomycena sp. 01			BAR	Reserva Los Cedros		Cloud Forest	Ecuador	Imbabura	Cotacachi, García Moreno	South America	0.301422	-78.7833	1322	QCNE: Herbario Nacional del Ecuador, Quito		K: Kew Fungarium,London, England
RLC372	Permanent Forest Plot	100	90	40	2010-01-22	MW JM BAR	wood	Basidiomycota	Agaricomycetes	Agaricales	Psathyrellaceae	Coprinellus disseminatus complex (America clade)	(Pers.) J.E. Lange		BAR	Reserva Los Cedros		Cloud Forest	Ecuador	Imbabura	Cotacachi, García Moreno	South America	0.301422	-78.7833	1322	QCNE: Herbario Nacional del Ecuador, Quito	241572	K: Kew Fungarium,London, England
RLC373	Permanent Forest Plot	10	90	40	2010-01-22	MW JM BAR	leaf litter	Basidiomycota	Agaricomycetes	Agaricales	Pterulaceae				BAR	Reserva Los Cedros		Cloud Forest	Ecuador	Imbabura	Cotacachi, García Moreno	South America	0.301422	-78.7833	1322	QCNE: Herbario Nacional del Ecuador, Quito	244193	K: Kew Fungarium,London, England
RLC374	Permanent Forest Plot	15	90	40	2010-01-22	MW JM BAR	wood	Ascomycota	Sordariomycetes	Xylariales	Xylariaceae	Xylaria globosa	(Spreng.) Mont.		RV	Reserva Los Cedros		Cloud Forest	Ecuador	Imbabura	Cotacachi, García Moreno	South America	0.301422	-78.7833	1322	QCNE: Herbario Nacional del Ecuador, Quito		K: Kew Fungarium,London, England
RLC375	Permanent Forest Plot	20	90	40	2010-01-22	MW JM BAR	wood	Ascomycota	Sordariomycetes	Xylariales	Xylariaceae	Xylaria melanura group	(Lév.) Sacc.		RV	Reserva Los Cedros		Cloud Forest	Ecuador	Imbabura	Cotacachi, García Moreno	South America	0.301422	-78.7833	1322	QCNE: Herbario Nacional del Ecuador, Quito	201312	K: Kew Fungarium,London, England
RLC377	Permanent Forest Plot	3	90	50	2010-01-22	MW JM BAR		Ascomycota							BAR	Reserva Los Cedros		Cloud Forest	Ecuador	Imbabura	Cotacachi, García Moreno	South America	0.301422	-78.7833	1322	QCNE: Herbario Nacional del Ecuador, Quito		K: Kew Fungarium,London, England
RLC379	Permanent Forest Plot	1	90	50	2010-01-22	MW JM BAR	wood	Basidiomycota	Agaricomycetes	Agaricales					BAR	Reserva Los Cedros	missing flag info	Cloud Forest	Ecuador	Imbabura	Cotacachi, García Moreno	South America	0.301422	-78.7833	1322	QCNE: Herbario Nacional del Ecuador, Quito		K: Kew Fungarium,London, England
RLC380	Permanent Forest Plot	22	100	0	2010-01-22	MW JM BAR	wood	Basidiomycota	Agaricomycetes						BAR	Reserva Los Cedros	on path edge	Cloud Forest	Ecuador	Imbabura	Cotacachi, García Moreno	South America	0.301422	-78.7833	1322	QCNE: Herbario Nacional del Ecuador, Quito		K: Kew Fungarium,London, England
RLC381	Permanent Forest Plot	1	100	0	2010-01-22	MW JM BAR	wood	Basidiomycota	Agaricomycetes	Agaricales					BAR	Reserva Los Cedros	on path edge	Cloud Forest	Ecuador	Imbabura	Cotacachi, García Moreno	South America	0.301422	-78.7833	1322	QCNE: Herbario Nacional del Ecuador, Quito		K: Kew Fungarium,London, England
RLC382	Permanent Forest Plot	1	100	5	2010-01-22	MW JM BAR	moss/wood	Basidiomycota	Agaricomycetes	Agaricales					BAR	Reserva Los Cedros		Cloud Forest	Ecuador	Imbabura	Cotacachi, García Moreno	South America	0.301422	-78.7833	1322	QCNE: Herbario Nacional del Ecuador, Quito		K: Kew Fungarium,London, England
RLC383	Permanent Forest Plot	1	100	10	2010-01-22	MW JM BAR	leaf litter	Basidiomycota	Agaricomycetes	Agaricales					BAR	Reserva Los Cedros		Cloud Forest	Ecuador	Imbabura	Cotacachi, García Moreno	South America	0.301422	-78.7833	1322	QCNE: Herbario Nacional del Ecuador, Quito		K: Kew Fungarium,London, England
RLC384	Permanent Forest Plot	2	100	15	2010-01-22	MW JM BAR	wood	Ascomycota	Sordariomycetes	Xylariales	Xylariaceae	Xylaria sp. nov. 03			RV	Reserva Los Cedros		Cloud Forest	Ecuador	Imbabura	Cotacachi, García Moreno	South America	0.301422	-78.7833	1322	QCNE: Herbario Nacional del Ecuador, Quito		K: Kew Fungarium,London, England
RLC385	Permanent Forest Plot	1	100	25	2010-01-22	MW JM BAR	insect-larva	Ascomycota	Sordariomycetes	Hypocreales	Cordycipitaceae				BAR	Reserva Los Cedros		Cloud Forest	Ecuador	Imbabura	Cotacachi, García Moreno	South America	0.301422	-78.7833	1322	QCNE: Herbario Nacional del Ecuador, Quito		K: Kew Fungarium,London, England
RLC386	Permanent Forest Plot	1	100	25	2010-01-22	MW JM BAR	leaf litter	Basidiomycota	Agaricomycetes	Agaricales	Mycenaceae	Mycena sp. 10			BAR	Reserva Los Cedros		Cloud Forest	Ecuador	Imbabura	Cotacachi, García Moreno	South America	0.301422	-78.7833	1322	QCNE: Herbario Nacional del Ecuador, Quito		K: Kew Fungarium,London, England
RLC387	Permanent Forest Plot	6	100	25	2010-01-22	MW JM BAR	wood	Basidiomycota	Agaricomycetes	Agaricales	Mycenaceae	cf. Resinomycena sp. 01			BAR	Reserva Los Cedros		Cloud Forest	Ecuador	Imbabura	Cotacachi, García Moreno	South America	0.301422	-78.7833	1322	QCNE: Herbario Nacional del Ecuador, Quito		K: Kew Fungarium,London, England
RLC388	Permanent Forest Plot	20	100	25	2010-01-22	MW JM BAR	wood	Amoebozoa	Myxogastria	Trichiales	Arcyriaceae	Arcyria sp.			BAR	Reserva Los Cedros		Cloud Forest	Ecuador	Imbabura	Cotacachi, García Moreno	South America	0.301422	-78.7833	1322	QCNE: Herbario Nacional del Ecuador, Quito		K: Kew Fungarium,London, England
RLC389	Permanent Forest Plot	1	100	25	2010-01-22	MW JM BAR	leaf litter	Basidiomycota	Agaricomycetes	Agaricales					BAR	Reserva Los Cedros		Cloud Forest	Ecuador	Imbabura	Cotacachi, García Moreno	South America	0.301422	-78.7833	1322	QCNE: Herbario Nacional del Ecuador, Quito		K: Kew Fungarium,London, England
RLC390	Permanent Forest Plot	1	100	25	2010-01-22	MW JM BAR	insect-moth	Ascomycota	Sordariomycetes	Hypocreales	Cordycipitaceae	Akanthomyces tuberculatus complex	(Lebert) Spatafora, Kepler & B. Shrestha		BAR	Reserva Los Cedros		Cloud Forest	Ecuador	Imbabura	Cotacachi, García Moreno	South America	0.301422	-78.7833	1322	QCNE: Herbario Nacional del Ecuador, Quito		OSC: loaned to Joey Spatifora by Bryn
RLC391	Permanent Forest Plot	1	100	20	2010-01-22	MW JM BAR	wood	Basidiomycota	Agaricomycetes	Polyporales	Hyphodermataceae				DSN	Reserva Los Cedros		Cloud Forest	Ecuador	Imbabura	Cotacachi, García Moreno	South America	0.301422	-78.7833	1322	QCNE: Herbario Nacional del Ecuador, Quito		K: Kew Fungarium,London, England
RLC392	Permanent Forest Plot	3	100	20	2010-01-22	MW JM BAR	wood	Basidiomycota	Agaricomycetes	Agaricales	Mycenaceae	cf. Resinomycena sp. 01			DSN	Reserva Los Cedros		Cloud Forest	Ecuador	Imbabura	Cotacachi, García Moreno	South America	0.301422	-78.7833	1322	QCNE: Herbario Nacional del Ecuador, Quito		K: Kew Fungarium,London, England
RLC393	Permanent Forest Plot	14	100	20	2010-01-22	MW JM BAR	wood/leaf	Basidiomycota	Agaricomycetes	Agaricales	Crepidotaceae	Crepidotus sp.			BAR	Reserva Los Cedros		Cloud Forest	Ecuador	Imbabura	Cotacachi, García Moreno	South America	0.301422	-78.7833	1322	QCNE: Herbario Nacional del Ecuador, Quito	244198	K: Kew Fungarium,London, England
RLC395	Permanent Forest Plot	6	100	30	2010-01-22	MW JM BAR	wood	Basidiomycota	Agaricomycetes	Agaricales	Physalacriaceae				DSN	Reserva Los Cedros		Cloud Forest	Ecuador	Imbabura	Cotacachi, García Moreno	South America	0.301422	-78.7833	1322	QCNE: Herbario Nacional del Ecuador, Quito	244200	K: Kew Fungarium,London, England
RLC396	Permanent Forest Plot	4	100	35	2010-01-22	MW JM BAR	wood	Basidiomycota	Agaricomycetes	Agaricales	Marasmiaceae	Marasmius griseoroseus	(Mont.) Singer		BAR	Reserva Los Cedros	next to stream	Cloud Forest	Ecuador	Imbabura	Cotacachi, García Moreno	South America	0.301422	-78.7833	1322	QCNE: Herbario Nacional del Ecuador, Quito		K: Kew Fungarium,London, England
RLC397	Permanent Forest Plot	1	100	35	2010-01-22	MW JM BAR	leaf litter	Basidiomycota	Agaricomycetes	Agaricales					BAR	Reserva Los Cedros	next to stream	Cloud Forest	Ecuador	Imbabura	Cotacachi, García Moreno	South America	0.301422	-78.7833	1322	QCNE: Herbario Nacional del Ecuador, Quito		K: Kew Fungarium,London, England
RLC398	Permanent Forest Plot	1	100	35	2010-01-22	MW JM BAR	wood	Basidiomycota	Agaricomycetes	Agaricales					BAR	Reserva Los Cedros	next to stream	Cloud Forest	Ecuador	Imbabura	Cotacachi, García Moreno	South America	0.301422	-78.7833	1322	QCNE: Herbario Nacional del Ecuador, Quito		K: Kew Fungarium,London, England
RLC401	Permanent Forest Plot	1	100	45	2010-01-22	MW JM BAR	wood	Basidiomycota	Agaricomycetes	Agaricales					BAR	Reserva Los Cedros		Cloud Forest	Ecuador	Imbabura	Cotacachi, García Moreno	South America	0.301422	-78.7833	1322	QCNE: Herbario Nacional del Ecuador, Quito		K: Kew Fungarium,London, England
RLC402	Permanent Forest Plot	2	100	45	2010-01-22	MW JM BAR	wood	Basidiomycota	Agaricomycetes	Agaricales	Omphalotaceae	Gymnopus sp. 09			DSN	Reserva Los Cedros	in Plot, but not at flag	Cloud Forest	Ecuador	Imbabura	Cotacachi, García Moreno	South America	0.301422	-78.7833	1322	QCNE: Herbario Nacional del Ecuador, Quito		K: Kew Fungarium,London, England
RLC414	Oso Fungus Plot	2	0	0	2010-01-25	MW JM BAR	leaf litter	Basidiomycota	Agaricomycetes	Agaricales		Marasmiineae			BAR	Reserva Los Cedros		Cloud Forest	Ecuador	Imbabura	Cotacachi, García Moreno	South America	0.315897	-78.7796	1666	QCNE: Herbario Nacional del Ecuador, Quito		K: Kew Fungarium,London, England
RLC415	Oso Fungus Plot	1	0	0	2010-01-25	MW JM BAR	wood	Basidiomycota	Agaricomycetes	Agaricales					BAR	Reserva Los Cedros		Cloud Forest	Ecuador	Imbabura	Cotacachi, García Moreno	South America	0.315897	-78.7796	1666	QCNE: Herbario Nacional del Ecuador, Quito		K: Kew Fungarium,London, England
RLC416	Oso Fungus Plot	1	0	0	2010-01-25	MW JM BAR	wood	Ascomycota	Sordariomycetes	Xylariales	Xylariaceae	Xylaria sp. 10		KP133517	RV	Reserva Los Cedros		Cloud Forest	Ecuador	Imbabura	Cotacachi, García Moreno	South America	0.315897	-78.7796	1666	QCNE: Herbario Nacional del Ecuador, Quito		K: Kew Fungarium,London, England
RLC418	Oso Fungus Plot	50	5	0	2010-01-25	MW JM BAR	leaf litter	Glomeromycota	Glomeromycetes	Glomerales	Glomeraceae	Glomus coremioides	(Berk. & Broome) D. Redecker & J.B. Morton		DSN	Reserva Los Cedros		Cloud Forest	Ecuador	Imbabura	Cotacachi, García Moreno	South America	0.315897	-78.7796	1666	QCNE: Herbario Nacional del Ecuador, Quito		K: Kew Fungarium,London, England
RLC420	Oso Fungus Plot	1	15	0	2010-01-25	MW JM BAR	terrestrial	Basidiomycota	Agaricomycetes	Agaricales	Agaricaceae	Lycoperdon sp.			BAR	Reserva Los Cedros		Cloud Forest	Ecuador	Imbabura	Cotacachi, García Moreno	South America	0.315897	-78.7796	1666	QCNE: Herbario Nacional del Ecuador, Quito		K: Kew Fungarium,London, England
RLC422	Oso Fungus Plot	1	40	0	2010-01-25	MW JM BAR	wood	Basidiomycota	Agaricomycetes	Polyporales	Polyporaceae				BAR	Reserva Los Cedros		Cloud Forest	Ecuador	Imbabura	Cotacachi, García Moreno	South America	0.315897	-78.7796	1666	QCNE: Herbario Nacional del Ecuador, Quito		K: Kew Fungarium,London, England
RLC423	Oso Fungus Plot	1	40	0	2010-01-25	MW JM BAR	leaf litter	Basidiomycota	Agaricomycetes	Agaricales					BAR	Reserva Los Cedros		Cloud Forest	Ecuador	Imbabura	Cotacachi, García Moreno	South America	0.315897	-78.7796	1666	QCNE: Herbario Nacional del Ecuador, Quito		K: Kew Fungarium,London, England
RLC424	Oso Fungus Plot	1	40	0	2010-01-25	MW JM BAR	leaf litter	Basidiomycota	Agaricomycetes	Agaricales	Agaricaceae	Lepiota s.l. sp. 04			BAR	Reserva Los Cedros		Cloud Forest	Ecuador	Imbabura	Cotacachi, García Moreno	South America	0.315897	-78.7796	1666	QCNE: Herbario Nacional del Ecuador, Quito		K: Kew Fungarium,London, England
RLC425	Oso Fungus Plot	1	25	0	2010-01-25	MW JM BAR	leaf litter	Basidiomycota	Agaricomycetes	Agaricales	Tricholomataceae	cf. Pseudobaeospora sp.			DSN	Reserva Los Cedros		Cloud Forest	Ecuador	Imbabura	Cotacachi, García Moreno	South America	0.315897	-78.7796	1666	QCNE: Herbario Nacional del Ecuador, Quito		K: Kew Fungarium,London, England
RLC426	Oso Fungus Plot	3	35	0	2010-01-25	MW JM BAR	leaf litter	Basidiomycota	Agaricomycetes	Agaricales	Omphalotaceae	Gymnopus sp. 08			BAR	Reserva Los Cedros		Cloud Forest	Ecuador	Imbabura	Cotacachi, García Moreno	South America	0.315897	-78.7796	1666	QCNE: Herbario Nacional del Ecuador, Quito		K: Kew Fungarium,London, England
RLC427	Oso Fungus Plot	7	35	0	2010-01-25	MW JM BAR	insect-scale (hemiptera)	Ascomycota	Sordariomycetes	Hypocreales					BAR	Reserva Los Cedros		Cloud Forest	Ecuador	Imbabura	Cotacachi, García Moreno	South America	0.315897	-78.7796	1666	QCNE: Herbario Nacional del Ecuador, Quito		K: Kew Fungarium,London, England
RLC428	Oso Fungus Plot	4	25	0	2010-01-25	MW JM BAR	leaf litter	Basidiomycota	Agaricomycetes	Agaricales	Omphalotaceae	Gymnopus sp. 02		KP133198	BAR	Reserva Los Cedros		Cloud Forest	Ecuador	Imbabura	Cotacachi, García Moreno	South America	0.315897	-78.7796	1666	QCNE: Herbario Nacional del Ecuador, Quito		K: Kew Fungarium,London, England
RLC430	Oso Fungus Plot	1	45	0	2010-01-25	MW JM BAR	leaf midrib	Basidiomycota	Agaricomycetes	Agaricales					BAR	Reserva Los Cedros		Cloud Forest	Ecuador	Imbabura	Cotacachi, García Moreno	South America	0.315897	-78.7796	1666	QCNE: Herbario Nacional del Ecuador, Quito		K: Kew Fungarium,London, England
RLC431	Oso Fungus Plot	1	60	0	2010-01-25	MW JM BAR	insect-scale (hemiptera)	Ascomycota	Sordariomycetes	Hypocreales	Clavicipitaceae				BAR	Reserva Los Cedros		Cloud Forest	Ecuador	Imbabura	Cotacachi, García Moreno	South America	0.315897	-78.7796	1666	QCNE: Herbario Nacional del Ecuador, Quito		K: Kew Fungarium,London, England
RLC433	Oso Fungus Plot	1	60	0	2010-01-25	MW JM BAR	wood	Basidiomycota	Agaricomycetes	Agaricales					BAR	Reserva Los Cedros		Cloud Forest	Ecuador	Imbabura	Cotacachi, García Moreno	South America	0.315897	-78.7796	1666	QCNE: Herbario Nacional del Ecuador, Quito		K: Kew Fungarium,London, England
RLC434	Oso Fungus Plot	20	50	0	2010-01-25	MW JM BAR	wood	Glomeromycota	Glomeromycetes	Glomerales	Glomeraceae	Glomus coremioides	(Berk. & Broome) D. Redecker & J.B. Morton		DSN	Reserva Los Cedros		Cloud Forest	Ecuador	Imbabura	Cotacachi, García Moreno	South America	0.315897	-78.7796	1666	QCNE: Herbario Nacional del Ecuador, Quito		K: Kew Fungarium,London, England
RLC435	Oso Fungus Plot	30	55	0	2010-01-25	MW JM BAR	leaf litter	Basidiomycota	Agaricomycetes	Agaricales	Pterulaceae	Pterulicium sp.			BAR	Reserva Los Cedros		Cloud Forest	Ecuador	Imbabura	Cotacachi, García Moreno	South America	0.315897	-78.7796	1666	QCNE: Herbario Nacional del Ecuador, Quito	244209	K: Kew Fungarium,London, England
RLC436	Oso Fungus Plot	30	55	0	2010-01-25	MW JM BAR	leaf litter	Basidiomycota	Agaricomycetes	Agaricales					BAR	Reserva Los Cedros		Cloud Forest	Ecuador	Imbabura	Cotacachi, García Moreno	South America	0.315897	-78.7796	1666	QCNE: Herbario Nacional del Ecuador, Quito		K: Kew Fungarium,London, England
RLC437	Oso Fungus Plot	3	55	0	2010-01-25	MW JM BAR	wood	Ascomycota	Sordariomycetes	Xylariales	Xylariaceae	Xylaria schweinitzii ("ophiopoda" clade)	Berk. & M.A. Curtis		RV	Reserva Los Cedros		Cloud Forest	Ecuador	Imbabura	Cotacachi, García Moreno	South America	0.315897	-78.7796	1666	QCNE: Herbario Nacional del Ecuador, Quito	201905	K: Kew Fungarium,London, England
RLC438	Oso Fungus Plot	17	55	0	2010-01-25	MW JM BAR	wood	Ascomycota	Sordariomycetes	Xylariales	Xylariaceae	Xylaria sp.			RV	Reserva Los Cedros		Cloud Forest	Ecuador	Imbabura	Cotacachi, García Moreno	South America	0.315897	-78.7796	1666	QCNE: Herbario Nacional del Ecuador, Quito	244210	K: Kew Fungarium,London, England
RLC439	Oso Fungus Plot	6	55	0	2010-01-25	MW JM BAR	leaf litter	Basidiomycota	Agaricomycetes	Agaricales					BAR	Reserva Los Cedros		Cloud Forest	Ecuador	Imbabura	Cotacachi, García Moreno	South America	0.315897	-78.7796	1666	QCNE: Herbario Nacional del Ecuador, Quito		K: Kew Fungarium,London, England
RLC440	Oso Fungus Plot	100	65	0	2010-01-25	MW JM BAR	wood	Glomeromycota	Glomeromycetes	Glomerales	Glomeraceae	Glomus coremioides	(Berk. & Broome) D. Redecker & J.B. Morton		DSN	Reserva Los Cedros		Cloud Forest	Ecuador	Imbabura	Cotacachi, García Moreno	South America	0.315897	-78.7796	1666	QCNE: Herbario Nacional del Ecuador, Quito		K: Kew Fungarium,London, England
RLC442	Oso Fungus Plot	1	65	0	2010-01-25	MW JM BAR	leaf litter	Basidiomycota	Agaricomycetes	Agaricales					BAR	Reserva Los Cedros		Cloud Forest	Ecuador	Imbabura	Cotacachi, García Moreno	South America	0.315897	-78.7796	1666	QCNE: Herbario Nacional del Ecuador, Quito		K: Kew Fungarium,London, England
RLC443	Oso Fungus Plot	20	65	0	2010-01-25	MW JM BAR	wood	Ascomycota	Leotiomycetes	Helotiales	Lachnaceae				DSN	Reserva Los Cedros		Cloud Forest	Ecuador	Imbabura	Cotacachi, García Moreno	South America	0.315897	-78.7796	1666	QCNE: Herbario Nacional del Ecuador, Quito		K: Kew Fungarium,London, England
RLC444	Oso Fungus Plot	7	65	0	2010-01-25	MW JM BAR	leaf litter	Basidiomycota	Agaricomycetes	Agaricales					BAR	Reserva Los Cedros		Cloud Forest	Ecuador	Imbabura	Cotacachi, García Moreno	South America	0.315897	-78.7796	1666	QCNE: Herbario Nacional del Ecuador, Quito		K: Kew Fungarium,London, England
RLC445	Oso Fungus Plot	1	65	0	2010-01-25	MW JM BAR	wood	Basidiomycota	Agaricomycetes						DSN	Reserva Los Cedros		Cloud Forest	Ecuador	Imbabura	Cotacachi, García Moreno	South America	0.315897	-78.7796	1666	QCNE: Herbario Nacional del Ecuador, Quito		K: Kew Fungarium,London, England
RLC446	Oso Fungus Plot	1	70	0	2010-01-25	MW JM BAR	wood	Basidiomycota	Agaricomycetes	Agaricales					BAR	Reserva Los Cedros		Cloud Forest	Ecuador	Imbabura	Cotacachi, García Moreno	South America	0.315897	-78.7796	1666	QCNE: Herbario Nacional del Ecuador, Quito		K: Kew Fungarium,London, England
RLC448	Oso Fungus Plot	1	80	0	2010-01-25	MW JM BAR	wood	Ascomycota	Sordariomycetes	Xylariales	Xylariaceae	Xylaria fissilis (clade 1)	Ces.		RV	Reserva Los Cedros		Cloud Forest	Ecuador	Imbabura	Cotacachi, García Moreno	South America	0.315897	-78.7796	1666	QCNE: Herbario Nacional del Ecuador, Quito	201906	K: Kew Fungarium,London, England
RLC450	Oso Fungus Plot	1	80	0	2010-01-25	MW JM BAR	leaf litter	Basidiomycota	Agaricomycetes	Agaricales					BAR	Reserva Los Cedros		Cloud Forest	Ecuador	Imbabura	Cotacachi, García Moreno	South America	0.315897	-78.7796	1666	QCNE: Herbario Nacional del Ecuador, Quito		K: Kew Fungarium,London, England
RLC453	Oso Fungus Plot	4	85	0	2010-01-25	MW JM BAR	leaf midrib	Basidiomycota	Agaricomycetes	Agaricales					BAR	Reserva Los Cedros		Cloud Forest	Ecuador	Imbabura	Cotacachi, García Moreno	South America	0.315897	-78.7796	1666	QCNE: Herbario Nacional del Ecuador, Quito		K: Kew Fungarium,London, England
RLC454	Oso Fungus Plot	20	95	0	2010-01-25	MW JM BAR	leaf litter	Basidiomycota	Agaricomycetes	Agaricales					BAR	Reserva Los Cedros		Cloud Forest	Ecuador	Imbabura	Cotacachi, García Moreno	South America	0.315897	-78.7796	1666	QCNE: Herbario Nacional del Ecuador, Quito	244214	K: Kew Fungarium,London, England
RLC455	Oso Fungus Plot	6	95	0	2010-01-25	MW JM BAR	wood	Basidiomycota	Agaricomycetes	Agaricales	Physalacriaceae	Physalacria sp.			DSN	Reserva Los Cedros		Cloud Forest	Ecuador	Imbabura	Cotacachi, García Moreno	South America	0.315897	-78.7796	1666	QCNE: Herbario Nacional del Ecuador, Quito		K: Kew Fungarium,London, England
RLC456	Oso Fungus Plot	6	95	0	2010-01-25	MW JM BAR	leaf litter	Basidiomycota	Agaricomycetes	Agaricales					BAR	Reserva Los Cedros		Cloud Forest	Ecuador	Imbabura	Cotacachi, García Moreno	South America	0.315897	-78.7796	1666	QCNE: Herbario Nacional del Ecuador, Quito		K: Kew Fungarium,London, England
RLC459	Oso Fungus Plot	1	100	0	2010-01-25	MW JM BAR	wood	Basidiomycota							BAR	Reserva Los Cedros		Cloud Forest	Ecuador	Imbabura	Cotacachi, García Moreno	South America	0.315897	-78.7796	1666	QCNE: Herbario Nacional del Ecuador, Quito		K: Kew Fungarium,London, England
RLC460	Oso Fungus Plot	20	100	0	2010-01-25	MW JM BAR	wood	Basidiomycota	Agaricomycetes	Agaricales	Mycenaceae				DSN	Reserva Los Cedros		Cloud Forest	Ecuador	Imbabura	Cotacachi, García Moreno	South America	0.315897	-78.7796	1666	QCNE: Herbario Nacional del Ecuador, Quito		K: Kew Fungarium,London, England
RLC461	Oso Fungus Plot	1	120	0	2010-01-25	MW JM BAR	leaf litter	Basidiomycota	Agaricomycetes	Agaricales		Marasmiineae			DSN	Reserva Los Cedros		Cloud Forest	Ecuador	Imbabura	Cotacachi, García Moreno	South America	0.315897	-78.7796	1666	QCNE: Herbario Nacional del Ecuador, Quito		K: Kew Fungarium,London, England
RLC465	Oso Fungus Plot	1	105	0	2010-01-25	MW JM BAR	leaf litter	Basidiomycota	Agaricomycetes	Agaricales	Mycenaceae	Mycena sp. 25			BAR	Reserva Los Cedros		Cloud Forest	Ecuador	Imbabura	Cotacachi, García Moreno	South America	0.315897	-78.7796	1666	QCNE: Herbario Nacional del Ecuador, Quito		K: Kew Fungarium,London, England
RLC466	Oso Fungus Plot	9	135	0	2010-01-25	MW JM BAR	wood	Basidiomycota	Agaricomycetes	Agaricales					DSN	Reserva Los Cedros		Cloud Forest	Ecuador	Imbabura	Cotacachi, García Moreno	South America	0.315897	-78.7796	1666	QCNE: Herbario Nacional del Ecuador, Quito	244219	K: Kew Fungarium,London, England
RLC467	Oso Fungus Plot	2	140	0	2010-01-25	MW JM BAR	wood	Basidiomycota	Agaricomycetes	Agaricales	Mycenaceae	Mycena chloroxantha	Singer		DSN	Reserva Los Cedros		Cloud Forest	Ecuador	Imbabura	Cotacachi, García Moreno	South America	0.315897	-78.7796	1666	QCNE: Herbario Nacional del Ecuador, Quito		K: Kew Fungarium,London, England
RLC468	Oso Fungus Plot	1	140	0	2010-01-25	MW JM BAR	leaf litter	Basidiomycota	Agaricomycetes	Agaricales	Agaricaceae	Lepiota s.l.			BAR	Reserva Los Cedros		Cloud Forest	Ecuador	Imbabura	Cotacachi, García Moreno	South America	0.315897	-78.7796	1666	QCNE: Herbario Nacional del Ecuador, Quito		K: Kew Fungarium,London, England
RLC469	Oso Fungus Plot	20	145	0	2010-01-25	MW JM BAR	leaf litter	Basidiomycota	Agaricomycetes	Agaricales					BAR	Reserva Los Cedros		Cloud Forest	Ecuador	Imbabura	Cotacachi, García Moreno	South America	0.315897	-78.7796	1666	QCNE: Herbario Nacional del Ecuador, Quito	244220	K: Kew Fungarium,London, England
RLC470	Oso Fungus Plot	1	145	0	2010-01-25	MW JM BAR	wood	Basidiomycota	Agaricomycetes	Agaricales					BAR	Reserva Los Cedros		Cloud Forest	Ecuador	Imbabura	Cotacachi, García Moreno	South America	0.315897	-78.7796	1666	QCNE: Herbario Nacional del Ecuador, Quito		K: Kew Fungarium,London, England
RLC471	Oso Fungus Plot	1	145	0	2010-01-25	MW JM BAR	wood	Basidiomycota	Agaricomycetes	Polyporales s.l.					DSN	Reserva Los Cedros		Cloud Forest	Ecuador	Imbabura	Cotacachi, García Moreno	South America	0.315897	-78.7796	1666	QCNE: Herbario Nacional del Ecuador, Quito	244221	K: Kew Fungarium,London, England
RLC472	Oso Fungus Plot	1	145	0	2010-01-25	MW JM BAR	leaf litter	Basidiomycota	Agaricomycetes	Agaricales	Omphalotaceae				DSN	Reserva Los Cedros		Cloud Forest	Ecuador	Imbabura	Cotacachi, García Moreno	South America	0.315897	-78.7796	1666	QCNE: Herbario Nacional del Ecuador, Quito		K: Kew Fungarium,London, England
RLC478	Oso Fungus Plot	10	150	0	2010-01-26	FB JM	leaf/wood	Amoebozoa	Protosteliomycetes	Protosteliales	Ceratiomyxaceae	Ceratiomyxa sphaerosperma	Boedijn		DSN	Reserva Los Cedros		Cloud Forest	Ecuador	Imbabura	Cotacachi, García Moreno	South America	0.315897	-78.7796	1666	QCNE: Herbario Nacional del Ecuador, Quito		K: Kew Fungarium,London, England
RLC479	Oso Fungus Plot	8	150	0	2010-01-26	FB JM	leaf litter	Basidiomycota	Agaricomycetes	Agaricales	Pterulaceae	Pterulicium sp. 07			BD	Reserva Los Cedros		Cloud Forest	Ecuador	Imbabura	Cotacachi, García Moreno	South America	0.315897	-78.7796	1666	QCNE: Herbario Nacional del Ecuador, Quito	244223	K: Kew Fungarium,London, England
RLC480	Oso Fungus Plot	1	155	0	2010-01-26	FB JM	wood	Basidiomycota	Agaricomycetes	Agaricales					DSN	Reserva Los Cedros		Cloud Forest	Ecuador	Imbabura	Cotacachi, García Moreno	South America	0.315897	-78.7796	1666	QCNE: Herbario Nacional del Ecuador, Quito		K: Kew Fungarium,London, England
RLC481	Oso Fungus Plot	5	155	0	2010-01-26	FB JM	leaf litter	Basidiomycota	Agaricomycetes	Agaricales					DSN	Reserva Los Cedros		Cloud Forest	Ecuador	Imbabura	Cotacachi, García Moreno	South America	0.315897	-78.7796	1666	QCNE: Herbario Nacional del Ecuador, Quito	244224	K: Kew Fungarium,London, England
RLC482	Oso Fungus Plot	1	165	0	2010-01-26	FB JM	leaf litter	Basidiomycota	Agaricomycetes	Agaricales					DSN	Reserva Los Cedros		Cloud Forest	Ecuador	Imbabura	Cotacachi, García Moreno	South America	0.315897	-78.7796	1666	QCNE: Herbario Nacional del Ecuador, Quito		K: Kew Fungarium,London, England
RLC483	Oso Fungus Plot	1	165	0	2010-01-26	FB JM	wood	Basidiomycota	Agaricomycetes	Polyporales	Polyporaceae	Epithele sp. 01			DSN	Reserva Los Cedros		Cloud Forest	Ecuador	Imbabura	Cotacachi, García Moreno	South America	0.315897	-78.7796	1666	QCNE: Herbario Nacional del Ecuador, Quito		K: Kew Fungarium,London, England
RLC485	Oso Fungus Plot	1	170	0	2010-01-26	FB JM	leaf litter	Basidiomycota	Agaricomycetes	Agaricales					DSN	Reserva Los Cedros		Cloud Forest	Ecuador	Imbabura	Cotacachi, García Moreno	South America	0.315897	-78.7796	1666	QCNE: Herbario Nacional del Ecuador, Quito		K: Kew Fungarium,London, England
RLC486	Oso Fungus Plot	1	170	0	2010-01-26	FB JM	insect-scale (hemiptera)	Ascomycota	Sordariomycetes	Hypocreales	Clavicipitaceae				BAR	Reserva Los Cedros		Cloud Forest	Ecuador	Imbabura	Cotacachi, García Moreno	South America	0.315897	-78.7796	1666	QCNE: Herbario Nacional del Ecuador, Quito		K: Kew Fungarium,London, England
RLC487	Oso Fungus Plot	1	180	0	2010-01-26	FB JM	wood	Basidiomycota	Agaricomycetes	Agaricales	Agaricaceae				DSN	Reserva Los Cedros		Cloud Forest	Ecuador	Imbabura	Cotacachi, García Moreno	South America	0.315897	-78.7796	1666	QCNE: Herbario Nacional del Ecuador, Quito		K: Kew Fungarium,London, England
RLC488	Oso Fungus Plot	15	180	0	2010-01-26	FB JM	wood	Ascomycota	Sordariomycetes	Xylariales	Xylariaceae	Xylaria fissilis (clade 1)	Ces.	KP133381	RV	Reserva Los Cedros		Cloud Forest	Ecuador	Imbabura	Cotacachi, García Moreno	South America	0.315897	-78.7796	1666	QCNE: Herbario Nacional del Ecuador, Quito	201907	K: Kew Fungarium,London, England
RLC489	Oso Fungus Plot	20	180	0	2010-01-26	FB JM	wood	Ascomycota	Sordariomycetes	Hypocreales	Hypocreaceae	Trichoderma sp.			BAR	Reserva Los Cedros		Cloud Forest	Ecuador	Imbabura	Cotacachi, García Moreno	South America	0.315897	-78.7796	1666	QCNE: Herbario Nacional del Ecuador, Quito		K: Kew Fungarium,London, England
RLC490	Oso Fungus Plot	2	185	0	2010-01-26	FB JM	wood	Basidiomycota	Agaricomycetes	Agaricales	Crepidotaceae	Crepidotus sp.			DSN	Reserva Los Cedros		Cloud Forest	Ecuador	Imbabura	Cotacachi, García Moreno	South America	0.315897	-78.7796	1666	QCNE: Herbario Nacional del Ecuador, Quito		K: Kew Fungarium,London, England
RLC492	Oso Fungus Plot	20	210	0	2010-01-26	FB JM	wood	Ascomycota	Sordariomycetes	Xylariales	Xylariaceae	Xylaria scruposa	(Fr.) Fr.	KP133476	RV	Reserva Los Cedros		Cloud Forest	Ecuador	Imbabura	Cotacachi, García Moreno	South America	0.315897	-78.7796	1666	QCNE: Herbario Nacional del Ecuador, Quito	258252	K: Kew Fungarium,London, England
RLC494	Oso Fungus Plot	1	210	0	2010-01-26	FB JM	terrestrial	Basidiomycota	Agaricomycetes	Agaricales	Psathyrellaceae	Tulosesus sp.			BAR	Reserva Los Cedros		Cloud Forest	Ecuador	Imbabura	Cotacachi, García Moreno	South America	0.315897	-78.7796	1666	QCNE: Herbario Nacional del Ecuador, Quito		K: Kew Fungarium,London, England
RLC495	Oso Fungus Plot	1	210	0	2010-01-26	FB JM	terrestrial	Basidiomycota	Agaricomycetes	Agaricales	Agaricaceae	Agaricus aff. parvibicolor	Linda J. Chen, R.L. Zhao & K.D. Hyde		BAR	Reserva Los Cedros		Cloud Forest	Ecuador	Imbabura	Cotacachi, García Moreno	South America	0.315897	-78.7796	1666	QCNE: Herbario Nacional del Ecuador, Quito		K: Kew Fungarium,London, England
RLC496	Oso Fungus Plot	1	215	0	2010-01-26	FB JM	terrestrial	Basidiomycota	Agaricomycetes	Agaricales	Agaricaceae	Lepiota s.l.			JM	Reserva Los Cedros		Cloud Forest	Ecuador	Imbabura	Cotacachi, García Moreno	South America	0.315897	-78.7796	1666	QCNE: Herbario Nacional del Ecuador, Quito		K: Kew Fungarium,London, England
RLC500	Oso Fungus Plot	1	225	0	2010-01-26	MW JM BAR	insect-scale (hemiptera)	Ascomycota	Sordariomycetes	Hypocreales	Clavicipitaceae				BAR	Reserva Los Cedros		Cloud Forest	Ecuador	Imbabura	Cotacachi, García Moreno	South America	0.315897	-78.7796	1666	QCNE: Herbario Nacional del Ecuador, Quito		K: Kew Fungarium,London, England
RLC501	Oso Fungus Plot	1	220	0	2010-01-26	FB JM	terrestrial	Basidiomycota	Agaricomycetes	Agaricales	Agaricaceae	Leucocoprinus sp. 02			RV	Reserva Los Cedros		Cloud Forest	Ecuador	Imbabura	Cotacachi, García Moreno	South America	0.315897	-78.7796	1666	QCNE: Herbario Nacional del Ecuador, Quito		K: Kew Fungarium,London, England
RLC502	Oso Fungus Plot	20	230	0	2010-01-26	FB JM	wood	Basidiomycota	Agaricomycetes	Agaricales	Cortinariaceae	Pyrrhoglossum sp.			DSN	Reserva Los Cedros		Cloud Forest	Ecuador	Imbabura	Cotacachi, García Moreno	South America	0.315897	-78.7796	1666	QCNE: Herbario Nacional del Ecuador, Quito		K: Kew Fungarium,London, England
RLC503	Oso Fungus Plot	1	230	0	2010-01-26	FB JM	terrestrial	Basidiomycota	Agaricomycetes	Agaricales	Hygrophoraceae	Hygrocybe occidentalis complex	(Dennis) Pegler		JL	Reserva Los Cedros		Cloud Forest	Ecuador	Imbabura	Cotacachi, García Moreno	South America	0.315897	-78.7796	1666	QCNE: Herbario Nacional del Ecuador, Quito		K: Kew Fungarium,London, England
RLC504	Oso Fungus Plot	10	235	0	2010-01-26	FB JM	wood	Ascomycota	Sordariomycetes	Xylariales	Xylariaceae	Xylaria sp.			RV	Reserva Los Cedros		Cloud Forest	Ecuador	Imbabura	Cotacachi, García Moreno	South America	0.315897	-78.7796	1666	QCNE: Herbario Nacional del Ecuador, Quito	244231	K: Kew Fungarium,London, England
RLC505	Oso Fungus Plot	1	235	0	2010-01-26	FB JM	wood	Basidiomycota	Agaricomycetes						JM	Reserva Los Cedros		Cloud Forest	Ecuador	Imbabura	Cotacachi, García Moreno	South America	0.315897	-78.7796	1666	QCNE: Herbario Nacional del Ecuador, Quito		K: Kew Fungarium,London, England
RLC506	Oso Fungus Plot	1	235	0	2010-01-26	FB JM	wood	Ascomycota	Lecanoromycetes	Peltigerales	Collemataceae	Leptogium sp. 01			DSN	Reserva Los Cedros		Cloud Forest	Ecuador	Imbabura	Cotacachi, García Moreno	South America	0.315897	-78.7796	1666	QCNE: Herbario Nacional del Ecuador, Quito		K: Kew Fungarium,London, England
RLC507	Oso Fungus Plot	1	245	0	2010-01-26	FB JM	terrestrial	Basidiomycota	Agaricomycetes	Agaricales	Agaricaceae	Lepiota s.l. sp. 05			DSN	Reserva Los Cedros		Cloud Forest	Ecuador	Imbabura	Cotacachi, García Moreno	South America	0.315897	-78.7796	1666	QCNE: Herbario Nacional del Ecuador, Quito		K: Kew Fungarium,London, England
RLC508	Oso Fungus Plot	10	245	0	2010-01-26	FB JM	wood	Ascomycota	Sordariomycetes	Xylariales	Xylariaceae	Xylaria multiplex	(Kunze ex Fr.) Fr.		RV	Reserva Los Cedros		Cloud Forest	Ecuador	Imbabura	Cotacachi, García Moreno	South America	0.315897	-78.7796	1666	QCNE: Herbario Nacional del Ecuador, Quito	257744	K: Kew Fungarium,London, England
RLC509	Oso Fungus Plot	100	245	0	2010-01-26	FB JM	wood	Basidiomycota	Agaricomycetes	Polyporales	Polyporaceae				DSN	Reserva Los Cedros		Cloud Forest	Ecuador	Imbabura	Cotacachi, García Moreno	South America	0.315897	-78.7796	1666	QCNE: Herbario Nacional del Ecuador, Quito	241611	K: Kew Fungarium,London, England
RLC510	Oso Fungus Plot	100	245	0	2010-01-26	FB JM	wood	Basidiomycota	Agaricomycetes	Polyporales					JM	Reserva Los Cedros		Cloud Forest	Ecuador	Imbabura	Cotacachi, García Moreno	South America	0.315897	-78.7796	1666	QCNE: Herbario Nacional del Ecuador, Quito		K: Kew Fungarium,London, England
RLC511	Oso Fungus Plot	1	255	0	2010-01-26	FB JM	leaf litter	Basidiomycota	Agaricomycetes	Agaricales	Marasmiaceae	Marasmius aff. cladophyllus	Berk.		DSN	Reserva Los Cedros		Cloud Forest	Ecuador	Imbabura	Cotacachi, García Moreno	South America	0.315897	-78.7796	1666	QCNE: Herbario Nacional del Ecuador, Quito		K: Kew Fungarium,London, England
RLC512	Oso Fungus Plot	8	240	0	2010-01-26	FB JM		Ascomycota							DSN	Reserva Los Cedros		Cloud Forest	Ecuador	Imbabura	Cotacachi, García Moreno	South America	0.315897	-78.7796	1666	QCNE: Herbario Nacional del Ecuador, Quito		K: Kew Fungarium,London, England
RLC513	Oso Fungus Plot	2	250	0	2010-01-26	FB JM	litter	Basidiomycota	Agaricomycetes	Agaricales	Omphalotaceae	Collybiopsis cf. subcyathiformis	(Murrill) R.H. Petersen		BAR	Reserva Los Cedros		Cloud Forest	Ecuador	Imbabura	Cotacachi, García Moreno	South America	0.315897	-78.7796	1666	QCNE: Herbario Nacional del Ecuador, Quito		K: Kew Fungarium,London, England
RLC514	Oso Fungus Plot	2	250	0	2010-01-26	FB JM	insect-scale (hemiptera)	Ascomycota	Sordariomycetes	Hypocreales					BAR	Reserva Los Cedros		Cloud Forest	Ecuador	Imbabura	Cotacachi, García Moreno	South America	0.315897	-78.7796	1666	QCNE: Herbario Nacional del Ecuador, Quito		K: Kew Fungarium,London, England
RLC515	Oso Fungus Plot	4	260	0	2010-01-26	FB JM	terrestrial	Basidiomycota	Agaricomycetes						DSN	Reserva Los Cedros		Cloud Forest	Ecuador	Imbabura	Cotacachi, García Moreno	South America	0.315897	-78.7796	1666	QCNE: Herbario Nacional del Ecuador, Quito		K: Kew Fungarium,London, England
RLC516	Oso Fungus Plot	1	265	0	2010-01-26	FB JM	wood	Basidiomycota	Agaricomycetes	Agaricales	Physalacriaceae	Cyptotrama sp. 01			DSN	Reserva Los Cedros		Cloud Forest	Ecuador	Imbabura	Cotacachi, García Moreno	South America	0.315897	-78.7796	1666	QCNE: Herbario Nacional del Ecuador, Quito		K: Kew Fungarium,London, England
RLC517	Oso Fungus Plot	17	265	0	2010-01-26	FB JM	leaf litter	Basidiomycota	Agaricomycetes	Agaricales	Pterulaceae	Pterulicium sp.			JM	Reserva Los Cedros		Cloud Forest	Ecuador	Imbabura	Cotacachi, García Moreno	South America	0.315897	-78.7796	1666	QCNE: Herbario Nacional del Ecuador, Quito		K: Kew Fungarium,London, England
RLC518	Oso Fungus Plot	5	270	0	2010-01-26	FB JM	wood	Basidiomycota	Agaricomycetes	Agaricales					DSN	Reserva Los Cedros		Cloud Forest	Ecuador	Imbabura	Cotacachi, García Moreno	South America	0.315897	-78.7796	1666	QCNE: Herbario Nacional del Ecuador, Quito		K: Kew Fungarium,London, England
RLC519	Oso Fungus Plot	5	275	0	2010-01-26	FB JM	leaf litter	Basidiomycota	Agaricomycetes	Agaricales	Mycenaceae	Mycena chloroxantha sp. a	Singer		DSN	Reserva Los Cedros		Cloud Forest	Ecuador	Imbabura	Cotacachi, García Moreno	South America	0.315897	-78.7796	1666	QCNE: Herbario Nacional del Ecuador, Quito		K: Kew Fungarium,London, England
RLC520	Oso Fungus Plot	9	270	0	2010-01-26	FB JM	wood	Basidiomycota	Agaricomycetes	Polyporales	Steccherinaceae	Steccherinum undigerum	(Berk. & M.A. Curtis) Westph. & Tomšovský		BAR DSN	Reserva Los Cedros		Cloud Forest	Ecuador	Imbabura	Cotacachi, García Moreno	South America	0.315897	-78.7796	1666	QCNE: Herbario Nacional del Ecuador, Quito		K: Kew Fungarium,London, England
RLC521	Oso Fungus Plot	1	290	0	2010-01-26	FB JM	wood	Ascomycota	Sordariomycetes	Xylariales	Xylariaceae				DSN	Reserva Los Cedros		Cloud Forest	Ecuador	Imbabura	Cotacachi, García Moreno	South America	0.315897	-78.7796	1666	QCNE: Herbario Nacional del Ecuador, Quito		K: Kew Fungarium,London, England
RLC523	Oso Fungus Plot	5	295	0	2010-01-26	FB JM	leaf litter	Basidiomycota	Agaricomycetes	Agaricales					DSN	Reserva Los Cedros		Cloud Forest	Ecuador	Imbabura	Cotacachi, García Moreno	South America	0.315897	-78.7796	1666	QCNE: Herbario Nacional del Ecuador, Quito		K: Kew Fungarium,London, England
RLC526	Oso Fungus Plot	3	0	10	2010-01-26	MW JM BAR	wood	Ascomycota	Pezizomycetes	Pezizales	Sarcoscyphaceae	Cookeina tricholoma	(Mont.) Kuntze		DSN	Reserva Los Cedros		Cloud Forest	Ecuador	Imbabura	Cotacachi, García Moreno	South America	0.315897	-78.7796	1666	QCNE: Herbario Nacional del Ecuador, Quito		K: Kew Fungarium,London, England
RLC528	Oso Fungus Plot	1	10	10	2010-01-27	MW JM BAR	leaf litter	Basidiomycota	Agaricomycetes	Agaricales	Mycenaceae	Mycena sp. 14			BAR	Reserva Los Cedros		Cloud Forest	Ecuador	Imbabura	Cotacachi, García Moreno	South America	0.315897	-78.7796	1666	QCNE: Herbario Nacional del Ecuador, Quito		K: Kew Fungarium,London, England
RLC529	Oso Fungus Plot	3	15	10	2010-01-27	MW JM BAR	leaf litter	Basidiomycota	Agaricomycetes	Agaricales					BAR	Reserva Los Cedros		Cloud Forest	Ecuador	Imbabura	Cotacachi, García Moreno	South America	0.315897	-78.7796	1666	QCNE: Herbario Nacional del Ecuador, Quito		K: Kew Fungarium,London, England
RLC530	Oso Fungus Plot	6	15	10	2010-01-27	MW JM BAR	wood	Basidiomycota	Agaricomycetes	Polyporales	Meripilaceae	Rigidoporus (=Physisporinus) cf. vinctus	(Berk.) Ryvarden		DSN	Reserva Los Cedros		Cloud Forest	Ecuador	Imbabura	Cotacachi, García Moreno	South America	0.315897	-78.7796	1666	QCNE: Herbario Nacional del Ecuador, Quito		K: Kew Fungarium,London, England
RLC531	Oso Fungus Plot	1	25	10	2010-01-27	MW JM BAR	terrestrial	Basidiomycota	Agaricomycetes	Agaricales	Psathyrellaceae	Coprinellus disseminatus complex	(Pers.) J.E. Lange		DSN	Reserva Los Cedros		Cloud Forest	Ecuador	Imbabura	Cotacachi, García Moreno	South America	0.315897	-78.7796	1666	QCNE: Herbario Nacional del Ecuador, Quito		K: Kew Fungarium,London, England
RLC532	Oso Fungus Plot	1	25	10	2010-01-27	MW JM BAR	terrestrial	Basidiomycota	Agaricomycetes	Geastrales	Geastraceae	Geastrum sp. 04 (sensu Zamora et al. 2014)			BAR	Reserva Los Cedros		Cloud Forest	Ecuador	Imbabura	Cotacachi, García Moreno	South America	0.315897	-78.7796	1666	QCNE: Herbario Nacional del Ecuador, Quito		K: Kew Fungarium,London, England
RLC533	Oso Fungus Plot	3	25	10	2010-01-27	MW JM BAR	terrestrial	Basidiomycota	Agaricomycetes	Agaricales	Hymenogastraceae	Psilocybe guilartensis	Guzmán, F. Tapia & Nieves-Riv.		BAR	Reserva Los Cedros		Cloud Forest	Ecuador	Imbabura	Cotacachi, García Moreno	South America	0.315897	-78.7796	1666	QCNE: Herbario Nacional del Ecuador, Quito		K: Kew Fungarium,London, England
RLC534	Oso Fungus Plot	1	25	10	2010-01-27	MW JM BAR	wood	Basidiomycota	Agaricomycetes	Auriculariales	Exidiaceae	cf. Exidia sp.			BAR	Reserva Los Cedros		Cloud Forest	Ecuador	Imbabura	Cotacachi, García Moreno	South America	0.315897	-78.7796	1666	QCNE: Herbario Nacional del Ecuador, Quito		K: Kew Fungarium,London, England
RLC535	Oso Fungus Plot	2	20	10	2010-01-27	MW JM BAR		Basidiomycota	Agaricomycetes	Agaricales	Agaricaceae	Lepiota s.l. sp. 01			BAR	Reserva Los Cedros		Cloud Forest	Ecuador	Imbabura	Cotacachi, García Moreno	South America	0.315897	-78.7796	1666	QCNE: Herbario Nacional del Ecuador, Quito		K: Kew Fungarium,London, England
RLC536	Oso Fungus Plot	12	30	10	2010-01-27	MW JM BAR	wood	Basidiomycota	Agaricomycetes	Agaricales	Agaricaceae	Leucocoprinus sp. 01			BAR	Reserva Los Cedros		Cloud Forest	Ecuador	Imbabura	Cotacachi, García Moreno	South America	0.315897	-78.7796	1666	QCNE: Herbario Nacional del Ecuador, Quito		K: Kew Fungarium,London, England
RLC537	Oso Fungus Plot	2	45	10	2010-01-27	MW JM BAR	wood	Ascomycota	Sordariomycetes	Xylariales	Xylariaceae				DSN	Reserva Los Cedros		Cloud Forest	Ecuador	Imbabura	Cotacachi, García Moreno	South America	0.315897	-78.7796	1666	QCNE: Herbario Nacional del Ecuador, Quito		K: Kew Fungarium,London, England
RLC538	Oso Fungus Plot	20	55	10	2010-01-27	MW JM BAR	wood	Glomeromycota	Glomeromycetes	Glomerales	Glomeraceae	Glomus coremioides	(Berk. & Broome) D. Redecker & J.B. Morton		DSN	Reserva Los Cedros		Cloud Forest	Ecuador	Imbabura	Cotacachi, García Moreno	South America	0.315897	-78.7796	1666	QCNE: Herbario Nacional del Ecuador, Quito		K: Kew Fungarium,London, England
RLC539	Oso Fungus Plot	2	45	10	2010-01-27	MW JM BAR	wood	Basidiomycota	Agaricomycetes	Russulales	Stereaceae	Stereum sp.			DSN	Reserva Los Cedros		Cloud Forest	Ecuador	Imbabura	Cotacachi, García Moreno	South America	0.315897	-78.7796	1666	QCNE: Herbario Nacional del Ecuador, Quito		K: Kew Fungarium,London, England
RLC540	Oso Fungus Plot	20	50	10	2010-01-27	MW JM BAR	leaf litter	Basidiomycota	Agaricomycetes						DSN	Reserva Los Cedros		Cloud Forest	Ecuador	Imbabura	Cotacachi, García Moreno	South America	0.315897	-78.7796	1666	QCNE: Herbario Nacional del Ecuador, Quito		K: Kew Fungarium,London, England
RLC544	Oso Fungus Plot	7	60	10	2010-01-27	MW JM BAR	leaf litter	Basidiomycota	Agaricomycetes	Agaricales					DSN	Reserva Los Cedros		Cloud Forest	Ecuador	Imbabura	Cotacachi, García Moreno	South America	0.315897	-78.7796	1666	QCNE: Herbario Nacional del Ecuador, Quito		K: Kew Fungarium,London, England
RLC547	Oso Fungus Plot	1	90	10	2010-01-27	MW JM BAR	wood	Basidiomycota	Agaricomycetes	Polyporales s.l.					DSN	Reserva Los Cedros		Cloud Forest	Ecuador	Imbabura	Cotacachi, García Moreno	South America	0.315897	-78.7796	1666	QCNE: Herbario Nacional del Ecuador, Quito		K: Kew Fungarium,London, England
RLC548	Oso Fungus Plot	2	95	10	2010-01-27	MW JM BAR	wood	Basidiomycota	Agaricomycetes	Polyporales	Polyporaceae	Polyporus ianthinus	Gibertoni & Ryvarden		DSN	Reserva Los Cedros		Cloud Forest	Ecuador	Imbabura	Cotacachi, García Moreno	South America	0.315897	-78.7796	1666	QCNE: Herbario Nacional del Ecuador, Quito		K: Kew Fungarium,London, England
RLC549	Oso Fungus Plot	1	105	10	2010-01-27	MW JM BAR	terrestrial	Basidiomycota	Agaricomycetes	Agaricales	Agaricaceae	Lepiota s.l.			BAR	Reserva Los Cedros		Cloud Forest	Ecuador	Imbabura	Cotacachi, García Moreno	South America	0.315897	-78.7796	1666	QCNE: Herbario Nacional del Ecuador, Quito		K: Kew Fungarium,London, England
RLC550	Oso Fungus Plot	3	115	10	2010-01-27	MW JM BAR	leaf litter	Basidiomycota	Agaricomycetes	Agaricales					BAR	Reserva Los Cedros		Cloud Forest	Ecuador	Imbabura	Cotacachi, García Moreno	South America	0.315897	-78.7796	1666	QCNE: Herbario Nacional del Ecuador, Quito		K: Kew Fungarium,London, England
RLC552	Oso Fungus Plot	2	100	10	2010-01-27	MW JM BAR	insect-scale (hemiptera)	Ascomycota	Sordariomycetes	Hypocreales	Clavicipitaceae				BAR	Reserva Los Cedros		Cloud Forest	Ecuador	Imbabura	Cotacachi, García Moreno	South America	0.315897	-78.7796	1666	QCNE: Herbario Nacional del Ecuador, Quito		K: Kew Fungarium,London, England
RLC553	Oso Fungus Plot	6	130	10	2010-01-27	MW JM BAR	terrestrial/litter	Basidiomycota	Agaricomycetes	Agaricales	Agaricaceae	Lepiota s.l.			BAR	Reserva Los Cedros		Cloud Forest	Ecuador	Imbabura	Cotacachi, García Moreno	South America	0.315897	-78.7796	1666	QCNE: Herbario Nacional del Ecuador, Quito		K: Kew Fungarium,London, England
RLC554	Oso Fungus Plot	8	140	10	2010-01-27	MW JM BAR	leaf litter	Basidiomycota	Agaricomycetes	Agaricales	Mycenaceae	Mycena sp. 17			BAR	Reserva Los Cedros		Cloud Forest	Ecuador	Imbabura	Cotacachi, García Moreno	South America	0.315897	-78.7796	1666	QCNE: Herbario Nacional del Ecuador, Quito		K: Kew Fungarium,London, England
RLC555	Oso Fungus Plot	9	140	10	2010-01-27	MW JM BAR	leaf litter	Basidiomycota	Agaricomycetes	Agaricales	Mycenaceae	Mycena sp.			BAR	Reserva Los Cedros		Cloud Forest	Ecuador	Imbabura	Cotacachi, García Moreno	South America	0.315897	-78.7796	1666	QCNE: Herbario Nacional del Ecuador, Quito		K: Kew Fungarium,London, England
RLC556	Oso Fungus Plot	1	125	10	2010-01-27	MW JM BAR	leaf litter	Basidiomycota	Agaricomycetes	Agaricales	Mycenaceae	Mycena chloroxantha sp. a	Singer		DSN	Reserva Los Cedros		Cloud Forest	Ecuador	Imbabura	Cotacachi, García Moreno	South America	0.315897	-78.7796	1666	QCNE: Herbario Nacional del Ecuador, Quito		K: Kew Fungarium,London, England
RLC557	Oso Fungus Plot	30	135	10	2010-01-27	MW JM BAR	wood?	Basidiomycota	Agaricomycetes	Agaricales	Mycenaceae	cf. Pleurotopsis sp.			DSN	Reserva Los Cedros		Cloud Forest	Ecuador	Imbabura	Cotacachi, García Moreno	South America	0.315897	-78.7796	1666	QCNE: Herbario Nacional del Ecuador, Quito	244840	K: Kew Fungarium,London, England
RLC558	Oso Fungus Plot	1	135	10	2010-01-27	MW JM BAR	terrestrial	Basidiomycota	Agaricomycetes	Agaricales	Hygrophoraceae	Hygrocybe occidentalis complex	(Dennis) Pegler		JL	Reserva Los Cedros		Cloud Forest	Ecuador	Imbabura	Cotacachi, García Moreno	South America	0.315897	-78.7796	1666	QCNE: Herbario Nacional del Ecuador, Quito		K: Kew Fungarium,London, England
RLC559	Oso Fungus Plot	2	145	10	2010-01-27	MW JM BAR	wood	Ascomycota	Sordariomycetes	Xylariales	Xylariaceae	Xylaria scruposa (clade 1)	(Fr.) Fr.	KP133484	RV	Reserva Los Cedros		Cloud Forest	Ecuador	Imbabura	Cotacachi, García Moreno	South America	0.315897	-78.7796	1666	QCNE: Herbario Nacional del Ecuador, Quito		K: Kew Fungarium,London, England
RLC563	Oso Fungus Plot	1	150	10	2010-01-28	MW JM BAR	petiole	Basidiomycota	Agaricomycetes	Agaricales		Marasmiineae			BAR	Reserva Los Cedros		Cloud Forest	Ecuador	Imbabura	Cotacachi, García Moreno	South America	0.315897	-78.7796	1666	QCNE: Herbario Nacional del Ecuador, Quito		K: Kew Fungarium,London, England
RLC564	Oso Fungus Plot	1	150	10	2010-01-28	MW JM BAR	insect	Ascomycota	Sordariomycetes	Hypocreales	Cordycipitaceae	Cordyceps s.l.			BAR	Reserva Los Cedros		Cloud Forest	Ecuador	Imbabura	Cotacachi, García Moreno	South America	0.315897	-78.7796	1666	QCNE: Herbario Nacional del Ecuador, Quito		OSC: loaned to Joey Spatifora by Bryn
RLC565	Oso Fungus Plot	1	160	10	2010-01-28	MW JM BAR	insect-scale (hemiptera)	Ascomycota	Sordariomycetes	Hypocreales	Cordycipitaceae				BAR	Reserva Los Cedros		Cloud Forest	Ecuador	Imbabura	Cotacachi, García Moreno	South America	0.315897	-78.7796	1666	QCNE: Herbario Nacional del Ecuador, Quito		K: Kew Fungarium,London, England
RLC566	Oso Fungus Plot	1	160	10	2010-01-28	MW JM BAR	wood	Ascomycota	Sordariomycetes	Hypocreales	Cordycipitaceae				BAR	Reserva Los Cedros		Cloud Forest	Ecuador	Imbabura	Cotacachi, García Moreno	South America	0.315897	-78.7796	1666	QCNE: Herbario Nacional del Ecuador, Quito		OSC: loaned to Joey Spatifora by Bryn
RLC567	Oso Fungus Plot	1	165	10	2010-01-28	MW JM BAR	terrestrial	Basidiomycota	Agaricomycetes	Agaricales	Hygrophoraceae	Hygrocybe occidentalis complex	(Dennis) Pegler		JL	Reserva Los Cedros		Cloud Forest	Ecuador	Imbabura	Cotacachi, García Moreno	South America	0.315897	-78.7796	1666	QCNE: Herbario Nacional del Ecuador, Quito		K: Kew Fungarium,London, England
RLC568	Oso Fungus Plot	1	165	10	2010-01-28	MW JM BAR	leaf litter	Basidiomycota	Agaricomycetes	Agaricales	Mycenaceae	Mycena sp. 18			BAR	Reserva Los Cedros		Cloud Forest	Ecuador	Imbabura	Cotacachi, García Moreno	South America	0.315897	-78.7796	1666	QCNE: Herbario Nacional del Ecuador, Quito		K: Kew Fungarium,London, England
RLC569	Oso Fungus Plot	10	170	10	2010-01-28	MW JM BAR	wood	Ascomycota	Sordariomycetes	Xylariales	Xylariaceae	Xylaria sp. 17			RV	Reserva Los Cedros		Cloud Forest	Ecuador	Imbabura	Cotacachi, García Moreno	South America	0.315897	-78.7796	1666	QCNE: Herbario Nacional del Ecuador, Quito	244241	K: Kew Fungarium,London, England
RLC570	Oso Fungus Plot	3	180	10	2010-01-28	MW JM BAR	wood	Basidiomycota	Agaricomycetes	Agaricales	Crepidotaceae	Crepidotus sp. 04			DSN	Reserva Los Cedros		Cloud Forest	Ecuador	Imbabura	Cotacachi, García Moreno	South America	0.315897	-78.7796	1666	QCNE: Herbario Nacional del Ecuador, Quito		K: Kew Fungarium,London, England
RLC571	Oso Fungus Plot	1	180	10	2010-01-28	MW JM BAR	insect-scale (hemiptera)	Ascomycota	Sordariomycetes	Hypocreales	Clavicipitaceae				BAR	Reserva Los Cedros		Cloud Forest	Ecuador	Imbabura	Cotacachi, García Moreno	South America	0.315897	-78.7796	1666	QCNE: Herbario Nacional del Ecuador, Quito		K: Kew Fungarium,London, England
RLC572	Oso Fungus Plot	20	175	10	2010-01-28	MW JM BAR	wood	Basidiomycota	Agaricomycetes	Agaricales	Mycenaceae				DSN	Reserva Los Cedros		Cloud Forest	Ecuador	Imbabura	Cotacachi, García Moreno	South America	0.315897	-78.7796	1666	QCNE: Herbario Nacional del Ecuador, Quito	244242	K: Kew Fungarium,London, England
RLC573	Oso Fungus Plot	1	185	10	2010-01-28	MW JM BAR	leaf litter	Basidiomycota	Agaricomycetes	Agaricales	Mycenaceae	Mycena sp. 06			BAR	Reserva Los Cedros		Cloud Forest	Ecuador	Imbabura	Cotacachi, García Moreno	South America	0.315897	-78.7796	1666	QCNE: Herbario Nacional del Ecuador, Quito		K: Kew Fungarium,London, England
RLC574	Oso Fungus Plot	10	190	10	2010-01-28	MW JM BAR	wood	Ascomycota	Sordariomycetes	Xylariales	Xylariaceae	Xylaria meliacearum	Læssøe		DSN	Reserva Los Cedros		Cloud Forest	Ecuador	Imbabura	Cotacachi, García Moreno	South America	0.315897	-78.7796	1666	QCNE: Herbario Nacional del Ecuador, Quito	244243	K: Kew Fungarium,London, England
RLC575	Oso Fungus Plot	1	190	10	2010-01-28	MW JM BAR	leaf litter	Basidiomycota	Agaricomycetes	Agaricales	Mycenaceae	Mycena sp. 21			BAR	Reserva Los Cedros		Cloud Forest	Ecuador	Imbabura	Cotacachi, García Moreno	South America	0.315897	-78.7796	1666	QCNE: Herbario Nacional del Ecuador, Quito		K: Kew Fungarium,London, England
RLC576	Oso Fungus Plot	2	190	10	2010-01-28	MW JM BAR	terrestrial	Basidiomycota	Agaricomycetes	Agaricales	Omphalotaceae	Rhodocollybia sp. 01			DSN	Reserva Los Cedros		Cloud Forest	Ecuador	Imbabura	Cotacachi, García Moreno	South America	0.315897	-78.7796	1666	QCNE: Herbario Nacional del Ecuador, Quito		K: Kew Fungarium,London, England
RLC577	Oso Fungus Plot	2	190	10	2010-01-28	MW JM BAR	leaf litter	Basidiomycota	Agaricomycetes	Agaricales	Mycenaceae	Mycena sp. 14			BAR	Reserva Los Cedros		Cloud Forest	Ecuador	Imbabura	Cotacachi, García Moreno	South America	0.315897	-78.7796	1666	QCNE: Herbario Nacional del Ecuador, Quito		K: Kew Fungarium,London, England
RLC578	Oso Fungus Plot	8	195	10	2010-01-28	MW JM BAR	wood	Ascomycota	Leotiomycetes	Helotiales	Sclerotiniaceae				DSN	Reserva Los Cedros		Cloud Forest	Ecuador	Imbabura	Cotacachi, García Moreno	South America	0.315897	-78.7796	1666	QCNE: Herbario Nacional del Ecuador, Quito		K: Kew Fungarium,London, England
RLC579	Oso Fungus Plot	7	195	10	2010-01-28	MW JM BAR	insect-scale (hemiptera)	Ascomycota	Sordariomycetes	Hypocreales	Hypocreaceae	cf. Trichoderma sp. 01			BAR	Reserva Los Cedros		Cloud Forest	Ecuador	Imbabura	Cotacachi, García Moreno	South America	0.315897	-78.7796	1666	QCNE: Herbario Nacional del Ecuador, Quito		K: Kew Fungarium,London, England
RLC580	Oso Fungus Plot	11	200	10	2010-01-28	MW JM BAR	wood	Ascomycota	Leotiomycetes	Helotiales	Lachnaceae	Erioscyphella brasiliensis	(Mont.) Baral, Šandová & B. Perić		DSN	Reserva Los Cedros		Cloud Forest	Ecuador	Imbabura	Cotacachi, García Moreno	South America	0.315897	-78.7796	1666	QCNE: Herbario Nacional del Ecuador, Quito		K: Kew Fungarium,London, England
RLC582	Oso Fungus Plot	1	205	10	2010-01-28	MW JM BAR	wood	Basidiomycota	Agaricomycetes	Hymenochaetales	Hymenochaetaceae	Hyphodontia sp. 01			DSN	Reserva Los Cedros		Cloud Forest	Ecuador	Imbabura	Cotacachi, García Moreno	South America	0.315897	-78.7796	1666	QCNE: Herbario Nacional del Ecuador, Quito		K: Kew Fungarium,London, England
RLC584	Oso Fungus Plot	3	210	10	2010-01-28	MW JM BAR	wood	Basidiomycota	Agaricomycetes	Agaricales					BAR	Reserva Los Cedros		Cloud Forest	Ecuador	Imbabura	Cotacachi, García Moreno	South America	0.315897	-78.7796	1666	QCNE: Herbario Nacional del Ecuador, Quito		K: Kew Fungarium,London, England
RLC585	Oso Fungus Plot	1	220	10	2010-01-28	MW JM BAR	wood	Basidiomycota	Agaricomycetes	Agaricales	Marasmiaceae	Crinipellis sp.			BAR	Reserva Los Cedros		Cloud Forest	Ecuador	Imbabura	Cotacachi, García Moreno	South America	0.315897	-78.7796	1666	QCNE: Herbario Nacional del Ecuador, Quito		K: Kew Fungarium,London, England
RLC586	Oso Fungus Plot	1	230	10	2010-01-28	MW JM BAR	wood	Basidiomycota	Agaricomycetes	Agaricales					BAR	Reserva Los Cedros		Cloud Forest	Ecuador	Imbabura	Cotacachi, García Moreno	South America	0.315897	-78.7796	1666	QCNE: Herbario Nacional del Ecuador, Quito		K: Kew Fungarium,London, England
RLC587	Oso Fungus Plot	100	235	10	2010-01-28	MW JM BAR	wood	Basidiomycota	Agaricomycetes	Agaricales	Mycenaceae				BAR	Reserva Los Cedros		Cloud Forest	Ecuador	Imbabura	Cotacachi, García Moreno	South America	0.315897	-78.7796	1666	QCNE: Herbario Nacional del Ecuador, Quito		K: Kew Fungarium,London, England
RLC588	Oso Fungus Plot	1	215	10	2010-01-28	MW JM BAR	leaf litter	Basidiomycota	Agaricomycetes	Agaricales	Agaricaceae	Lepiota s.l. sp. 01			BAR	Reserva Los Cedros		Cloud Forest	Ecuador	Imbabura	Cotacachi, García Moreno	South America	0.315897	-78.7796	1666	QCNE: Herbario Nacional del Ecuador, Quito		K: Kew Fungarium,London, England
RLC589	Oso Fungus Plot	5	240	10	2010-01-28	MW JM BAR	leaf litter	Ascomycota							BAR	Reserva Los Cedros		Cloud Forest	Ecuador	Imbabura	Cotacachi, García Moreno	South America	0.315897	-78.7796	1666	QCNE: Herbario Nacional del Ecuador, Quito		K: Kew Fungarium,London, England
RLC590	Oso Fungus Plot	100	245	10	2010-01-28	MW JM BAR	wood	Glomeromycota	Glomeromycetes	Glomerales	Glomeraceae	Glomus coremioides	(Berk. & Broome) D. Redecker & J.B. Morton		DSN	Reserva Los Cedros		Cloud Forest	Ecuador	Imbabura	Cotacachi, García Moreno	South America	0.315897	-78.7796	1666	QCNE: Herbario Nacional del Ecuador, Quito		K: Kew Fungarium,London, England
RLC591	Oso Fungus Plot	100	245	10	2010-01-28	MW JM BAR	wood	Basidiomycota	Agaricomycetes	Agaricales	Psathyrellaceae	Psathyrella sp. 02			DSN	Reserva Los Cedros		Cloud Forest	Ecuador	Imbabura	Cotacachi, García Moreno	South America	0.315897	-78.7796	1666	QCNE: Herbario Nacional del Ecuador, Quito		K: Kew Fungarium,London, England
RLC593	Oso Fungus Plot	10	255	10	2010-01-28	MW JM BAR	wood	Ascomycota	Leotiomycetes	Helotiales	Lachnaceae	Erioscyphella brasiliensis	(Mont.) Baral, Šandová & B. Perić		DSN	Reserva Los Cedros		Cloud Forest	Ecuador	Imbabura	Cotacachi, García Moreno	South America	0.315897	-78.7796	1666	QCNE: Herbario Nacional del Ecuador, Quito		K: Kew Fungarium,London, England
RLC594	Oso Fungus Plot	30	255	10	2010-01-28	MW JM BAR	wood	Ascomycota	Sordariomycetes	Xylariales	Xylariaceae	Xylaria fissilis (clade 1)	Ces.		RV	Reserva Los Cedros		Cloud Forest	Ecuador	Imbabura	Cotacachi, García Moreno	South America	0.315897	-78.7796	1666	QCNE: Herbario Nacional del Ecuador, Quito	241635	K: Kew Fungarium,London, England
RLC595	Oso Fungus Plot	1	260	10	2010-01-28	MW JM BAR	insect-scale (hemiptera), plant is monocot	Ascomycota	Sordariomycetes	Hypocreales	Clavicipitaceae				BAR	Reserva Los Cedros		Cloud Forest	Ecuador	Imbabura	Cotacachi, García Moreno	South America	0.315897	-78.7796	1666	QCNE: Herbario Nacional del Ecuador, Quito		K: Kew Fungarium,London, England
RLC596	Oso Fungus Plot	10	270	10	2010-01-28	MW JM BAR	wood	Basidiomycota	Agaricomycetes	Agaricales	Mycenaceae	cf. Resinomycena sp. 01			DSN	Reserva Los Cedros		Cloud Forest	Ecuador	Imbabura	Cotacachi, García Moreno	South America	0.315897	-78.7796	1666	QCNE: Herbario Nacional del Ecuador, Quito		K: Kew Fungarium,London, England
RLC598	Oso Fungus Plot	1	280	10	2010-01-28	MW JM BAR	wood	Basidiomycota	Agaricomycetes	Agaricales	Pluteaceae	Pluteus sp. 02			BAR	Reserva Los Cedros		Cloud Forest	Ecuador	Imbabura	Cotacachi, García Moreno	South America	0.315897	-78.7796	1666	QCNE: Herbario Nacional del Ecuador, Quito		K: Kew Fungarium,London, England
RLC599	Oso Fungus Plot	100	280	10	2010-01-28	MW JM BAR	wood	Ascomycota	Leotiomycetes	Helotiales	Lachnaceae				BAR	Reserva Los Cedros		Cloud Forest	Ecuador	Imbabura	Cotacachi, García Moreno	South America	0.315897	-78.7796	1666	QCNE: Herbario Nacional del Ecuador, Quito		K: Kew Fungarium,London, England
RLC601	Oso Fungus Plot	2	290	10	2010-01-28	MW JM BAR	leaf litter	Basidiomycota	Agaricomycetes	Agaricales	Omphalotaceae				BAR	Reserva Los Cedros		Cloud Forest	Ecuador	Imbabura	Cotacachi, García Moreno	South America	0.315897	-78.7796	1666	QCNE: Herbario Nacional del Ecuador, Quito		K: Kew Fungarium,London, England
RLC602	Oso Fungus Plot	1	265	10	2010-01-28	MW JM BAR	wood	Basidiomycota	Agaricomycetes	Agaricales	Omphalotaceae	Gymnopus sp. 05			DSN	Reserva Los Cedros		Cloud Forest	Ecuador	Imbabura	Cotacachi, García Moreno	South America	0.315897	-78.7796	1666	QCNE: Herbario Nacional del Ecuador, Quito		K: Kew Fungarium,London, England
RLC603	Oso Fungus Plot	1	265	10	2010-01-28	MW JM BAR	wood	Basidiomycota	Agaricomycetes	Agaricales	Mycenaceae	Mycena chloroxantha sp. a	Singer		DSN	Reserva Los Cedros		Cloud Forest	Ecuador	Imbabura	Cotacachi, García Moreno	South America	0.315897	-78.7796	1666	QCNE: Herbario Nacional del Ecuador, Quito		K: Kew Fungarium,London, England
RLC604	Oso Fungus Plot	1	265	10	2010-01-28	MW JM BAR	leaf litter	Basidiomycota	Agaricomycetes	Agaricales	Agaricaceae	Lepiota s.l. sp. 06			BAR	Reserva Los Cedros		Cloud Forest	Ecuador	Imbabura	Cotacachi, García Moreno	South America	0.315897	-78.7796	1666	QCNE: Herbario Nacional del Ecuador, Quito		K: Kew Fungarium,London, England
RLC605	Oso Fungus Plot	1	265	10	2010-01-28	MW JM BAR	leaf litter	Basidiomycota	Agaricomycetes	Agaricales	Marasmiaceae	Marasmius sp. 13			BAR	Reserva Los Cedros		Cloud Forest	Ecuador	Imbabura	Cotacachi, García Moreno	South America	0.315897	-78.7796	1666	QCNE: Herbario Nacional del Ecuador, Quito		K: Kew Fungarium,London, England
RLC606	Oso Fungus Plot	1	275	10	2010-01-28	MW JM BAR	leaf litter	Basidiomycota	Agaricomycetes	Agaricales	Mycenaceae				BAR	Reserva Los Cedros		Cloud Forest	Ecuador	Imbabura	Cotacachi, García Moreno	South America	0.315897	-78.7796	1666	QCNE: Herbario Nacional del Ecuador, Quito		K: Kew Fungarium,London, England
RLC607	Oso Fungus Plot	5	275	10	2010-01-28	MW JM BAR	insect-scale (hemiptera)	Ascomycota							BAR	Reserva Los Cedros		Cloud Forest	Ecuador	Imbabura	Cotacachi, García Moreno	South America	0.315897	-78.7796	1666	QCNE: Herbario Nacional del Ecuador, Quito		K: Kew Fungarium,London, England
RLC608	Oso Fungus Plot	3	275	10	2010-01-28	MW JM BAR	aerial root	Basidiomycota	Agaricomycetes	Agaricales	Mycenaceae	cf. Resinomycena sp. 01			DSN	Reserva Los Cedros		Cloud Forest	Ecuador	Imbabura	Cotacachi, García Moreno	South America	0.315897	-78.7796	1666	QCNE: Herbario Nacional del Ecuador, Quito		K: Kew Fungarium,London, England
RLC609	Oso Fungus Plot	3	285	10	2010-01-28	MW JM BAR	wood	Amoebozoa	Protosteliomycetes	Protosteliales	Ceratiomyxaceae	Ceratiomyxa fruticulosa	(O.F. Müll.) T. Macbr.		DSN	Reserva Los Cedros		Cloud Forest	Ecuador	Imbabura	Cotacachi, García Moreno	South America	0.315897	-78.7796	1666	QCNE: Herbario Nacional del Ecuador, Quito		K: Kew Fungarium,London, England
RLC610	Oso Fungus Plot	3	285	10	2010-01-28	MW JM BAR	wood	Basidiomycota	Agaricomycetes	Agaricales	Hymenogastraceae	Galerina sp. 02			BAR	Reserva Los Cedros		Cloud Forest	Ecuador	Imbabura	Cotacachi, García Moreno	South America	0.315897	-78.7796	1666	QCNE: Herbario Nacional del Ecuador, Quito		K: Kew Fungarium,London, England
RLC611	Oso Fungus Plot	15	295	10	2010-01-28	MW JM BAR	wood	Ascomycota	Leotiomycetes	Helotiales	Lachnaceae	Erioscyphella cf. brasiliensis	(Mont.) Baral, Šandová & B. Perić		DSN	Reserva Los Cedros		Cloud Forest	Ecuador	Imbabura	Cotacachi, García Moreno	South America	0.315897	-78.7796	1666	QCNE: Herbario Nacional del Ecuador, Quito		K: Kew Fungarium,London, England
RLC612	Oso Fungus Plot	1	295	10	2010-01-28	MW JM BAR	leaf litter	Basidiomycota	Agaricomycetes	Agaricales	Mycenaceae	Mycena chloroxantha sp. a	Singer		DSN	Reserva Los Cedros		Cloud Forest	Ecuador	Imbabura	Cotacachi, García Moreno	South America	0.315897	-78.7796	1666	QCNE: Herbario Nacional del Ecuador, Quito		K: Kew Fungarium,London, England
RLC615	Oso Fungus Plot	1	170	10	2010-01-28	MW JM BAR	wood	Ascomycota	Sordariomycetes	Xylariales	Xylariaceae	Xylaria sp. 14			RV	Reserva Los Cedros		Cloud Forest	Ecuador	Imbabura	Cotacachi, García Moreno	South America	0.315897	-78.7796	1666	QCNE: Herbario Nacional del Ecuador, Quito		K: Kew Fungarium,London, England
RLC616	Oso Fungus Plot	1	260	10	2010-01-28	MW JM BAR	insect-scale (hemiptera)	Ascomycota	Sordariomycetes	Hypocreales	Hypocreaceae	cf. Trichoderma sp. 02			BAR	Reserva Los Cedros		Cloud Forest	Ecuador	Imbabura	Cotacachi, García Moreno	South America	0.315897	-78.7796	1666	QCNE: Herbario Nacional del Ecuador, Quito		K: Kew Fungarium,London, England

## Sheet: 2010 Plot Taxa
Plot.Name	Identification	Collection points	Abundance (Fruiting bodies)
OSO Fungus Plot	Ascomycota	3	18
RLC Permanent Forest Plot	Ascomycota	5	129
RLC Permanent Forest Plot	Ascomycota Eurotiomycetes Eurotiales Trichocomaceae Talaromyces	1	1
OSO Fungus Plot	Ascomycota Lecanoromycetes Peltigerales Collemataceae Leptogium sp. 01	1	1
RLC Permanent Forest Plot	Ascomycota Leotiomycetes	1	3
RLC Permanent Forest Plot	Ascomycota Leotiomycetes Helotiales	1	6
OSO Fungus Plot	Ascomycota Leotiomycetes Helotiales Lachnaceae	1	20
OSO Fungus Plot	Ascomycota Leotiomycetes Helotiales Lachnaceae sp. 04	1	100
OSO Fungus Plot	Ascomycota Leotiomycetes Helotiales Lachnaceae Erioscyphella brasiliensis	3	36
OSO Fungus Plot	Ascomycota Leotiomycetes Helotiales Sclerotiniaceae	1	8
RLC Permanent Forest Plot	Ascomycota Leotiomycetes Helotiales Sclerotiniaceae	1	6
RLC Permanent Forest Plot	Ascomycota Pezizomycetes Pezizales Pyronemataceae Sphaerosporium ignatile	1	9
OSO Fungus Plot	Ascomycota Sordariomycetes Hypocreales	2	9
RLC Permanent Forest Plot	Ascomycota Sordariomycetes Hypocreales	1	17
OSO Fungus Plot	Ascomycota Sordariomycetes Hypocreales Clavicipitaceae	3	3
RLC Permanent Forest Plot	Ascomycota Sordariomycetes Hypocreales Clavicipitaceae	1	6
RLC Permanent Forest Plot	Ascomycota Sordariomycetes Hypocreales Clavicipitaceae sp. 01	2	2
OSO Fungus Plot	Ascomycota Sordariomycetes Hypocreales Clavicipitaceae sp. 02	3	4
OSO Fungus Plot	Ascomycota Sordariomycetes Hypocreales Cordycipitaceae	2	2
RLC Permanent Forest Plot	Ascomycota Sordariomycetes Hypocreales Cordycipitaceae	2	2
RLC Permanent Forest Plot	Ascomycota Sordariomycetes Hypocreales Cordycipitaceae Akanthomyces tuberculatus	1	1
RLC Permanent Forest Plot	Ascomycota Sordariomycetes Hypocreales Cordycipitaceae Conoideocrella	1	4
OSO Fungus Plot	Ascomycota Sordariomycetes Hypocreales Cordycipitaceae Cordyceps	1	1
RLC Permanent Forest Plot	Ascomycota Sordariomycetes Hypocreales Cordycipitaceae Cordyceps	2	2
RLC Permanent Forest Plot	Ascomycota Sordariomycetes Hypocreales Cordycipitaceae Isaria	1	1
OSO Fungus Plot	Ascomycota Sordariomycetes Hypocreales Hypocreaceae Trichoderma	1	20
OSO Fungus Plot	Ascomycota Sordariomycetes Hypocreales Hypocreaceae Trichoderma sp. 01	1	7
OSO Fungus Plot	Ascomycota Sordariomycetes Hypocreales Hypocreaceae Trichoderma sp. 02	1	2
RLC Permanent Forest Plot	Ascomycota Sordariomycetes Hypocreales Ophiocordycipitaceae Ophiocordyceps melolonthae	1	1
OSO Fungus Plot	Ascomycota Sordariomycetes Pezizales Sarcoscyphaceae Cookeina tricholoma	1	3
RLC Permanent Forest Plot	Ascomycota Sordariomycetes Sphaeriales Sphaeriaceae Stromatographium stromaticum	1	100
OSO Fungus Plot	Ascomycota Sordariomycetes Xylarales Xylariaceae Xylaria	3	47
RLC Permanent Forest Plot	Ascomycota Sordariomycetes Xylarales Xylariaceae Xylaria	7	22
RLC Permanent Forest Plot	Ascomycota Sordariomycetes Xylarales Xylariaceae Xylaria adscendens	1	4
RLC Permanent Forest Plot	Ascomycota Sordariomycetes Xylarales Xylariaceae Xylaria enterogena	1	2
OSO Fungus Plot	Ascomycota Sordariomycetes Xylarales Xylariaceae Xylaria fissilis_1	3	46
RLC Permanent Forest Plot	Ascomycota Sordariomycetes Xylarales Xylariaceae Xylaria fissilis_2	1	3
RLC Permanent Forest Plot	Ascomycota Sordariomycetes Xylarales Xylariaceae Xylaria globosa	1	15
RLC Permanent Forest Plot	Ascomycota Sordariomycetes Xylarales Xylariaceae Xylaria kegeliana	2	16
RLC Permanent Forest Plot	Ascomycota Sordariomycetes Xylarales Xylariaceae Xylaria melanura	1	20
OSO Fungus Plot	Ascomycota Sordariomycetes Xylarales Xylariaceae Xylaria meliacearum	1	10
OSO Fungus Plot	Ascomycota Sordariomycetes Xylarales Xylariaceae Xylaria multiplex	1	10
RLC Permanent Forest Plot	Ascomycota Sordariomycetes Xylarales Xylariaceae Xylaria multiplex	1	3
OSO Fungus Plot	Ascomycota Sordariomycetes Xylarales Xylariaceae Xylaria schweinitzii	1	3
RLC Permanent Forest Plot	Ascomycota Sordariomycetes Xylarales Xylariaceae Xylaria schweinitzii	1	6
RLC Permanent Forest Plot	Ascomycota Sordariomycetes Xylarales Xylariaceae Xylaria scruposa	1	8
OSO Fungus Plot	Ascomycota Sordariomycetes Xylarales Xylariaceae Xylaria scruposa_1	1	2
RLC Permanent Forest Plot	Ascomycota Sordariomycetes Xylarales Xylariaceae Xylaria sp. 04	1	1
RLC Permanent Forest Plot	Ascomycota Sordariomycetes Xylarales Xylariaceae Xylaria sp. 09	1	2
OSO Fungus Plot	Ascomycota Sordariomycetes Xylarales Xylariaceae Xylaria sp. 10	1	1
OSO Fungus Plot	Ascomycota Sordariomycetes Xylarales Xylariaceae Xylaria sp. 14	1	1
OSO Fungus Plot	Ascomycota Sordariomycetes Xylarales Xylariaceae Xylaria sp. 17	1	10
OSO Fungus Plot	Ascomycota Sordariomycetes Xylariales Xylariaceae	2	3
RLC Permanent Forest Plot	Ascomycota Sordariomycetes Xylariales Xylariaceae Xylaria flabelliformis	1	2
OSO Fungus Plot	Basidiomycota	1	1
RLC Permanent Forest Plot	Basidiomycota	1	50
OSO Fungus Plot	Basidiomycota Agaricomycetes	4	26
RLC Permanent Forest Plot	Basidiomycota Agaricomycetes	4	31
OSO Fungus Plot	Basidiomycota Agaricomycetes Agaricales	27	145
RLC Permanent Forest Plot	Basidiomycota Agaricomycetes Agaricales	31	110
OSO Fungus Plot	Basidiomycota Agaricomycetes Agaricales Agaricaceae	1	1
RLC Permanent Forest Plot	Basidiomycota Agaricomycetes Agaricales Agaricaceae	1	1
RLC Permanent Forest Plot	Basidiomycota Agaricomycetes Agaricales Agaricaceae Agaricus	1	1
OSO Fungus Plot	Basidiomycota Agaricomycetes Agaricales Agaricaceae Agaricus parvibicolor	1	1
OSO Fungus Plot	Basidiomycota Agaricomycetes Agaricales Agaricaceae Lepiota	4	9
OSO Fungus Plot	Basidiomycota Agaricomycetes Agaricales Agaricaceae Lepiota sp. 01	2	3
OSO Fungus Plot	Basidiomycota Agaricomycetes Agaricales Agaricaceae Lepiota sp. 04	1	1
OSO Fungus Plot	Basidiomycota Agaricomycetes Agaricales Agaricaceae Lepiota sp. 05	1	1
OSO Fungus Plot	Basidiomycota Agaricomycetes Agaricales Agaricaceae Lepiota sp. 06	1	1
RLC Permanent Forest Plot	Basidiomycota Agaricomycetes Agaricales Agaricaceae Leucoagaricus sp. 01	1	1
RLC Permanent Forest Plot	Basidiomycota Agaricomycetes Agaricales Agaricaceae Leucoagaricus sp. 04	1	2
OSO Fungus Plot	Basidiomycota Agaricomycetes Agaricales Agaricaceae Leucocoprinus sp. 01	1	12
OSO Fungus Plot	Basidiomycota Agaricomycetes Agaricales Agaricaceae Leucocoprinus sp. 02	1	1
RLC Permanent Forest Plot	Basidiomycota Agaricomycetes Agaricales Agaricaceae Leucocoprinus sp. 03	1	1
RLC Permanent Forest Plot	Basidiomycota Agaricomycetes Agaricales Agaricaceae Leucocoprinus sp. 08	1	1
OSO Fungus Plot	Basidiomycota Agaricomycetes Agaricales Agaricaceae Lycoperdon	1	1
RLC Permanent Forest Plot	Basidiomycota Agaricomycetes Agaricales Agaricaceae Lycoperdon sp. 01	1	1
RLC Permanent Forest Plot	Basidiomycota Agaricomycetes Agaricales Agaricaceae Lycoperdon sp. 03	1	1
OSO Fungus Plot	Basidiomycota Agaricomycetes Agaricales Cortinariaceae Pyrrhoglossum	1	20
OSO Fungus Plot	Basidiomycota Agaricomycetes Agaricales Crepidotaceae Crepidotus	1	2
RLC Permanent Forest Plot	Basidiomycota Agaricomycetes Agaricales Crepidotaceae Crepidotus	1	14
RLC Permanent Forest Plot	Basidiomycota Agaricomycetes Agaricales Crepidotaceae Crepidotus sp. 03	1	1
OSO Fungus Plot	Basidiomycota Agaricomycetes Agaricales Crepidotaceae Crepidotus sp. 04	1	3
RLC Permanent Forest Plot	Basidiomycota Agaricomycetes Agaricales Entolomataceae	1	1
RLC Permanent Forest Plot	Basidiomycota Agaricomycetes Agaricales Entolomataceae Clitopilus	1	3
OSO Fungus Plot	Basidiomycota Agaricomycetes Agaricales Hygrophoraceae Hygrocybe occidentalis	3	3
RLC Permanent Forest Plot	Basidiomycota Agaricomycetes Agaricales Hymenogastraceae Galerina	2	2
OSO Fungus Plot	Basidiomycota Agaricomycetes Agaricales Hymenogastraceae Galerina sp. 02	1	3
RLC Permanent Forest Plot	Basidiomycota Agaricomycetes Agaricales Hymenogastraceae Gymnopilus sp. 02	1	1
OSO Fungus Plot	Basidiomycota Agaricomycetes Agaricales Hymenogastraceae Psilocybe guilartensis	1	3
RLC Permanent Forest Plot	Basidiomycota Agaricomycetes Agaricales Pleurotaceae Hohenbuehelia	1	5
RLC Permanent Forest Plot	Basidiomycota Agaricomycetes Agaricales Pleurotaceae Resupinatus	1	4
RLC Permanent Forest Plot	Basidiomycota Agaricomycetes Agaricales Pluteaceae Pluteus aureovenatus	1	1
OSO Fungus Plot	Basidiomycota Agaricomycetes Agaricales Pluteaceae Pluteus sp. 02	1	1
RLC Permanent Forest Plot	Basidiomycota Agaricomycetes Agaricales Psathyrellaceae	1	1
RLC Permanent Forest Plot	Basidiomycota Agaricomycetes Agaricales Psathyrellaceae Candolleomyces sp. 01	1	2
OSO Fungus Plot	Basidiomycota Agaricomycetes Agaricales Psathyrellaceae Coprinellus disseminatus	1	1
RLC Permanent Forest Plot	Basidiomycota Agaricomycetes Agaricales Psathyrellaceae Coprinellus disseminatus	1	100
OSO Fungus Plot	Basidiomycota Agaricomycetes Agaricales Psathyrellaceae Psathyrella sp. 02	1	100
OSO Fungus Plot	Basidiomycota Agaricomycetes Agaricales Psathyrellaceae Tulosesus	1	1
RLC Permanent Forest Plot	Basidiomycota Agaricomycetes Agaricales Pterulaceae	4	67
OSO Fungus Plot	Basidiomycota Agaricomycetes Agaricales Pterulaceae Pterulicium	2	47
RLC Permanent Forest Plot	Basidiomycota Agaricomycetes Agaricales Pterulaceae Pterulicium	1	20
RLC Permanent Forest Plot	Basidiomycota Agaricomycetes Agaricales Pterulaceae Pterulicium echo	3	20
RLC Permanent Forest Plot	Basidiomycota Agaricomycetes Agaricales Pterulaceae Pterulicium sp. 05	1	9
RLC Permanent Forest Plot	Basidiomycota Agaricomycetes Agaricales Pterulaceae Pterulicium sp. 06	1	2
OSO Fungus Plot	Basidiomycota Agaricomycetes Agaricales Pterulaceae Pterulicium sp. 07	1	8
OSO Fungus Plot	Basidiomycota Agaricomycetes Agaricales Tricholomataceae Pseudobaeospora	1	1
OSO Fungus Plot	Basidiomycota Agaricomycetes Agaricales Marasmiineae	2	3
RLC Permanent Forest Plot	Basidiomycota Agaricomycetes Agaricales Marasmiineae	2	25
OSO Fungus Plot	Basidiomycota Agaricomycetes Agaricales Marasmiineae Marasmius sp. 14	1	1
RLC Permanent Forest Plot	Basidiomycota Agaricomycetes Agaricales Marasmiineae Marasmiaceae sp. 15	1	3
OSO Fungus Plot	Basidiomycota Agaricomycetes Agaricales Marasmiineae Marasmiaceae Crinipellis	1	1
OSO Fungus Plot	Basidiomycota Agaricomycetes Agaricales Marasmiineae Marasmiaceae Marasmius cladophyllus	1	1
RLC Permanent Forest Plot	Basidiomycota Agaricomycetes Agaricales Marasmiineae Marasmiaceae Marasmius congregatus	1	2
RLC Permanent Forest Plot	Basidiomycota Agaricomycetes Agaricales Marasmiineae Marasmiaceae Marasmius griseoroseus	1	4
RLC Permanent Forest Plot	Basidiomycota Agaricomycetes Agaricales Marasmiineae Marasmiaceae Marasmius haematocephalus	1	1
RLC Permanent Forest Plot	Basidiomycota Agaricomycetes Agaricales Marasmiineae Marasmiaceae Marasmius sp. 02	1	1
RLC Permanent Forest Plot	Basidiomycota Agaricomycetes Agaricales Marasmiineae Marasmiaceae Marasmius sp. 05	1	1
RLC Permanent Forest Plot	Basidiomycota Agaricomycetes Agaricales Marasmiineae Marasmiaceae Marasmius sp. 07	1	1
OSO Fungus Plot	Basidiomycota Agaricomycetes Agaricales Marasmiineae Marasmiaceae Marasmius sp. 13	1	1
OSO Fungus Plot	Basidiomycota Agaricomycetes Agaricales Marasmiineae Mycenaceae	2	120
RLC Permanent Forest Plot	Basidiomycota Agaricomycetes Agaricales Marasmiineae Mycenaceae	10	79
OSO Fungus Plot	Basidiomycota Agaricomycetes Agaricales Marasmiineae Mycenaceae sp. 03	1	20
OSO Fungus Plot	Basidiomycota Agaricomycetes Agaricales Marasmiineae Mycenaceae sp. 05	1	1
RLC Permanent Forest Plot	Basidiomycota Agaricomycetes Agaricales Marasmiineae Mycenaceae Filoboletus	1	1
OSO Fungus Plot	Basidiomycota Agaricomycetes Agaricales Marasmiineae Mycenaceae Mycena	1	9
RLC Permanent Forest Plot	Basidiomycota Agaricomycetes Agaricales Marasmiineae Mycenaceae Mycena	11	72
OSO Fungus Plot	Basidiomycota Agaricomycetes Agaricales Marasmiineae Mycenaceae Mycena chloroxantha	1	2
RLC Permanent Forest Plot	Basidiomycota Agaricomycetes Agaricales Marasmiineae Mycenaceae Mycena chloroxantha	1	1
OSO Fungus Plot	Basidiomycota Agaricomycetes Agaricales Marasmiineae Mycenaceae Mycena chloroxantha sp. a	4	9
RLC Permanent Forest Plot	Basidiomycota Agaricomycetes Agaricales Marasmiineae Mycenaceae Mycena chloroxantha sp. a	1	1
RLC Permanent Forest Plot	Basidiomycota Agaricomycetes Agaricales Marasmiineae Mycenaceae Mycena chloroxantha sp. b	1	3
RLC Permanent Forest Plot	Basidiomycota Agaricomycetes Agaricales Marasmiineae Mycenaceae Mycena sp. 01	2	20
RLC Permanent Forest Plot	Basidiomycota Agaricomycetes Agaricales Marasmiineae Mycenaceae Mycena sp. 03	1	2
RLC Permanent Forest Plot	Basidiomycota Agaricomycetes Agaricales Marasmiineae Mycenaceae Mycena sp. 04	2	5
OSO Fungus Plot	Basidiomycota Agaricomycetes Agaricales Marasmiineae Mycenaceae Mycena sp. 06	1	1
RLC Permanent Forest Plot	Basidiomycota Agaricomycetes Agaricales Marasmiineae Mycenaceae Mycena sp. 08	1	1
RLC Permanent Forest Plot	Basidiomycota Agaricomycetes Agaricales Marasmiineae Mycenaceae Mycena sp. 09	1	4
RLC Permanent Forest Plot	Basidiomycota Agaricomycetes Agaricales Marasmiineae Mycenaceae Mycena sp. 10	1	1
RLC Permanent Forest Plot	Basidiomycota Agaricomycetes Agaricales Marasmiineae Mycenaceae Mycena sp. 12	1	1
OSO Fungus Plot	Basidiomycota Agaricomycetes Agaricales Marasmiineae Mycenaceae Mycena sp. 14	2	3
RLC Permanent Forest Plot	Basidiomycota Agaricomycetes Agaricales Marasmiineae Mycenaceae Mycena sp. 15	1	2
OSO Fungus Plot	Basidiomycota Agaricomycetes Agaricales Marasmiineae Mycenaceae Mycena sp. 17	1	8
OSO Fungus Plot	Basidiomycota Agaricomycetes Agaricales Marasmiineae Mycenaceae Mycena sp. 18	1	1
RLC Permanent Forest Plot	Basidiomycota Agaricomycetes Agaricales Marasmiineae Mycenaceae Mycena sp. 19	1	8
OSO Fungus Plot	Basidiomycota Agaricomycetes Agaricales Marasmiineae Mycenaceae Mycena sp. 21	1	1
OSO Fungus Plot	Basidiomycota Agaricomycetes Agaricales Marasmiineae Mycenaceae Mycena sp. 25	1	1
OSO Fungus Plot	Basidiomycota Agaricomycetes Agaricales Marasmiineae Mycenaceae Pleurotopsis	1	30
RLC Permanent Forest Plot	Basidiomycota Agaricomycetes Agaricales Marasmiineae Mycenaceae Resinomycena	1	6
OSO Fungus Plot	Basidiomycota Agaricomycetes Agaricales Marasmiineae Mycenaceae Resinomycena sp. 01	2	13
RLC Permanent Forest Plot	Basidiomycota Agaricomycetes Agaricales Marasmiineae Mycenaceae Resinomycena sp. 01	3	10
RLC Permanent Forest Plot	Basidiomycota Agaricomycetes Agaricales Marasmiineae Mycenaceae Resinomycena sp. 02	1	2
RLC Permanent Forest Plot	Basidiomycota Agaricomycetes Agaricales Marasmiineae Omphalotaceae	1	1
RLC Permanent Forest Plot	Basidiomycota Agaricomycetes Agaricales Marasmiineae Omphalotaceae sp. 01	1	1
OSO Fungus Plot	Basidiomycota Agaricomycetes Agaricales Marasmiineae Omphalotaceae sp. 02	1	1
OSO Fungus Plot	Basidiomycota Agaricomycetes Agaricales Marasmiineae Omphalotaceae sp. 03	1	2
OSO Fungus Plot	Basidiomycota Agaricomycetes Agaricales Marasmiineae Omphalotaceae Collybiopsis subcyathiformis	1	2
OSO Fungus Plot	Basidiomycota Agaricomycetes Agaricales Marasmiineae Omphalotaceae Gymnopus sp. 02	1	4
RLC Permanent Forest Plot	Basidiomycota Agaricomycetes Agaricales Marasmiineae Omphalotaceae Gymnopus sp. 04	1	1
OSO Fungus Plot	Basidiomycota Agaricomycetes Agaricales Marasmiineae Omphalotaceae Gymnopus sp. 05	1	1
OSO Fungus Plot	Basidiomycota Agaricomycetes Agaricales Marasmiineae Omphalotaceae Gymnopus sp. 08	1	3
RLC Permanent Forest Plot	Basidiomycota Agaricomycetes Agaricales Marasmiineae Omphalotaceae Gymnopus sp. 09	1	2
RLC Permanent Forest Plot	Basidiomycota Agaricomycetes Agaricales Marasmiineae Omphalotaceae Gymnopus sp. 10	1	1
OSO Fungus Plot	Basidiomycota Agaricomycetes Agaricales Marasmiineae Omphalotaceae Rhodocollybia sp. 01	1	2
RLC Permanent Forest Plot	Basidiomycota Agaricomycetes Agaricales Marasmiineae Physalacriaceae	1	6
RLC Permanent Forest Plot	Basidiomycota Agaricomycetes Agaricales Marasmiineae Physalacriaceae sp. 03	1	17
OSO Fungus Plot	Basidiomycota Agaricomycetes Agaricales Marasmiineae Physalacriaceae Cyptotrama sp. 01	1	1
RLC Permanent Forest Plot	Basidiomycota Agaricomycetes Agaricales Marasmiineae Physalacriaceae Cyptotrama sp. 01	1	2
RLC Permanent Forest Plot	Basidiomycota Agaricomycetes Agaricales Marasmiineae Physalacriaceae Gloiocephala	1	3
OSO Fungus Plot	Basidiomycota Agaricomycetes Agaricales Marasmiineae Physalacriaceae Physalacria	1	6
RLC Permanent Forest Plot	Basidiomycota Agaricomycetes Agaricales Marasmiineae Porotheleaceae sp. 02	1	3
RLC Permanent Forest Plot	Basidiomycota Agaricomycetes Agaricales Marasmiineae Porotheleaceae sp. 03	1	1
RLC Permanent Forest Plot	Basidiomycota Agaricomycetes Agaricales Marasmiineae Porotheleaceae sp. 04	1	6
RLC Permanent Forest Plot	Basidiomycota Agaricomycetes Agaricales Marasmiineae Porotheleaceae sp. 05	1	1
RLC Permanent Forest Plot	Basidiomycota Agaricomycetes Agaricales Marasmiineae Porotheleaceae sp. 06	1	3
RLC Permanent Forest Plot	Basidiomycota Agaricomycetes Agaricales Marasmiineae Porotheleaceae sp. 07	1	11
RLC Permanent Forest Plot	Basidiomycota Agaricomycetes Agaricales Marasmiineae Porotheleaceae sp. 08	1	1
RLC Permanent Forest Plot	Basidiomycota Agaricomycetes Agaricales Marasmiineae Porotheleaceae Hydropus sp. 01	1	1
RLC Permanent Forest Plot	Basidiomycota Agaricomycetes Agaricales Marasmiineae Porotheleaceae Hydropus sp. 02	1	1
RLC Permanent Forest Plot	Basidiomycota Agaricomycetes Agaricales Marasmiineae Porotheleaceae Hydropus sp. 03	1	7
RLC Permanent Forest Plot	Basidiomycota Agaricomycetes Agaricales Marasmiineae Porotheleaceae Phloeomana sp. 01	1	4
OSO Fungus Plot	Basidiomycota Agaricomycetes Geastrales Geastraceae Geastrum sp. 4 sensu Zamora et al. 2014	1	1
RLC Permanent Forest Plot	Basidiomycota Agaricomycetes Hymenochaetales Hymenochaetaceae	1	1
OSO Fungus Plot	Basidiomycota Agaricomycetes Hymenochaetales Hymenochaetaceae Hyphodontia sp. 01	1	1
RLC Permanent Forest Plot	Basidiomycota Agaricomycetes Hymenochaetales Rickenellaceae Peniophorella	1	1
RLC Permanent Forest Plot	Basidiomycota Agaricomycetes Polyporales Hyphodermataceae	1	1
OSO Fungus Plot	Basidiomycota Agaricomycetes Polyporales Meripilaceae Rigidoporus (=Physisporinus) vinctus	1	6
RLC Permanent Forest Plot	Basidiomycota Agaricomycetes Polyporales Meripilaceae Rigidoporus (=Physisporinus) vinctus	1	2
RLC Permanent Forest Plot	Basidiomycota Agaricomycetes Polyporales Podoscyphaceae Podoscypha sp. 05	1	2
OSO Fungus Plot	Basidiomycota Agaricomycetes Polyporales Polyporaceae	2	101
RLC Permanent Forest Plot	Basidiomycota Agaricomycetes Polyporales Polyporaceae sp. 01	1	2
OSO Fungus Plot	Basidiomycota Agaricomycetes Polyporales Polyporaceae Epithele sp. 01	1	1
RLC Permanent Forest Plot	Basidiomycota Agaricomycetes Polyporales Polyporaceae Neodictyopus gugliottae	1	3
RLC Permanent Forest Plot	Basidiomycota Agaricomycetes Polyporales Polyporaceae Picipes sp. 01	1	3
RLC Permanent Forest Plot	Basidiomycota Agaricomycetes Polyporales Polyporaceae Polyporus guianensis	1	2
OSO Fungus Plot	Basidiomycota Agaricomycetes Polyporales Polyporaceae Polyporus ianthinus	1	2
RLC Permanent Forest Plot	Basidiomycota Agaricomycetes Polyporales Steccherinaceae Flaviporus liebmanii	1	4
OSO Fungus Plot	Basidiomycota Agaricomycetes Polyporales Steccherinaceae Steccherinum undigerum	1	9
OSO Fungus Plot	Basidiomycota Agaricomycetes Polyporales s.l.	2	2
RLC Permanent Forest Plot	Basidiomycota Agaricomycetes Russulales Auriscalpiaceae Lentinellus	1	8
OSO Fungus Plot	Basidiomycota Agaricomycetes Russulales Stereaceae Stereum	1	2
RLC Permanent Forest Plot	Basidiomycota Tremellomycetes Auriculariales Auriculariaceae sp. 01	1	1
OSO Fungus Plot	Basidiomycota Tremellomycetes Auriculariales Auriculariaceae Exidia	1	1
OSO Fungus Plot	Glomeromycota Glomeromycetes Glomerales Glomeraceae Glomus coremioides	5	290
RLC Permanent Forest Plot	Glomeromycota Glomeromycetes Glomerales Glomeraceae Glomus coremioides	1	50
RLC Permanent Forest Plot	Mycetozoa Myxogastria Physariales Didymiaceae Diderma effusum	1	30
RLC Permanent Forest Plot	Mycetozoa Myxogastria Physariales Physaraceae Physarum	1	10
RLC Permanent Forest Plot	Mycetozoa Myxogastria Stemonitales Stemonitidaceae Stemonitis	1	1
RLC Permanent Forest Plot	Mycetozoa Myxogastria Trichiales Arcyriaceae Arcyria	1	20
OSO Fungus Plot	Mycetozoa Protosteliomycetes Protosteliales Ceratiomyxaceae Ceratiomyxa fruticulosa	1	3
OSO Fungus Plot	Mycetozoa Protosteliomycetes Protosteliales Ceratiomyxaceae Ceratiomyxa sphaerosperma	1	10
